# Supplementary material for: Ambiphilic boryl groups in a neutral Ni(ii) complex: a new activation mode of H2
Source: Chem Sci. 2020 Dec 22;12(7):2540–8. doi: 10.1039/d0sc06014c (PMC8179274; doi:10.1039/d0sc06014c)
Supplement: SC-012-D0SC06014C-s003 [file SC-012-D0SC06014C-s003.cif]

# Electronic Supplementary Material (ESI) for Chemical Science.
# This journal is © The Royal Society of Chemistry 2021

####################################################################### 
# 
# This file contains crystal structure data downloaded from the 
# Cambridge Structural Database (CSD) hosted by the Cambridge 
# Crystallographic Data Centre (CCDC).
# 
# Full information about CCDC data access policies and citation 
# guidelines are available at http://www.ccdc.cam.ac.uk/access/V1 
# 
# Audit and citation data items may have been added by the CCDC. 
# Please retain this information to preserve the provenance of 
# this file and to allow appropriate attribution of the data. 
# 
#######################################################################

data_4
_database_code_depnum_ccdc_archive 'CCDC 2040006'
loop_
_audit_author_name
_audit_author_address
'Francisco Jose Fernandez de Cordova Martin'
;Instituto de Investigaciones Quimicas (CSIC US)
Spain
;
_audit_update_record             
;
2020-10-22 deposited with the CCDC.	2020-12-22 downloaded from the CCDC.
;
#===============================================================================

_audit_creation_method           SHELXL-2018/3
_shelx_SHELXL_version_number     2018/3
_chemical_name_systematic        ?
_chemical_name_common            ?
_chemical_melting_point          ?
_chemical_formula_moiety         ?
_chemical_formula_sum            'C30 H50 B2 N2 Ni O2 P2'
_chemical_formula_weight         612.99

loop_
_atom_type_symbol
_atom_type_description
_atom_type_scat_dispersion_real
_atom_type_scat_dispersion_imag
_atom_type_scat_source
C C 0.0015 0.0009 'International Tables Vol C Tables 4.2.6.8 and 6.1.1.4'
H H 0.0000 0.0000 'International Tables Vol C Tables 4.2.6.8 and 6.1.1.4'
B B 0.0004 0.0004 'International Tables Vol C Tables 4.2.6.8 and 6.1.1.4'
N N 0.0030 0.0019 'International Tables Vol C Tables 4.2.6.8 and 6.1.1.4'
Ni Ni 0.3147 0.7232 'International Tables Vol C Tables 4.2.6.8 and 6.1.1.4'
O O 0.0056 0.0036 'International Tables Vol C Tables 4.2.6.8 and 6.1.1.4'
P P 0.0667 0.0580 'International Tables Vol C Tables 4.2.6.8 and 6.1.1.4'

_space_group_crystal_system      monoclinic
_space_group_IT_number           7
_space_group_name_H-M_alt        'P c'
_space_group_name_Hall           'P -2yc'

_shelx_space_group_comment       
;
The symmetry employed for this shelxl refinement is uniquely defined
by the following loop, which should always be used as a source of
symmetry information in preference to the above space-group names.
They are only intended as comments.
;

loop_
_space_group_symop_operation_xyz
'x, y, z'
'x, -y, z+1/2'

_cell_length_a                   9.2940(5)
_cell_length_b                   15.3277(7)
_cell_length_c                   11.7365(5)
_cell_angle_alpha                90
_cell_angle_beta                 107.920(2)
_cell_angle_gamma                90
_cell_volume                     1590.82(13)
_cell_formula_units_Z            2
_cell_measurement_temperature    100(2)
_cell_measurement_reflns_used    5944
_cell_measurement_theta_min      2.24
_cell_measurement_theta_max      25.75

_exptl_crystal_description       prism
_exptl_crystal_colour            colourless
_exptl_crystal_density_meas      ?
_exptl_crystal_density_method    ?
_exptl_crystal_density_diffrn    1.280
_exptl_crystal_F_000             656
_exptl_transmission_factor_min   ?
_exptl_transmission_factor_max   ?
_exptl_crystal_size_max          0.180
_exptl_crystal_size_mid          0.170
_exptl_crystal_size_min          0.050
_exptl_absorpt_coefficient_mu    0.392
_shelx_estimated_absorpt_T_min   0.933
_shelx_estimated_absorpt_T_max   0.981
_exptl_absorpt_correction_type   ?
_exptl_absorpt_correction_T_min  ?
_exptl_absorpt_correction_T_max  ?
_exptl_absorpt_process_details   ?
_exptl_absorpt_special_details   ?
_diffrn_ambient_temperature      100(2)
_diffrn_radiation_wavelength     0.56087
_diffrn_radiation_type           AgK\a
_diffrn_source                   ?
_diffrn_measurement_device_type  'Bruker APEX-II CCD'
_diffrn_measurement_method       ?
_diffrn_detector_area_resol_mean ?
_diffrn_reflns_number            17565
_diffrn_reflns_av_unetI/netI     0.0442
_diffrn_reflns_av_R_equivalents  0.0279
_diffrn_reflns_limit_h_min       -13
_diffrn_reflns_limit_h_max       13
_diffrn_reflns_limit_k_min       -18
_diffrn_reflns_limit_k_max       21
_diffrn_reflns_limit_l_min       -16
_diffrn_reflns_limit_l_max       16
_diffrn_reflns_theta_min         1.781
_diffrn_reflns_theta_max         23.664
_diffrn_reflns_theta_full        19.665
_diffrn_measured_fraction_theta_max 0.985
_diffrn_measured_fraction_theta_full 0.995
_diffrn_reflns_Laue_measured_fraction_max 0.985
_diffrn_reflns_Laue_measured_fraction_full 0.995
_diffrn_reflns_point_group_measured_fraction_max 0.902
_diffrn_reflns_point_group_measured_fraction_full 0.951
_reflns_number_total             8805
_reflns_number_gt                7840
_reflns_threshold_expression     'I > 2\s(I)'
_reflns_Friedel_coverage         0.826
_reflns_Friedel_fraction_max     0.818
_reflns_Friedel_fraction_full    0.906

_reflns_special_details          
;
 Reflections were merged by SHELXL according to the crystal
 class for the calculation of statistics and refinement.
 
 _reflns_Friedel_fraction is defined as the number of unique
 Friedel pairs measured divided by the number that would be
 possible theoretically, ignoring centric projections and
 systematic absences. Completness statistics refer to single and
 composite reflections containing twin component 1 only.
;

_computing_data_collection       ?
_computing_cell_refinement       ?
_computing_data_reduction        ?
_computing_structure_solution    ?
_computing_structure_refinement  'SHELXL-2018/3 (Sheldrick, 2018)'
_computing_molecular_graphics    ?
_computing_publication_material  ?
_refine_special_details          'Refined as a 2-component inversion twin.,Twin'
_refine_ls_structure_factor_coef Fsqd
_refine_ls_matrix_type           full
_refine_ls_weighting_scheme      calc
_refine_ls_weighting_details     
'w=1/[\s^2^(Fo^2^)+(0.0409P)^2^+1.0895P] where P=(Fo^2^+2Fc^2^)/3'
_atom_sites_solution_primary     ?
_atom_sites_solution_secondary   ?
_atom_sites_solution_hydrogens   mixed
_refine_ls_hydrogen_treatment    mixed
_refine_ls_extinction_method     none
_refine_ls_extinction_coef       .
_refine_ls_abs_structure_details 
;
 Refined as an inversion twin.
;
_refine_ls_abs_structure_Flack   0.36(3)
_chemical_absolute_configuration ?
_refine_ls_number_reflns         8805
_refine_ls_number_parameters     486
_refine_ls_number_restraints     2
_refine_ls_R_factor_all          0.0504
_refine_ls_R_factor_gt           0.0425
_refine_ls_wR_factor_ref         0.1029
_refine_ls_wR_factor_gt          0.0988
_refine_ls_goodness_of_fit_ref   1.053
_refine_ls_restrained_S_all      1.053
_refine_ls_shift/su_max          0.000
_refine_ls_shift/su_mean         0.000

loop_
_atom_site_label
_atom_site_type_symbol
_atom_site_fract_x
_atom_site_fract_y
_atom_site_fract_z
_atom_site_U_iso_or_equiv
_atom_site_adp_type
_atom_site_occupancy
_atom_site_site_symmetry_order
_atom_site_calc_flag
_atom_site_refinement_flags_posn
_atom_site_refinement_flags_adp
_atom_site_refinement_flags_occupancy
_atom_site_disorder_assembly
_atom_site_disorder_group
Ni1 Ni -0.00086(9) 0.25267(4) 0.49809(7) 0.01607(10) Uani 1 1 d . . . . .
B4 B 0.1841(7) 0.3040(3) 0.6406(5) 0.0277(11) Uani 1 1 d . . . . .
O2 O 0.2180(10) 0.2827(5) 0.7691(6) 0.0297(15) Uani 0.766(4) 1 d . . P A 1
O1 O 0.3034(7) 0.3697(4) 0.6382(5) 0.0268(13) Uani 0.766(4) 1 d . . P A 1
N1B N 0.183(5) 0.293(3) 0.747(4) 0.057(14) Uiso 0.234(4) 1 d . . P A 2
N2B N 0.258(3) 0.3650(18) 0.621(3) 0.025(6) Uiso 0.234(4) 1 d . . P A 2
C11 C 0.3312(6) 0.3348(3) 0.8284(4) 0.0300(10) Uani 1 1 d . . . . .
C12 C 0.3978(6) 0.3401(4) 0.9506(5) 0.0388(12) Uani 1 1 d . . . . .
H12 H 0.365241 0.304329 1.003985 0.047 Uiso 1 1 calc R U . . .
C13 C 0.5153(7) 0.4002(4) 0.9927(6) 0.0462(15) Uani 1 1 d . . . . .
H13 H 0.563822 0.405512 1.076369 0.055 Uiso 1 1 calc R U . . .
C14 C 0.5608(6) 0.4509(4) 0.9162(6) 0.0461(15) Uani 1 1 d . . . . .
H14 H 0.640574 0.491287 0.947977 0.055 Uiso 1 1 calc R U . . .
C15 C 0.4948(6) 0.4461(4) 0.7913(6) 0.0390(12) Uani 1 1 d . . . . .
H15 H 0.527802 0.482044 0.738260 0.047 Uiso 1 1 calc R U . . .
C16 C 0.3802(5) 0.3867(3) 0.7505(5) 0.0292(10) Uani 1 1 d . . . . .
B3 B -0.1658(7) 0.2022(3) 0.3668(5) 0.0287(11) Uani 1 1 d . . . . .
N1 N -0.2740(8) 0.1421(4) 0.3800(6) 0.0222(14) Uani 0.766(4) 1 d . . P A 1
N2 N -0.1889(9) 0.2143(5) 0.2417(6) 0.0220(13) Uani 0.766(4) 1 d . . P A 1
O1B O -0.313(2) 0.1408(13) 0.3560(18) 0.018(4) Uiso 0.234(4) 1 d . . P A 2
O2B O -0.230(2) 0.2225(18) 0.232(2) 0.026(6) Uiso 0.234(4) 1 d . . P A 2
C1 C -0.3708(5) 0.1197(3) 0.2615(4) 0.0262(9) Uani 1 1 d . . . . .
C2 C -0.4898(5) 0.0610(3) 0.2232(5) 0.0337(11) Uani 1 1 d . . . . .
H20 H -0.524469 0.029348 0.279237 0.040 Uiso 1 1 calc R U . . .
C3 C -0.5564(6) 0.0499(4) 0.1013(6) 0.0404(13) Uani 1 1 d . . . . .
H3 H -0.638181 0.010204 0.073105 0.049 Uiso 1 1 calc R U . . .
C4 C -0.5049(7) 0.0963(4) 0.0193(5) 0.0422(15) Uani 1 1 d . . . . .
H4 H -0.553214 0.087753 -0.063910 0.051 Uiso 1 1 calc R U . . .
C5 C -0.3839(6) 0.1551(4) 0.0559(5) 0.0347(11) Uani 1 1 d . . . . .
H5 H -0.348712 0.186294 -0.000227 0.042 Uiso 1 1 calc R U . . .
C6 C -0.3186(5) 0.1653(3) 0.1774(4) 0.0273(9) Uani 1 1 d . . . . .
P2 P 0.05006(16) 0.30904(10) 0.33672(13) 0.0184(4) Uani 0.766(4) 1 d . . P A 1
P1B P 0.1147(6) 0.3347(3) 0.3997(5) 0.0156(12) Uani 0.234(4) 1 d . . P A 2
C21A C -0.0922(9) 0.2659(5) 0.1971(6) 0.0306(15) Uani 0.766(4) 1 d . . P A 1
H21A H -0.148530 0.314092 0.146552 0.037 Uiso 0.766(4) 1 calc R U P A 1
H21B H -0.042516 0.230298 0.149558 0.037 Uiso 0.766(4) 1 calc R U P A 1
C21B C 0.274(3) 0.3911(18) 0.5052(18) 0.046(7) Uani 0.234(4) 1 d . . P A 2
H21C H 0.372033 0.371126 0.497003 0.056 Uiso 0.234(4) 1 calc R U P A 2
H21D H 0.266072 0.455093 0.494188 0.056 Uiso 0.234(4) 1 calc R U P A 2
C22 C 0.2277(6) 0.2713(4) 0.3116(4) 0.0271(9) Uani 1 1 d . . . . .
C23A C 0.2309(13) 0.1733(6) 0.3308(12) 0.061(3) Uani 0.766(4) 1 d . . P A 1
H23A H 0.139178 0.147205 0.276339 0.091 Uiso 0.766(4) 1 calc R U P A 1
H23B H 0.235669 0.160867 0.413817 0.091 Uiso 0.766(4) 1 calc R U P A 1
H23C H 0.319978 0.148584 0.314777 0.091 Uiso 0.766(4) 1 calc R U P A 1
C24A C 0.2434(8) 0.2876(7) 0.1863(6) 0.050(2) Uani 0.766(4) 1 d . . P A 1
H24A H 0.336992 0.260661 0.181472 0.076 Uiso 0.766(4) 1 calc R U P A 1
H24B H 0.246374 0.350489 0.172369 0.076 Uiso 0.766(4) 1 calc R U P A 1
H24C H 0.156762 0.261854 0.125350 0.076 Uiso 0.766(4) 1 calc R U P A 1
C25A C 0.3713(7) 0.3120(6) 0.4020(6) 0.0435(18) Uani 0.766(4) 1 d . . P A 1
H25A H 0.371067 0.299952 0.483937 0.065 Uiso 0.766(4) 1 calc R U P A 1
H25B H 0.371469 0.375162 0.389457 0.065 Uiso 0.766(4) 1 calc R U P A 1
H25C H 0.461873 0.286299 0.389471 0.065 Uiso 0.766(4) 1 calc R U P A 1
C23B C 0.275(4) 0.187(2) 0.374(2) 0.033(6) Uiso 0.234(4) 1 d . . P A 2
H23D H 0.317337 0.149475 0.324593 0.050 Uiso 0.234(4) 1 calc R U P A 2
H23E H 0.186504 0.158183 0.386232 0.050 Uiso 0.234(4) 1 calc R U P A 2
H23F H 0.350921 0.197398 0.451246 0.050 Uiso 0.234(4) 1 calc R U P A 2
C24B C 0.100(4) 0.230(2) 0.199(3) 0.063(9) Uiso 0.234(4) 1 d . . P A 2
H24D H 0.133399 0.233159 0.127834 0.094 Uiso 0.234(4) 1 calc R U P A 2
H24E H 0.005635 0.263524 0.184753 0.094 Uiso 0.234(4) 1 calc R U P A 2
H24F H 0.082021 0.169375 0.216088 0.094 Uiso 0.234(4) 1 calc R U P A 2
C25B C 0.340(2) 0.3161(15) 0.2800(19) 0.033(4) Uiso 0.234(4) 1 d . . P A 2
H25D H 0.429409 0.322064 0.350447 0.049 Uiso 0.234(4) 1 calc R U P A 2
H25E H 0.302701 0.374099 0.249862 0.049 Uiso 0.234(4) 1 calc R U P A 2
H25F H 0.366740 0.283608 0.217531 0.049 Uiso 0.234(4) 1 calc R U P A 2
C26 C 0.0162(5) 0.4304(3) 0.3168(5) 0.0283(10) Uani 1 1 d . . . . .
C27A C 0.0321(11) 0.4634(5) 0.1982(7) 0.0455(19) Uani 0.766(4) 1 d . . P A 1
H27A H -0.026498 0.425913 0.132720 0.068 Uiso 0.766(4) 1 calc R U P A 1
H27B H 0.138859 0.462135 0.201852 0.068 Uiso 0.766(4) 1 calc R U P A 1
H27C H -0.005854 0.523376 0.184111 0.068 Uiso 0.766(4) 1 calc R U P A 1
C28A C -0.1433(7) 0.4444(5) 0.3220(8) 0.046(2) Uani 0.766(4) 1 d . . P A 1
H28A H -0.172679 0.505359 0.303074 0.068 Uiso 0.766(4) 1 calc R U P A 1
H28B H -0.146991 0.430661 0.402614 0.068 Uiso 0.766(4) 1 calc R U P A 1
H28C H -0.213186 0.406142 0.263686 0.068 Uiso 0.766(4) 1 calc R U P A 1
C29A C 0.1267(8) 0.4809(4) 0.4204(6) 0.0372(16) Uani 0.766(4) 1 d . . P A 1
H29A H 0.230710 0.469817 0.420733 0.056 Uiso 0.766(4) 1 calc R U P A 1
H29B H 0.114706 0.461670 0.496582 0.056 Uiso 0.766(4) 1 calc R U P A 1
H29C H 0.105262 0.543529 0.409943 0.056 Uiso 0.766(4) 1 calc R U P A 1
C27B C 0.102(3) 0.4865(18) 0.259(3) 0.045(6) Uiso 0.234(4) 1 d . . P A 2
H27D H 0.117440 0.455965 0.190748 0.067 Uiso 0.234(4) 1 calc R U P A 2
H27E H 0.200693 0.500385 0.317299 0.067 Uiso 0.234(4) 1 calc R U P A 2
H27F H 0.045963 0.540609 0.232258 0.067 Uiso 0.234(4) 1 calc R U P A 2
C28B C -0.133(4) 0.414(2) 0.238(3) 0.062(8) Uiso 0.234(4) 1 d . . P A 2
H28D H -0.183570 0.469824 0.209886 0.093 Uiso 0.234(4) 1 calc R U P A 2
H28E H -0.191264 0.381589 0.280677 0.093 Uiso 0.234(4) 1 calc R U P A 2
H28F H -0.126788 0.379980 0.168997 0.093 Uiso 0.234(4) 1 calc R U P A 2
C29B C -0.009(4) 0.489(2) 0.423(3) 0.062(8) Uiso 0.234(4) 1 d . . P A 2
H29D H 0.084707 0.520079 0.463679 0.093 Uiso 0.234(4) 1 calc R U P A 2
H29E H -0.036124 0.450820 0.480310 0.093 Uiso 0.234(4) 1 calc R U P A 2
H29F H -0.090360 0.530711 0.389399 0.093 Uiso 0.234(4) 1 calc R U P A 2
P1 P -0.11914(15) 0.17209(9) 0.60083(13) 0.0155(3) Uani 0.766(4) 1 d . . P A 1
P2B P -0.0548(7) 0.1953(3) 0.6627(5) 0.0206(13) Uani 0.234(4) 1 d . . P A 2
C31A C -0.2940(6) 0.1240(4) 0.4913(5) 0.0212(10) Uani 0.766(4) 1 d . . P A 1
H31A H -0.300086 0.060376 0.503631 0.025 Uiso 0.766(4) 1 calc R U P A 1
H31B H -0.386687 0.152186 0.498497 0.025 Uiso 0.766(4) 1 calc R U P A 1
C31B C 0.081(4) 0.2421(18) 0.801(2) 0.043(7) Uani 0.234(4) 1 d . . P A 2
H31C H 0.029987 0.280297 0.844312 0.051 Uiso 0.234(4) 1 calc R U P A 2
H31D H 0.137666 0.195867 0.855468 0.051 Uiso 0.234(4) 1 calc R U P A 2
C32 C -0.0160(5) 0.0721(3) 0.6730(4) 0.0246(9) Uani 1 1 d . . . . .
C33B C -0.110(3) 0.0235(16) 0.578(2) 0.036(5) Uiso 0.234(4) 1 d . . P A 2
H33A H -0.061444 -0.032098 0.571272 0.054 Uiso 0.234(4) 1 calc R U P A 2
H33B H -0.128540 0.056371 0.503082 0.054 Uiso 0.234(4) 1 calc R U P A 2
H33C H -0.206824 0.012329 0.592659 0.054 Uiso 0.234(4) 1 calc R U P A 2
C34B C -0.029(4) 0.032(2) 0.793(3) 0.055(7) Uiso 0.234(4) 1 d . . P A 2
H34A H -0.135974 0.029012 0.788682 0.082 Uiso 0.234(4) 1 calc R U P A 2
H34B H 0.025770 0.068861 0.860220 0.082 Uiso 0.234(4) 1 calc R U P A 2
H34C H 0.014214 -0.026780 0.803410 0.082 Uiso 0.234(4) 1 calc R U P A 2
C35B C 0.152(3) 0.0645(19) 0.680(3) 0.048(6) Uiso 0.234(4) 1 d . . P A 2
H35A H 0.182267 0.003053 0.689148 0.071 Uiso 0.234(4) 1 calc R U P A 2
H35B H 0.213796 0.097898 0.748652 0.071 Uiso 0.234(4) 1 calc R U P A 2
H35C H 0.165668 0.087645 0.606165 0.071 Uiso 0.234(4) 1 calc R U P A 2
C33A C 0.0039(7) 0.0158(4) 0.5687(5) 0.0272(12) Uani 0.766(4) 1 d . . P A 1
H33D H 0.058855 -0.037759 0.601101 0.041 Uiso 0.766(4) 1 calc R U P A 1
H33E H 0.061090 0.048905 0.525622 0.041 Uiso 0.766(4) 1 calc R U P A 1
H33F H -0.095737 0.000800 0.513543 0.041 Uiso 0.766(4) 1 calc R U P A 1
C34A C -0.1049(8) 0.0183(4) 0.7386(6) 0.0302(14) Uani 0.766(4) 1 d . . P A 1
H34D H -0.054734 -0.038076 0.762229 0.045 Uiso 0.766(4) 1 calc R U P A 1
H34E H -0.207906 0.008577 0.685399 0.045 Uiso 0.766(4) 1 calc R U P A 1
H34F H -0.108998 0.049827 0.810179 0.045 Uiso 0.766(4) 1 calc R U P A 1
C35A C 0.1416(6) 0.0910(4) 0.7572(6) 0.0289(13) Uani 0.766(4) 1 d . . P A 1
H35D H 0.134075 0.129418 0.821874 0.043 Uiso 0.766(4) 1 calc R U P A 1
H35E H 0.201897 0.119691 0.712622 0.043 Uiso 0.766(4) 1 calc R U P A 1
H35F H 0.190360 0.036190 0.791205 0.043 Uiso 0.766(4) 1 calc R U P A 1
C36 C -0.2128(6) 0.2323(4) 0.7007(5) 0.0292(10) Uani 1 1 d . . . . .
C37A C -0.2618(8) 0.3214(4) 0.6441(7) 0.0267(13) Uani 0.766(4) 1 d . . P A 1
H37A H -0.315905 0.314113 0.558708 0.040 Uiso 0.766(4) 1 calc R U P A 1
H37B H -0.172403 0.358019 0.653788 0.040 Uiso 0.766(4) 1 calc R U P A 1
H37C H -0.328631 0.349350 0.683604 0.040 Uiso 0.766(4) 1 calc R U P A 1
C38A C -0.3386(7) 0.1875(5) 0.7306(6) 0.0332(14) Uani 0.766(4) 1 d . . P A 1
H38A H -0.390143 0.229158 0.768089 0.050 Uiso 0.766(4) 1 calc R U P A 1
H38B H -0.297871 0.139404 0.786202 0.050 Uiso 0.766(4) 1 calc R U P A 1
H38C H -0.410677 0.164426 0.657225 0.050 Uiso 0.766(4) 1 calc R U P A 1
C39A C -0.0888(7) 0.2558(4) 0.8240(6) 0.0346(14) Uani 0.766(4) 1 d . . P A 1
H39A H -0.131539 0.296982 0.868661 0.052 Uiso 0.766(4) 1 calc R U P A 1
H39B H -0.001014 0.282351 0.807968 0.052 Uiso 0.766(4) 1 calc R U P A 1
H39C H -0.057255 0.202519 0.871252 0.052 Uiso 0.766(4) 1 calc R U P A 1
C37B C -0.298(5) 0.303(3) 0.609(4) 0.078(14) Uiso 0.234(4) 1 d . . P A 2
H37D H -0.365868 0.336122 0.642666 0.116 Uiso 0.234(4) 1 calc R U P A 2
H37E H -0.358133 0.274554 0.534581 0.116 Uiso 0.234(4) 1 calc R U P A 2
H37F H -0.225066 0.342731 0.591750 0.116 Uiso 0.234(4) 1 calc R U P A 2
C38B C -0.236(4) 0.208(2) 0.822(3) 0.060(8) Uiso 0.234(4) 1 d . . P A 2
H38D H -0.191212 0.253973 0.880663 0.089 Uiso 0.234(4) 1 calc R U P A 2
H38E H -0.186524 0.152526 0.849756 0.089 Uiso 0.234(4) 1 calc R U P A 2
H38F H -0.344176 0.203791 0.811545 0.089 Uiso 0.234(4) 1 calc R U P A 2
C39B C -0.368(3) 0.1722(16) 0.612(2) 0.037(5) Uiso 0.234(4) 1 d . . P A 2
H39D H -0.370811 0.115053 0.648196 0.056 Uiso 0.234(4) 1 calc R U P A 2
H39E H -0.358258 0.164319 0.531406 0.056 Uiso 0.234(4) 1 calc R U P A 2
H39F H -0.461891 0.203869 0.605290 0.056 Uiso 0.234(4) 1 calc R U P A 2
H2 H 0.188(6) 0.240(3) 0.585(5) 0.011(12) Uiso 0.766(4) 1 d . . P A 1
H1 H 0.050(7) 0.331(4) 0.593(5) 0.027(15) Uiso 0.766(4) 1 d . . P A 1

loop_
_atom_site_aniso_label
_atom_site_aniso_U_11
_atom_site_aniso_U_22
_atom_site_aniso_U_33
_atom_site_aniso_U_23
_atom_site_aniso_U_13
_atom_site_aniso_U_12
Ni1 0.01784(18) 0.01470(17) 0.01561(17) -0.00124(15) 0.00506(13) -0.00454(15)
B4 0.041(3) 0.024(2) 0.021(2) -0.0068(19) 0.013(2) -0.014(2)
O2 0.042(4) 0.034(3) 0.015(2) 0.001(2) 0.011(3) -0.018(3)
O1 0.027(3) 0.035(3) 0.019(3) -0.0038(18) 0.009(2) -0.016(2)
C11 0.038(2) 0.024(2) 0.029(2) -0.0050(18) 0.011(2) 0.0009(19)
C12 0.036(3) 0.045(3) 0.030(2) -0.008(2) 0.003(2) 0.008(2)
C13 0.032(3) 0.060(3) 0.035(3) -0.016(3) -0.007(2) 0.012(3)
C14 0.019(2) 0.050(3) 0.060(4) -0.021(3) -0.001(2) 0.002(2)
C15 0.029(3) 0.034(3) 0.060(3) -0.009(2) 0.022(2) -0.005(2)
C16 0.026(2) 0.028(2) 0.036(2) -0.0089(18) 0.013(2) 0.0000(17)
B3 0.047(3) 0.021(2) 0.024(2) -0.0051(18) 0.021(2) -0.009(2)
N1 0.015(3) 0.031(3) 0.017(3) -0.007(2) -0.001(2) -0.009(2)
N2 0.020(3) 0.026(3) 0.020(3) -0.005(2) 0.005(3) -0.003(3)
C1 0.020(2) 0.024(2) 0.035(2) -0.0062(18) 0.0105(19) 0.0007(16)
C2 0.0136(19) 0.036(3) 0.049(3) -0.008(2) 0.0056(19) 0.0029(17)
C3 0.015(2) 0.046(3) 0.055(3) -0.015(2) 0.001(2) 0.001(2)
C4 0.026(2) 0.051(3) 0.039(3) -0.017(2) -0.006(2) 0.009(3)
C5 0.037(3) 0.035(3) 0.029(2) -0.005(2) 0.006(2) 0.006(2)
C6 0.023(2) 0.030(2) 0.028(2) -0.0056(18) 0.0066(18) 0.0014(17)
P2 0.0168(7) 0.0217(7) 0.0179(8) 0.0044(6) 0.0072(7) -0.0011(6)
P1B 0.016(2) 0.012(2) 0.018(3) -0.0027(17) 0.004(2) -0.0010(16)
C21A 0.033(4) 0.041(3) 0.018(3) 0.002(2) 0.008(3) -0.012(3)
C21B 0.060(15) 0.063(15) 0.019(9) -0.006(9) 0.017(9) -0.048(13)
C22 0.033(2) 0.026(2) 0.027(2) 0.0041(19) 0.016(2) 0.008(2)
C23A 0.073(7) 0.030(4) 0.109(10) -0.006(5) 0.070(8) 0.011(4)
C24A 0.034(3) 0.094(6) 0.032(3) 0.014(3) 0.023(3) 0.001(3)
C25A 0.021(3) 0.066(5) 0.043(4) -0.014(3) 0.008(3) 0.007(3)
C26 0.025(2) 0.025(2) 0.035(2) 0.0097(18) 0.009(2) 0.0072(17)
C27A 0.066(5) 0.028(3) 0.043(4) 0.021(3) 0.019(4) -0.001(3)
C28A 0.025(3) 0.039(4) 0.078(5) 0.028(4) 0.023(3) 0.017(2)
C29A 0.050(4) 0.016(2) 0.044(3) -0.003(2) 0.012(3) 0.004(2)
P1 0.0160(7) 0.0165(6) 0.0155(8) -0.0017(5) 0.0068(6) -0.0043(5)
P2B 0.027(3) 0.016(2) 0.016(3) -0.0002(19) 0.004(2) -0.0024(19)
C31A 0.013(2) 0.027(3) 0.022(2) -0.0021(19) 0.0039(19) -0.0025(18)
C31B 0.047(15) 0.054(16) 0.022(12) 0.002(10) 0.003(11) -0.011(11)
C32 0.024(2) 0.0171(18) 0.034(2) 0.0066(17) 0.0109(19) -0.0002(15)
C33A 0.030(3) 0.020(2) 0.031(3) -0.0039(19) 0.007(2) -0.0018(19)
C34A 0.037(3) 0.022(3) 0.029(3) 0.010(2) 0.007(2) -0.007(2)
C35A 0.020(2) 0.024(2) 0.033(3) 0.008(2) -0.005(2) -0.0026(19)
C36 0.034(3) 0.030(2) 0.030(2) -0.0023(19) 0.018(2) 0.000(2)
C37A 0.019(3) 0.018(3) 0.045(4) -0.005(3) 0.014(3) 0.002(2)
C38A 0.036(3) 0.041(3) 0.033(3) -0.008(2) 0.025(3) -0.010(2)
C39A 0.033(3) 0.045(4) 0.030(3) -0.019(3) 0.016(2) -0.005(3)

_geom_special_details            
;
 All esds (except the esd in the dihedral angle between two l.s. planes)
 are estimated using the full covariance matrix.  The cell esds are taken
 into account individually in the estimation of esds in distances, angles
 and torsion angles; correlations between esds in cell parameters are only
 used when they are defined by crystal symmetry.  An approximate (isotropic)
 treatment of cell esds is used for estimating esds involving l.s. planes.
;

loop_
_geom_bond_atom_site_label_1
_geom_bond_atom_site_label_2
_geom_bond_distance
_geom_bond_site_symmetry_2
_geom_bond_publ_flag
Ni1 B3 1.966(6) . ?
Ni1 B4 2.145(5) . ?
Ni1 P1B 2.197(5) . ?
Ni1 P1 2.2370(14) . ?
Ni1 P2 2.2603(15) . ?
Ni1 P2B 2.314(5) . ?
B4 N2B 1.22(3) . ?
B4 N1B 1.26(4) . ?
B4 O2 1.479(8) . ?
B4 O1 1.505(8) . ?
O2 C11 1.334(9) . ?
O1 C16 1.317(8) . ?
N1B C31B 1.51(6) . ?
N1B C11 1.55(5) . ?
N2B C21B 1.47(3) . ?
N2B C16 1.63(3) . ?
C11 C12 1.378(7) . ?
C11 C16 1.390(7) . ?
C12 C13 1.397(9) . ?
C13 C14 1.349(10) . ?
C14 C15 1.406(9) . ?
C15 C16 1.372(7) . ?
B3 N1 1.408(8) . ?
B3 N2 1.430(9) . ?
B3 O2B 1.54(3) . ?
B3 O1B 1.64(2) . ?
N1 C31A 1.402(9) . ?
N1 C1 1.446(8) . ?
N2 C21A 1.413(10) . ?
N2 C6 1.424(9) . ?
O1B C1 1.12(2) . ?
O2B C6 1.24(3) . ?
C1 C2 1.388(7) . ?
C1 C6 1.411(7) . ?
C2 C3 1.384(8) . ?
C3 C4 1.394(9) . ?
C4 C5 1.402(8) . ?
C5 C6 1.376(7) . ?
P2 C22 1.856(5) . ?
P2 C21A 1.881(7) . ?
P2 C26 1.889(5) . ?
P1B C21B 1.83(2) . ?
P1B C26 1.841(6) . ?
P1B C22 1.945(6) . ?
C22 C25B 1.39(2) . ?
C22 C23B 1.48(3) . ?
C22 C23A 1.519(10) . ?
C22 C24A 1.542(8) . ?
C22 C25A 1.557(9) . ?
C22 C24B 1.61(3) . ?
C26 C28B 1.43(3) . ?
C26 C27B 1.47(3) . ?
C26 C28A 1.518(8) . ?
C26 C27A 1.531(8) . ?
C26 C29A 1.538(8) . ?
C26 C29B 1.61(3) . ?
P1 C32 1.867(4) . ?
P1 C31A 1.885(6) . ?
P1 C36 1.900(5) . ?
P2B C36 1.755(8) . ?
P2B C31B 1.87(3) . ?
P2B C32 1.919(6) . ?
C32 C33B 1.40(2) . ?
C32 C35A 1.521(7) . ?
C32 C34A 1.533(8) . ?
C32 C35B 1.54(3) . ?
C32 C33A 1.555(8) . ?
C32 C34B 1.57(3) . ?
C36 C38A 1.488(8) . ?
C36 C37A 1.526(9) . ?
C36 C38B 1.54(3) . ?
C36 C37B 1.56(5) . ?
C36 C39A 1.589(9) . ?
C36 C39B 1.76(2) . ?

loop_
_geom_angle_atom_site_label_1
_geom_angle_atom_site_label_2
_geom_angle_atom_site_label_3
_geom_angle
_geom_angle_site_symmetry_1
_geom_angle_site_symmetry_3
_geom_angle_publ_flag
B3 Ni1 B4 178.0(3) . . ?
B3 Ni1 P1B 101.7(2) . . ?
B4 Ni1 P1B 78.2(2) . . ?
B3 Ni1 P1 79.12(16) . . ?
B4 Ni1 P1 101.00(15) . . ?
B3 Ni1 P2 78.91(16) . . ?
B4 Ni1 P2 100.90(15) . . ?
P1 Ni1 P2 157.98(8) . . ?
B3 Ni1 P2B 100.8(2) . . ?
B4 Ni1 P2B 79.4(2) . . ?
P1B Ni1 P2B 157.3(2) . . ?
N2B B4 N1B 117(3) . . ?
O2 B4 O1 103.9(5) . . ?
N2B B4 Ni1 119.5(14) . . ?
N1B B4 Ni1 118(2) . . ?
O2 B4 Ni1 125.6(4) . . ?
O1 B4 Ni1 130.5(4) . . ?
C11 O2 B4 106.6(5) . . ?
C16 O1 B4 106.8(5) . . ?
B4 N1B C31B 133(4) . . ?
B4 N1B C11 106(3) . . ?
C31B N1B C11 121(3) . . ?
B4 N2B C21B 128(2) . . ?
B4 N2B C16 104.4(19) . . ?
C21B N2B C16 124.6(19) . . ?
O2 C11 C12 127.4(5) . . ?
O2 C11 C16 111.4(5) . . ?
C12 C11 C16 121.2(5) . . ?
C12 C11 N1B 133.9(17) . . ?
C16 C11 N1B 103.8(17) . . ?
C11 C12 C13 117.3(6) . . ?
C14 C13 C12 121.0(6) . . ?
C13 C14 C15 122.6(6) . . ?
C16 C15 C14 116.2(6) . . ?
O1 C16 C15 127.2(6) . . ?
O1 C16 C11 111.1(5) . . ?
C15 C16 C11 121.7(5) . . ?
C15 C16 N2B 134.9(11) . . ?
C11 C16 N2B 102.9(10) . . ?
N1 B3 N2 108.1(5) . . ?
O2B B3 O1B 89.2(12) . . ?
N1 B3 Ni1 125.6(4) . . ?
N2 B3 Ni1 126.1(4) . . ?
O2B B3 Ni1 133.4(10) . . ?
O1B B3 Ni1 136.1(8) . . ?
C31A N1 B3 122.4(5) . . ?
C31A N1 C1 128.8(5) . . ?
B3 N1 C1 107.7(5) . . ?
C21A N2 C6 129.1(6) . . ?
C21A N2 B3 122.8(6) . . ?
C6 N2 B3 108.1(6) . . ?
C1 O1B B3 112.1(16) . . ?
C6 O2B B3 111.9(19) . . ?
O1B C1 C2 126.7(12) . . ?
O1B C1 C6 112.8(11) . . ?
C2 C1 C6 120.3(5) . . ?
C2 C1 N1 131.5(5) . . ?
C6 C1 N1 108.0(4) . . ?
C3 C2 C1 118.2(6) . . ?
C2 C3 C4 120.7(5) . . ?
C3 C4 C5 122.0(5) . . ?
C6 C5 C4 116.6(5) . . ?
O2B C6 C5 128.8(13) . . ?
O2B C6 C1 107.8(13) . . ?
C5 C6 C1 122.2(5) . . ?
C5 C6 N2 129.8(5) . . ?
C1 C6 N2 107.9(5) . . ?
C22 P2 C21A 100.0(3) . . ?
C22 P2 C26 114.2(2) . . ?
C21A P2 C26 101.1(3) . . ?
C22 P2 Ni1 116.11(17) . . ?
C21A P2 Ni1 108.9(2) . . ?
C26 P2 Ni1 114.21(18) . . ?
C21B P1B C26 98.6(9) . . ?
C21B P1B C22 97.9(9) . . ?
C26 P1B C22 112.2(3) . . ?
C21B P1B Ni1 109.9(6) . . ?
C26 P1B Ni1 119.3(3) . . ?
C22 P1B Ni1 115.2(3) . . ?
N2 C21A P2 103.3(5) . . ?
N2B C21B P1B 101.7(15) . . ?
C25B C22 C23B 115.4(16) . . ?
C23A C22 C24A 107.3(7) . . ?
C23A C22 C25A 108.7(7) . . ?
C24A C22 C25A 105.8(5) . . ?
C25B C22 C24B 113.6(16) . . ?
C23B C22 C24B 95.4(17) . . ?
C23A C22 P2 105.2(5) . . ?
C24A C22 P2 116.8(4) . . ?
C25A C22 P2 112.7(4) . . ?
C25B C22 P1B 117.9(10) . . ?
C23B C22 P1B 107.4(12) . . ?
C24B C22 P1B 104.3(13) . . ?
C28B C26 C27B 111.1(19) . . ?
C28A C26 C27A 111.0(5) . . ?
C28A C26 C29A 108.7(6) . . ?
C27A C26 C29A 108.9(5) . . ?
C28B C26 C29B 104.8(19) . . ?
C27B C26 C29B 104.9(17) . . ?
C28B C26 P1B 115.4(14) . . ?
C27B C26 P1B 117.2(12) . . ?
C29B C26 P1B 101.6(12) . . ?
C28A C26 P2 105.2(4) . . ?
C27A C26 P2 112.3(4) . . ?
C29A C26 P2 110.7(4) . . ?
C32 P1 C31A 101.7(2) . . ?
C32 P1 C36 112.8(2) . . ?
C31A P1 C36 98.5(3) . . ?
C32 P1 Ni1 115.39(16) . . ?
C31A P1 Ni1 108.18(19) . . ?
C36 P1 Ni1 117.31(19) . . ?
C36 P2B C31B 93.0(11) . . ?
C36 P2B C32 117.2(4) . . ?
C31B P2B C32 105.0(9) . . ?
C36 P2B Ni1 120.2(3) . . ?
C31B P2B Ni1 108.4(9) . . ?
C32 P2B Ni1 110.0(3) . . ?
N1 C31A P1 102.9(4) . . ?
N1B C31B P2B 100(2) . . ?
C35A C32 C34A 109.7(5) . . ?
C33B C32 C35B 112.0(15) . . ?
C35A C32 C33A 107.0(4) . . ?
C34A C32 C33A 108.0(4) . . ?
C33B C32 C34B 107.6(16) . . ?
C35B C32 C34B 106.3(17) . . ?
C35A C32 P1 113.3(3) . . ?
C34A C32 P1 112.9(4) . . ?
C33A C32 P1 105.5(3) . . ?
C33B C32 P2B 114.4(10) . . ?
C35B C32 P2B 104.2(11) . . ?
C34B C32 P2B 112.1(13) . . ?
C38A C36 C37A 111.4(5) . . ?
C38B C36 C37B 128(2) . . ?
C38A C36 C39A 107.0(5) . . ?
C37A C36 C39A 103.2(5) . . ?
C38B C36 P2B 121.4(13) . . ?
C37B C36 P2B 109.7(17) . . ?
C38B C36 C39B 95.9(15) . . ?
C37B C36 C39B 78.6(19) . . ?
P2B C36 C39B 106.1(9) . . ?
C38A C36 P1 117.6(4) . . ?
C37A C36 P1 107.4(4) . . ?
C39A C36 P1 109.3(4) . . ?

_refine_diff_density_max         0.468
_refine_diff_density_min         -0.351
_refine_diff_density_rms         0.071

_shelx_res_file                  
;
TITL   SAL12
    sal12.res
    created by SHELXL-2018/3 at 13:19:05 on 15-Sep-2020
CELL   0.56087    9.29400 15.32770 11.73650  90.0000 107.9200  90.0000
ZERR     2.000    0.00050  0.00070  0.00050   0.0000   0.0020   0.0000
LATT   -1
SYMM      X   ,    -Y   , 1/2+Z
SFAC   C    H    B   N   NI  O   P
UNIT   60   100  4   4   2   4   4
L.S.   10
BOND
FMAP   2
PLAN   -20
TEMP   -173.15
SIZE   0.18 0.17 0.05
ACTA
TWIN -1 0 0 0 -1 0 0 0 -1
OMIT  4 12 0
OMIT  4 1 6
OMIT  4 16 0
OMIT  -4 16 0
OMIT  0 6 0
OMIT  0 4 8
WGHT    0.040900    1.089500
BASF   0.35532
FVAR       0.23918   0.76615
NI1   5   -0.000865    0.252674    0.498086    11.00000    0.01784    0.01470 =
         0.01561   -0.00124    0.00506   -0.00454
REM -------------------------------------------------------
REM -------------------------------------------------------
B4    3    0.184094    0.303973    0.640611    11.00000    0.04058    0.02398 =
         0.02099   -0.00685    0.01294   -0.01417
PART 1
O2    6    0.218015    0.282703    0.769144    21.00000    0.04184    0.03425 =
         0.01494    0.00052    0.01149   -0.01763
O1    6    0.303377    0.369712    0.638222    21.00000    0.02725    0.03498 =
         0.01919   -0.00382    0.00864   -0.01614
PART 2
N1B   4    0.183020    0.293476    0.747211   -21.00000    0.05748
N2B   4    0.257968    0.364968    0.620692   -21.00000    0.02479
PART 0
C11   1    0.331244    0.334848    0.828432    11.00000    0.03754    0.02401 =
         0.02877   -0.00499    0.01088    0.00088
C12   1    0.397842    0.340108    0.950567    11.00000    0.03628    0.04520 =
         0.02987   -0.00759    0.00276    0.00829
AFIX  43
H12   2    0.365241    0.304329    1.003985    11.00000   -1.20000
AFIX   0
C13   1    0.515299    0.400219    0.992661    11.00000    0.03177    0.05991 =
         0.03491   -0.01569   -0.00727    0.01174
AFIX  43
H13   2    0.563822    0.405512    1.076369    11.00000   -1.20000
AFIX   0
C14   1    0.560821    0.450854    0.916190    11.00000    0.01932    0.05016 =
         0.05960   -0.02091   -0.00125    0.00205
AFIX  43
H14   2    0.640574    0.491287    0.947977    11.00000   -1.20000
AFIX   0
C15   1    0.494850    0.446114    0.791334    11.00000    0.02875    0.03405 =
         0.05980   -0.00941    0.02180   -0.00463
AFIX  43
H15   2    0.527802    0.482044    0.738260    11.00000   -1.20000
AFIX   0
C16   1    0.380180    0.386658    0.750469    11.00000    0.02568    0.02797 =
         0.03619   -0.00885    0.01273    0.00000
REM -------------------------------------------------------
REM -------------------------------------------------------
B3    3   -0.165785    0.202238    0.366840    11.00000    0.04723    0.02090 =
         0.02437   -0.00511    0.02061   -0.00903
PART 1
N1    4   -0.274033    0.142121    0.380036    21.00000    0.01465    0.03061 =
         0.01728   -0.00718   -0.00125   -0.00928
N2    4   -0.188900    0.214287    0.241674    21.00000    0.01954    0.02555 =
         0.02019   -0.00506    0.00520   -0.00312
PART 2
O1B   6   -0.313363    0.140817    0.355987   -21.00000    0.01805
O2B   6   -0.229953    0.222473    0.231900   -21.00000    0.02645
PART 0
C1    1   -0.370850    0.119741    0.261531    11.00000    0.02029    0.02443 =
         0.03512   -0.00618    0.01046    0.00065
C2    1   -0.489759    0.061034    0.223230    11.00000    0.01359    0.03569 =
         0.04895   -0.00834    0.00561    0.00287
AFIX  43
H20   2   -0.524469    0.029348    0.279237    11.00000   -1.20000
AFIX   0
C3    1   -0.556400    0.049896    0.101271    11.00000    0.01454    0.04556 =
         0.05494   -0.01518    0.00143    0.00112
AFIX  43
H3    2   -0.638181    0.010204    0.073105    11.00000   -1.20000
AFIX   0
C4    1   -0.504858    0.096273    0.019291    11.00000    0.02598    0.05054 =
         0.03944   -0.01714   -0.00552    0.00870
AFIX  43
H4    2   -0.553214    0.087753   -0.063910    11.00000   -1.20000
AFIX   0
C5    1   -0.383866    0.155078    0.055925    11.00000    0.03655    0.03535 =
         0.02930   -0.00451    0.00587    0.00622
AFIX  43
H5    2   -0.348712    0.186294   -0.000227    11.00000   -1.20000
AFIX   0
C6    1   -0.318637    0.165260    0.177402    11.00000    0.02305    0.02964 =
         0.02834   -0.00565    0.00662    0.00143
REM -------------------------------------------------------
REM -------------------------------------------------------
PART 1
P2    7    0.050060    0.309037    0.336719    21.00000    0.01677    0.02172 =
         0.01789    0.00436    0.00718   -0.00111
PART 2
P1B   7    0.114665    0.334657    0.399734   -21.00000    0.01588    0.01156 =
         0.01839   -0.00273    0.00390   -0.00099
PART 0
PART 1
C21A  1   -0.092189    0.265903    0.197056    21.00000    0.03321    0.04131 =
         0.01782    0.00194    0.00843   -0.01243
AFIX  23
H21A  2   -0.148530    0.314092    0.146552    21.00000   -1.20000
H21B  2   -0.042516    0.230298    0.149558    21.00000   -1.20000
AFIX   0
PART 2
C21B  1    0.274381    0.391052    0.505216   -21.00000    0.05998    0.06341 =
         0.01886   -0.00594    0.01683   -0.04805
AFIX  23
H21C  2    0.372033    0.371126    0.497003   -21.00000   -1.20000
H21D  2    0.266072    0.455093    0.494188   -21.00000   -1.20000
AFIX   0
PART 0
C22   1    0.227651    0.271349    0.311558    11.00000    0.03315    0.02563 =
         0.02717    0.00409    0.01627    0.00771
PART 1
C23A  1    0.230908    0.173309    0.330832    21.00000    0.07278    0.02952 =
         0.10941   -0.00602    0.07033    0.01075
AFIX 137
H23A  2    0.139178    0.147205    0.276339    21.00000   -1.50000
H23B  2    0.235669    0.160867    0.413817    21.00000   -1.50000
H23C  2    0.319978    0.148584    0.314777    21.00000   -1.50000
AFIX   0
C24A  1    0.243378    0.287566    0.186273    21.00000    0.03387    0.09409 =
         0.03215    0.01390    0.02308    0.00091
AFIX 137
H24A  2    0.336992    0.260661    0.181472    21.00000   -1.50000
H24B  2    0.246374    0.350489    0.172369    21.00000   -1.50000
H24C  2    0.156762    0.261854    0.125350    21.00000   -1.50000
AFIX   0
C25A  1    0.371328    0.311953    0.401985    21.00000    0.02053    0.06597 =
         0.04295   -0.01438    0.00803    0.00666
AFIX 137
H25A  2    0.371067    0.299952    0.483937    21.00000   -1.50000
H25B  2    0.371469    0.375162    0.389457    21.00000   -1.50000
H25C  2    0.461873    0.286299    0.389471    21.00000   -1.50000
AFIX   0
PART 2
C23B  1    0.274584    0.186942    0.373676   -21.00000    0.03342
AFIX 137
H23D  2    0.317337    0.149475    0.324593   -21.00000   -1.50000
H23E  2    0.186504    0.158183    0.386232   -21.00000   -1.50000
H23F  2    0.350921    0.197398    0.451246   -21.00000   -1.50000
AFIX   0
C24B  1    0.099680    0.230348    0.199074   -21.00000    0.06295
AFIX 137
H24D  2    0.133399    0.233159    0.127834   -21.00000   -1.50000
H24E  2    0.005635    0.263524    0.184753   -21.00000   -1.50000
H24F  2    0.082021    0.169375    0.216088   -21.00000   -1.50000
AFIX   0
C25B  1    0.339909    0.316081    0.280023   -21.00000    0.03253
AFIX 137
H25D  2    0.429409    0.322064    0.350447   -21.00000   -1.50000
H25E  2    0.302701    0.374099    0.249862   -21.00000   -1.50000
H25F  2    0.366740    0.283608    0.217531   -21.00000   -1.50000
AFIX   0
PART 0
C26   1    0.016223    0.430383    0.316825    11.00000    0.02499    0.02481 =
         0.03456    0.00967    0.00853    0.00717
PART 1
C27A  1    0.032112    0.463423    0.198209    21.00000    0.06644    0.02833 =
         0.04310    0.02106    0.01871   -0.00081
AFIX 137
H27A  2   -0.026498    0.425913    0.132720    21.00000   -1.50000
H27B  2    0.138859    0.462135    0.201852    21.00000   -1.50000
H27C  2   -0.005854    0.523376    0.184111    21.00000   -1.50000
AFIX   0
C28A  1   -0.143283    0.444375    0.322009    21.00000    0.02499    0.03912 =
         0.07800    0.02774    0.02345    0.01670
AFIX 137
H28A  2   -0.172679    0.505359    0.303074    21.00000   -1.50000
H28B  2   -0.146991    0.430661    0.402614    21.00000   -1.50000
H28C  2   -0.213186    0.406142    0.263686    21.00000   -1.50000
AFIX   0
C29A  1    0.126749    0.480934    0.420416    21.00000    0.04991    0.01646 =
         0.04355   -0.00268    0.01195    0.00394
AFIX 137
H29A  2    0.230710    0.469817    0.420733    21.00000   -1.50000
H29B  2    0.114706    0.461670    0.496582    21.00000   -1.50000
H29C  2    0.105262    0.543529    0.409943    21.00000   -1.50000
AFIX   0
PART 2
C27B  1    0.102258    0.486519    0.259500   -21.00000    0.04452
AFIX 137
H27D  2    0.117440    0.455965    0.190748   -21.00000   -1.50000
H27E  2    0.200693    0.500385    0.317299   -21.00000   -1.50000
H27F  2    0.045963    0.540609    0.232258   -21.00000   -1.50000
AFIX   0
C28B  1   -0.133180    0.414159    0.237842   -21.00000    0.06217
AFIX 137
H28D  2   -0.183570    0.469824    0.209886   -21.00000   -1.50000
H28E  2   -0.191264    0.381589    0.280677   -21.00000   -1.50000
H28F  2   -0.126788    0.379980    0.168997   -21.00000   -1.50000
AFIX   0
C29B  1   -0.008831    0.488682    0.422895   -21.00000    0.06232
AFIX 137
H29D  2    0.084707    0.520079    0.463679   -21.00000   -1.50000
H29E  2   -0.036124    0.450820    0.480310   -21.00000   -1.50000
H29F  2   -0.090360    0.530711    0.389399   -21.00000   -1.50000
AFIX   0
PART 0
REM -------------------------------------------------------
REM -------------------------------------------------------
PART 1
P1    7   -0.119143    0.172086    0.600830    21.00000    0.01599    0.01646 =
         0.01545   -0.00169    0.00683   -0.00429
PART 2
P2B   7   -0.054824    0.195289    0.662692   -21.00000    0.02738    0.01629 =
         0.01629   -0.00021    0.00414   -0.00240
PART 0
PART 1
C31A  1   -0.294043    0.123997    0.491284    21.00000    0.01348    0.02729 =
         0.02168   -0.00213    0.00386   -0.00253
AFIX  23
H31A  2   -0.300086    0.060376    0.503631    21.00000   -1.20000
H31B  2   -0.386687    0.152186    0.498497    21.00000   -1.20000
AFIX   0
PART 2
C31B  1    0.081340    0.242095    0.800887   -21.00000    0.04725    0.05378 =
         0.02187    0.00171    0.00273   -0.01122
AFIX  23
H31C  2    0.029987    0.280297    0.844312   -21.00000   -1.20000
H31D  2    0.137666    0.195867    0.855468   -21.00000   -1.20000
AFIX   0
PART 0
C32   1   -0.015962    0.072145    0.673029    11.00000    0.02378    0.01713 =
         0.03434    0.00656    0.01092   -0.00024
PART 2
C33B  1   -0.110310    0.023518    0.577828   -21.00000    0.03607
AFIX 137
H33A  2   -0.061444   -0.032098    0.571272   -21.00000   -1.50000
H33B  2   -0.128540    0.056371    0.503082   -21.00000   -1.50000
H33C  2   -0.206824    0.012329    0.592659   -21.00000   -1.50000
AFIX   0
C34B  1   -0.029237    0.032037    0.792580   -21.00000    0.05477
AFIX 137
H34A  2   -0.135974    0.029012    0.788682   -21.00000   -1.50000
H34B  2    0.025770    0.068861    0.860220   -21.00000   -1.50000
H34C  2    0.014214   -0.026780    0.803410   -21.00000   -1.50000
AFIX   0
C35B  1    0.151677    0.064490    0.679870   -21.00000    0.04759
AFIX 137
H35A  2    0.182267    0.003053    0.689148   -21.00000   -1.50000
H35B  2    0.213796    0.097898    0.748652   -21.00000   -1.50000
H35C  2    0.165668    0.087645    0.606165   -21.00000   -1.50000
AFIX   0
PART 1
C33A  1    0.003898    0.015814    0.568674    21.00000    0.02990    0.01965 =
         0.03059   -0.00392    0.00714   -0.00177
AFIX 137
H33D  2    0.058855   -0.037759    0.601101    21.00000   -1.50000
H33E  2    0.061090    0.048905    0.525622    21.00000   -1.50000
H33F  2   -0.095737    0.000800    0.513543    21.00000   -1.50000
AFIX   0
C34A  1   -0.104923    0.018258    0.738625    21.00000    0.03675    0.02247 =
         0.02936    0.01038    0.00710   -0.00655
AFIX 137
H34D  2   -0.054734   -0.038076    0.762229    21.00000   -1.50000
H34E  2   -0.207906    0.008577    0.685399    21.00000   -1.50000
H34F  2   -0.108998    0.049827    0.810179    21.00000   -1.50000
AFIX   0
C35A  1    0.141605    0.091042    0.757165    21.00000    0.02002    0.02418 =
         0.03346    0.00827   -0.00501   -0.00265
AFIX 137
H35D  2    0.134075    0.129418    0.821874    21.00000   -1.50000
H35E  2    0.201897    0.119691    0.712622    21.00000   -1.50000
H35F  2    0.190360    0.036190    0.791205    21.00000   -1.50000
AFIX   0
PART 0
C36   1   -0.212809    0.232271    0.700706    11.00000    0.03376    0.02971 =
         0.02970   -0.00228    0.01793    0.00043
PART 1
C37A  1   -0.261822    0.321413    0.644141    21.00000    0.01941    0.01849 =
         0.04485   -0.00496    0.01363    0.00152
AFIX 137
H37A  2   -0.315905    0.314113    0.558708    21.00000   -1.50000
H37B  2   -0.172403    0.358019    0.653788    21.00000   -1.50000
H37C  2   -0.328631    0.349350    0.683604    21.00000   -1.50000
AFIX   0
C38A  1   -0.338610    0.187494    0.730607    21.00000    0.03593    0.04075 =
         0.03308   -0.00829    0.02546   -0.00997
AFIX 137
H38A  2   -0.390143    0.229158    0.768089    21.00000   -1.50000
H38B  2   -0.297871    0.139404    0.786202    21.00000   -1.50000
H38C  2   -0.410677    0.164426    0.657225    21.00000   -1.50000
AFIX   0
C39A  1   -0.088768    0.255784    0.823957    21.00000    0.03303    0.04544 =
         0.02989   -0.01898    0.01625   -0.00548
AFIX 137
H39A  2   -0.131539    0.296982    0.868661    21.00000   -1.50000
H39B  2   -0.001014    0.282351    0.807968    21.00000   -1.50000
H39C  2   -0.057255    0.202519    0.871252    21.00000   -1.50000
AFIX   0
PART 2
C37B  1   -0.298457    0.303018    0.608859   -21.00000    0.07757
AFIX 137
H37D  2   -0.365868    0.336122    0.642666   -21.00000   -1.50000
H37E  2   -0.358133    0.274554    0.534581   -21.00000   -1.50000
H37F  2   -0.225066    0.342731    0.591750   -21.00000   -1.50000
AFIX   0
C38B  1   -0.235776    0.208468    0.821710   -21.00000    0.05966
AFIX 137
H38D  2   -0.191212    0.253973    0.880663   -21.00000   -1.50000
H38E  2   -0.186524    0.152526    0.849756   -21.00000   -1.50000
H38F  2   -0.344176    0.203791    0.811545   -21.00000   -1.50000
AFIX   0
C39B  1   -0.368152    0.172226    0.611519   -21.00000    0.03720
AFIX 137
H39D  2   -0.370811    0.115053    0.648196   -21.00000   -1.50000
H39E  2   -0.358258    0.164319    0.531406   -21.00000   -1.50000
H39F  2   -0.461891    0.203869    0.605290   -21.00000   -1.50000
PART 0
REM -------------------------------------------------------
REM -------------------------------------------------------
AFIX   0
PART 1
H2    2    0.188248    0.239573    0.585422    21.00000    0.01102
H1    2    0.050104    0.330769    0.593110    21.00000    0.02696
PART 0
HKLF    4


REM    SAL12
REM wR2 = 0.1029, GooF = S = 1.053, Restrained GooF = 1.053 for all data
REM R1 = 0.0425 for 7840 Fo > 4sig(Fo) and 0.0504 for all 8805 data
REM 486 parameters refined using 2 restraints

END

WGHT      0.0408      1.0931

REM Highest difference peak  0.468,  deepest hole -0.351,  1-sigma level  0.071
Q1    1   0.0382  0.2623  0.5763  11.00000  0.05    0.47
Q2    1  -0.0085  0.2568  0.4222  11.00000  0.05    0.43
Q3    1  -0.0163  0.2822  0.4395  11.00000  0.05    0.42
Q4    1  -0.0855  0.2531  0.4996  11.00000  0.05    0.39
Q5    1  -0.4558  0.1405  0.0434  11.00000  0.05    0.37
Q6    1  -0.0770  0.3904  0.1533  11.00000  0.05    0.35
Q7    1   0.0870  0.2444  0.4960  11.00000  0.05    0.35
Q8    1  -0.0738  0.2299  0.4451  11.00000  0.05    0.35
Q9    1   0.0264  0.1903  0.5192  11.00000  0.05    0.34
Q10   1   0.0034 -0.0016  0.7568  11.00000  0.05    0.34
Q11   1  -0.0340  0.2774  0.2835  11.00000  0.05    0.34
Q12   1  -0.5009  0.0594  0.1595  11.00000  0.05    0.34
Q13   1   0.0819  0.1254  0.8554  11.00000  0.05    0.34
Q14   1   0.3776  0.3612  0.7984  11.00000  0.05    0.33
Q15   1   0.1380  0.2988  0.3293  11.00000  0.05    0.32
Q16   1  -0.2403  0.2190  0.3390  11.00000  0.05    0.32
Q17   1   0.4421  0.3817  0.9576  11.00000  0.05    0.32
Q18   1  -0.3777  0.1648  0.1047  11.00000  0.05    0.31
Q19   1   0.2485  0.2547  0.2547  11.00000  0.05    0.31
Q20   1  -0.3707  0.1442  0.1983  11.00000  0.05    0.31
;
_shelx_res_checksum              88317

_chemical_properties_physical    Air-sensitive,Moisture-sensitive
####################################################################### 
# 
# This file contains crystal structure data downloaded from the 
# Cambridge Structural Database (CSD) hosted by the Cambridge 
# Crystallographic Data Centre (CCDC).
# 
# Full information about CCDC data access policies and citation 
# guidelines are available at http://www.ccdc.cam.ac.uk/access/V1 
# 
# Audit and citation data items may have been added by the CCDC. 
# Please retain this information to preserve the provenance of 
# this file and to allow appropriate attribution of the data. 
# 
#######################################################################

data_ar00320a_0m
_database_code_depnum_ccdc_archive 'CCDC 2040007'
loop_
_audit_author_name
_audit_author_address
'Francisco Jose Fernandez de Cordova Martin'
;Instituto de Investigaciones Quimicas (CSIC US)
Spain
;
_audit_update_record             
;
2020-10-22 deposited with the CCDC.	2020-12-22 downloaded from the CCDC.
;
_audit_creation_date             2020-09-09
_audit_creation_method           
;
Olex2 1.3
(compiled 2020.07.31 svn.rc2a77460 for OlexSys, GUI svn.r6145)
;
_shelx_SHELXL_version_number     2018/3
_chemical_name_common            ?
_chemical_name_systematic        ?
_chemical_formula_moiety         'C20 H24 B2 N2 O4'
_chemical_formula_sum            'C20 H24 B2 N2 O4'
_chemical_formula_weight         378.03
_chemical_melting_point          ?
loop_
_atom_type_symbol
_atom_type_description
_atom_type_scat_dispersion_real
_atom_type_scat_dispersion_imag
_atom_type_scat_source
C C 0.0033 0.0016 'International Tables Vol C Tables 4.2.6.8 and 6.1.1.4'
H H 0.0000 0.0000 'International Tables Vol C Tables 4.2.6.8 and 6.1.1.4'
B B 0.0013 0.0007 'International Tables Vol C Tables 4.2.6.8 and 6.1.1.4'
N N 0.0061 0.0033 'International Tables Vol C Tables 4.2.6.8 and 6.1.1.4'
O O 0.0106 0.0060 'International Tables Vol C Tables 4.2.6.8 and 6.1.1.4'

_shelx_space_group_comment       
;
The symmetry employed for this shelxl refinement is uniquely defined
by the following loop, which should always be used as a source of
symmetry information in preference to the above space-group names.
They are only intended as comments.
;
_space_group_crystal_system      monoclinic
_space_group_IT_number           14
_space_group_name_H-M_alt        'P 1 21/n 1'
_space_group_name_Hall           '-P 2yn'
loop_
_space_group_symop_operation_xyz
'x, y, z'
'-x+1/2, y+1/2, -z+1/2'
'-x, -y, -z'
'x-1/2, -y-1/2, z-1/2'

_cell_length_a                   9.273(2)
_cell_length_b                   18.201(4)
_cell_length_c                   11.690(3)
_cell_angle_alpha                90
_cell_angle_beta                 106.121(8)
_cell_angle_gamma                90
_cell_volume                     1895.4(7)
_cell_formula_units_Z            4
_cell_measurement_reflns_used    9938
_cell_measurement_temperature    208.0
_cell_measurement_theta_max      30.48
_cell_measurement_theta_min      2.49
_shelx_estimated_absorpt_T_max   0.956
_shelx_estimated_absorpt_T_min   0.923
_exptl_absorpt_coefficient_mu    0.090
_exptl_absorpt_correction_T_max  0.7461
_exptl_absorpt_correction_T_min  0.6256
_exptl_absorpt_correction_type   multi-scan
_exptl_absorpt_process_details   
;
SADABS-2016/2 (Bruker,2016/2) was used for absorption correction.
wR2(int) was 0.1221 before and 0.0737 after correction.
The Ratio of minimum to maximum transmission is 0.8385.
The \l/2 correction factor is Not present.
;
_exptl_absorpt_special_details   ?
_exptl_crystal_colour            colourless
_exptl_crystal_colour_primary    colourless
_exptl_crystal_density_diffrn    1.325
_exptl_crystal_density_meas      ?
_exptl_crystal_density_method    ?
_exptl_crystal_description       Block
_exptl_crystal_F_000             800
_exptl_crystal_size_max          0.9
_exptl_crystal_size_mid          0.6
_exptl_crystal_size_min          0.5
_exptl_transmission_factor_max   ?
_exptl_transmission_factor_min   ?
_diffrn_reflns_av_R_equivalents  0.0483
_diffrn_reflns_av_unetI/netI     0.0423
_diffrn_reflns_Laue_measured_fraction_full 0.994
_diffrn_reflns_Laue_measured_fraction_max 0.991
_diffrn_reflns_limit_h_max       12
_diffrn_reflns_limit_h_min       -13
_diffrn_reflns_limit_k_max       25
_diffrn_reflns_limit_k_min       -25
_diffrn_reflns_limit_l_max       16
_diffrn_reflns_limit_l_min       -16
_diffrn_reflns_number            24762
_diffrn_reflns_point_group_measured_fraction_full 0.994
_diffrn_reflns_point_group_measured_fraction_max 0.991
_diffrn_reflns_theta_full        25.242
_diffrn_reflns_theta_max         30.483
_diffrn_reflns_theta_min         2.131
_diffrn_ambient_temperature      208.0
_diffrn_detector_area_resol_mean ?
_diffrn_measured_fraction_theta_full 0.994
_diffrn_measured_fraction_theta_max 0.991
_diffrn_measurement_device_type  'Bruker APEX-II CCD'
_diffrn_measurement_method       '\f and \w scans'
_diffrn_radiation_type           MoK\a
_diffrn_radiation_wavelength     0.71073
_diffrn_source                   ?
_diffrn_source_current           1.4
_diffrn_source_power             0.07
_diffrn_source_voltage           50.0
_diffrn_standards_number         0
_reflns_Friedel_coverage         0.000
_reflns_Friedel_fraction_full    .
_reflns_Friedel_fraction_max     .
_reflns_number_gt                4343
_reflns_number_total             5723
_reflns_special_details          
;
 Reflections were merged by SHELXL according to the crystal
 class for the calculation of statistics and refinement.
 
 _reflns_Friedel_fraction is defined as the number of unique
 Friedel pairs measured divided by the number that would be
 possible theoretically, ignoring centric projections and
 systematic absences.
;
_reflns_threshold_expression     'I > 2\s(I)'
_computing_cell_refinement       ?
_computing_data_collection       ?
_computing_data_reduction        ?
_computing_molecular_graphics    'Olex2 1.3 (Dolomanov et al., 2009)'
_computing_publication_material  'Olex2 1.3 (Dolomanov et al., 2009)'
_computing_structure_refinement  'XL  (Sheldrick, 2008)'
_computing_structure_solution    'SHELXT 2014/5 (Sheldrick, 2014)'
_refine_diff_density_max         0.466
_refine_diff_density_min         -0.303
_refine_diff_density_rms         0.042
_refine_ls_extinction_coef       .
_refine_ls_extinction_method     none
_refine_ls_goodness_of_fit_ref   1.047
_refine_ls_hydrogen_treatment    constr
_refine_ls_matrix_type           full
_refine_ls_number_parameters     253
_refine_ls_number_reflns         5723
_refine_ls_number_restraints     0
_refine_ls_R_factor_all          0.0702
_refine_ls_R_factor_gt           0.0522
_refine_ls_restrained_S_all      1.047
_refine_ls_shift/su_max          0.000
_refine_ls_shift/su_mean         0.000
_refine_ls_structure_factor_coef Fsqd
_refine_ls_weighting_details     
'w=1/[\s^2^(Fo^2^)+(0.0692P)^2^+0.4126P] where P=(Fo^2^+2Fc^2^)/3'
_refine_ls_weighting_scheme      calc
_refine_ls_wR_factor_gt          0.1393
_refine_ls_wR_factor_ref         0.1548
_refine_special_details          ?
_olex2_refinement_description    
;
1. Fixed Uiso
 At 1.2 times of:
  All C(H) groups, All C(H,H) groups
2.a Secondary CH2 refined with riding coordinates:
 C16(H16A,H16B), C15(H15A,H15B), C14(H14A,H14B), C13(H13A,H13B), C20(H20A,
 H20B), C19(H19A,H19B), C18(H18A,H18B), C17(H17A,H17B)
2.b Aromatic/amide H refined with riding coordinates:
 C5(H5), C6(H6), C9(H9), C10(H10), C4(H4), C11(H11), C12(H12), C3(H3)
;
_atom_sites_solution_hydrogens   geom
_atom_sites_solution_primary     dual
_atom_sites_solution_secondary   ?
loop_
_atom_site_label
_atom_site_type_symbol
_atom_site_fract_x
_atom_site_fract_y
_atom_site_fract_z
_atom_site_U_iso_or_equiv
_atom_site_adp_type
_atom_site_occupancy
_atom_site_site_symmetry_order
_atom_site_calc_flag
_atom_site_refinement_flags_posn
_atom_site_refinement_flags_adp
_atom_site_refinement_flags_occupancy
_atom_site_disorder_assembly
_atom_site_disorder_group
O1 O 0.32173(11) 0.35133(5) 0.13573(8) 0.0443(2) Uani 1 1 d . . . . .
O4 O 0.65271(11) 0.51491(5) 0.36673(7) 0.0403(2) Uani 1 1 d . . . . .
B2 B 0.56616(16) 0.48714(8) 0.25188(11) 0.0337(3) Uani 1 1 d . . . . .
O3 O 0.60154(10) 0.53215(5) 0.16004(7) 0.0375(2) Uani 1 1 d . . . . .
O2 O 0.39974(11) 0.35141(5) 0.34486(8) 0.0439(2) Uani 1 1 d . . . . .
N1 N 0.39319(12) 0.47663(6) 0.24041(9) 0.0353(2) Uani 1 1 d . . . . .
N2 N 0.58578(11) 0.39951(6) 0.23611(9) 0.0348(2) Uani 1 1 d . . . . .
C5 C 0.06061(19) 0.21003(9) 0.1842(2) 0.0638(5) Uani 1 1 d . . . . .
H5 H -0.017317 0.178394 0.144391 0.077 Uiso 1 1 calc R U . . .
C6 C 0.12817(17) 0.25553(8) 0.11765(16) 0.0525(4) Uani 1 1 d . . . . .
H6 H 0.098158 0.254829 0.033959 0.063 Uiso 1 1 calc R U . . .
C1 C 0.24044(14) 0.30134(7) 0.18003(13) 0.0403(3) Uani 1 1 d . . . . .
C8 C 0.74671(14) 0.56683(7) 0.34184(11) 0.0357(3) Uani 1 1 d . . . . .
C9 C 0.85656(16) 0.60609(8) 0.42120(13) 0.0476(3) Uani 1 1 d . . . . .
H9 H 0.875529 0.599756 0.503863 0.057 Uiso 1 1 calc R U . . .
C10 C 0.93917(18) 0.65608(8) 0.37335(16) 0.0551(4) Uani 1 1 d . . . . .
H10 H 1.015609 0.683800 0.424962 0.066 Uiso 1 1 calc R U . . .
C4 C 0.10616(19) 0.21056(8) 0.3079(2) 0.0628(5) Uani 1 1 d . . . . .
H4 H 0.058277 0.179353 0.350023 0.075 Uiso 1 1 calc R U . . .
C16 C 0.28690(15) 0.50761(8) 0.12992(13) 0.0452(3) Uani 1 1 d . . . . .
H16A H 0.287241 0.477925 0.060058 0.054 Uiso 1 1 calc R U . . .
H16B H 0.313804 0.558300 0.116391 0.054 Uiso 1 1 calc R U . . .
C15 C 0.1351(2) 0.50456(15) 0.1546(2) 0.0792(6) Uani 1 1 d . . . . .
H15A H 0.077983 0.549429 0.126166 0.095 Uiso 1 1 calc R U . . .
H15B H 0.077455 0.462311 0.114180 0.095 Uiso 1 1 calc R U . . .
C14 C 0.1644(2) 0.49745(15) 0.28685(19) 0.0780(6) Uani 1 1 d . . . . .
H14A H 0.130907 0.449409 0.307439 0.094 Uiso 1 1 calc R U . . .
H14B H 0.111254 0.535896 0.317622 0.094 Uiso 1 1 calc R U . . .
C13 C 0.33351(17) 0.50565(9) 0.33859(14) 0.0484(3) Uani 1 1 d . . . . .
H13A H 0.361699 0.557194 0.356042 0.058 Uiso 1 1 calc R U . . .
H13B H 0.370113 0.476573 0.411460 0.058 Uiso 1 1 calc R U . . .
C7 C 0.71692(13) 0.57701(6) 0.21942(11) 0.0343(2) Uani 1 1 d . . . . .
C11 C 0.91041(17) 0.66537(8) 0.25183(16) 0.0533(4) Uani 1 1 d . . . . .
H11 H 0.968735 0.698864 0.222590 0.064 Uiso 1 1 calc R U . . .
C12 C 0.79700(16) 0.62632(7) 0.17136(13) 0.0435(3) Uani 1 1 d . . . . .
H12 H 0.776222 0.633239 0.088689 0.052 Uiso 1 1 calc R U . . .
C20 C 0.62066(16) 0.37799(8) 0.12240(12) 0.0433(3) Uani 1 1 d . . . . .
H20A H 0.573328 0.411904 0.057756 0.052 Uiso 1 1 calc R U . . .
H20B H 0.585802 0.327977 0.098647 0.052 Uiso 1 1 calc R U . . .
C19 C 0.79107(18) 0.38269(12) 0.15262(17) 0.0639(5) Uani 1 1 d . . . . .
H19A H 0.822372 0.429985 0.127317 0.077 Uiso 1 1 calc R U . . .
H19B H 0.831214 0.343088 0.113609 0.077 Uiso 1 1 calc R U . . .
C18 C 0.8454(2) 0.37485(13) 0.28794(19) 0.0738(5) Uani 1 1 d . . . . .
H18A H 0.913659 0.332860 0.309998 0.089 Uiso 1 1 calc R U . . .
H18B H 0.898721 0.419314 0.323855 0.089 Uiso 1 1 calc R U . . .
C17 C 0.70707(16) 0.36316(8) 0.33031(14) 0.0487(3) Uani 1 1 d . . . . .
H17A H 0.686280 0.310703 0.336033 0.058 Uiso 1 1 calc R U . . .
H17B H 0.718535 0.386221 0.408080 0.058 Uiso 1 1 calc R U . . .
C2 C 0.28666(15) 0.30148(7) 0.30421(12) 0.0396(3) Uani 1 1 d . . . . .
C3 C 0.22096(18) 0.25625(8) 0.37063(16) 0.0505(4) Uani 1 1 d . . . . .
H3 H 0.252553 0.256440 0.454308 0.061 Uiso 1 1 calc R U . . .
B1 B 0.41746(16) 0.38862(8) 0.23915(12) 0.0366(3) Uani 1 1 d . . . . .

loop_
_atom_site_aniso_label
_atom_site_aniso_U_11
_atom_site_aniso_U_22
_atom_site_aniso_U_33
_atom_site_aniso_U_23
_atom_site_aniso_U_13
_atom_site_aniso_U_12
O1 0.0445(5) 0.0532(6) 0.0336(4) -0.0016(4) 0.0083(4) -0.0177(4)
O4 0.0448(5) 0.0479(5) 0.0279(4) -0.0026(3) 0.0097(4) -0.0125(4)
B2 0.0352(6) 0.0388(6) 0.0275(6) 0.0000(5) 0.0093(5) -0.0055(5)
O3 0.0400(5) 0.0429(5) 0.0289(4) 0.0003(3) 0.0087(3) -0.0106(4)
O2 0.0479(5) 0.0488(5) 0.0345(4) 0.0059(4) 0.0107(4) -0.0122(4)
N1 0.0345(5) 0.0411(5) 0.0310(5) 0.0015(4) 0.0105(4) -0.0033(4)
N2 0.0339(5) 0.0386(5) 0.0309(5) 0.0004(4) 0.0073(4) -0.0034(4)
C5 0.0448(8) 0.0404(7) 0.1049(15) -0.0007(8) 0.0187(9) -0.0107(6)
C6 0.0408(7) 0.0436(7) 0.0687(10) -0.0075(7) 0.0080(7) -0.0072(6)
C1 0.0354(6) 0.0361(6) 0.0496(7) -0.0004(5) 0.0122(5) -0.0041(5)
C8 0.0352(6) 0.0346(5) 0.0369(6) -0.0037(4) 0.0095(5) -0.0030(4)
C9 0.0469(7) 0.0469(7) 0.0430(7) -0.0081(6) 0.0026(6) -0.0061(6)
C10 0.0479(8) 0.0443(7) 0.0653(10) -0.0074(7) 0.0030(7) -0.0134(6)
C4 0.0520(9) 0.0414(7) 0.1018(15) 0.0192(8) 0.0323(9) -0.0031(6)
C16 0.0396(7) 0.0514(7) 0.0418(7) 0.0102(6) 0.0069(5) 0.0002(6)
C15 0.0409(8) 0.1159(17) 0.0801(14) 0.0252(12) 0.0154(9) 0.0102(10)
C14 0.0509(10) 0.1137(17) 0.0787(13) 0.0207(12) 0.0338(9) 0.0180(10)
C13 0.0522(8) 0.0529(8) 0.0481(8) -0.0031(6) 0.0269(7) -0.0009(6)
C7 0.0332(5) 0.0330(5) 0.0366(6) -0.0010(4) 0.0096(4) -0.0019(4)
C11 0.0459(7) 0.0410(7) 0.0724(10) 0.0043(7) 0.0153(7) -0.0113(6)
C12 0.0447(7) 0.0400(6) 0.0477(7) 0.0058(5) 0.0160(6) -0.0039(5)
C20 0.0438(7) 0.0466(7) 0.0424(7) -0.0096(5) 0.0167(5) -0.0051(5)
C19 0.0437(8) 0.0809(12) 0.0714(11) -0.0102(9) 0.0234(8) 0.0032(8)
C18 0.0418(8) 0.0925(14) 0.0816(13) 0.0054(11) 0.0081(8) 0.0108(9)
C17 0.0450(7) 0.0443(7) 0.0486(8) 0.0068(6) -0.0005(6) 0.0013(6)
C2 0.0376(6) 0.0348(6) 0.0489(7) 0.0057(5) 0.0161(5) -0.0002(5)
C3 0.0504(8) 0.0405(7) 0.0675(9) 0.0165(6) 0.0279(7) 0.0050(6)
B1 0.0373(7) 0.0423(7) 0.0296(6) 0.0015(5) 0.0083(5) -0.0092(5)

_geom_special_details            
;
 All esds (except the esd in the dihedral angle between two l.s. planes)
 are estimated using the full covariance matrix.  The cell esds are taken
 into account individually in the estimation of esds in distances, angles
 and torsion angles; correlations between esds in cell parameters are only
 used when they are defined by crystal symmetry.  An approximate (isotropic)
 treatment of cell esds is used for estimating esds involving l.s. planes.
;
loop_
_geom_bond_atom_site_label_1
_geom_bond_atom_site_label_2
_geom_bond_distance
_geom_bond_site_symmetry_2
_geom_bond_publ_flag
O1 C1 1.3715(16) . ?
O1 B1 1.4540(16) . ?
O4 B2 1.4505(15) . ?
O4 C8 1.3705(15) . ?
B2 O3 1.4585(15) . ?
B2 N1 1.5835(17) . ?
B2 N2 1.6215(18) . ?
O3 C7 1.3714(14) . ?
O2 C2 1.3691(16) . ?
O2 B1 1.4578(16) . ?
N1 C16 1.5002(16) . ?
N1 C13 1.5018(17) . ?
N1 B1 1.6182(19) . ?
N2 C20 1.5046(17) . ?
N2 C17 1.4925(16) . ?
N2 B1 1.5836(18) . ?
C5 H5 0.9400 . ?
C5 C6 1.398(2) . ?
C5 C4 1.390(3) . ?
C6 H6 0.9400 . ?
C6 C1 1.3745(19) . ?
C1 C2 1.395(2) . ?
C8 C9 1.3727(17) . ?
C8 C7 1.3926(18) . ?
C9 H9 0.9400 . ?
C9 C10 1.402(2) . ?
C10 H10 0.9400 . ?
C10 C11 1.381(2) . ?
C4 H4 0.9400 . ?
C4 C3 1.389(2) . ?
C16 H16A 0.9800 . ?
C16 H16B 0.9800 . ?
C16 C15 1.514(2) . ?
C15 H15A 0.9800 . ?
C15 H15B 0.9800 . ?
C15 C14 1.499(3) . ?
C14 H14A 0.9800 . ?
C14 H14B 0.9800 . ?
C14 C13 1.523(3) . ?
C13 H13A 0.9800 . ?
C13 H13B 0.9800 . ?
C7 C12 1.3799(18) . ?
C11 H11 0.9400 . ?
C11 C12 1.395(2) . ?
C12 H12 0.9400 . ?
C20 H20A 0.9800 . ?
C20 H20B 0.9800 . ?
C20 C19 1.523(2) . ?
C19 H19A 0.9800 . ?
C19 H19B 0.9800 . ?
C19 C18 1.528(3) . ?
C18 H18A 0.9800 . ?
C18 H18B 0.9800 . ?
C18 C17 1.513(3) . ?
C17 H17A 0.9800 . ?
C17 H17B 0.9800 . ?
C2 C3 1.3836(19) . ?
C3 H3 0.9400 . ?

loop_
_geom_angle_atom_site_label_1
_geom_angle_atom_site_label_2
_geom_angle_atom_site_label_3
_geom_angle
_geom_angle_site_symmetry_1
_geom_angle_site_symmetry_3
_geom_angle_publ_flag
C1 O1 B1 105.57(10) . . ?
C8 O4 B2 105.35(9) . . ?
O4 B2 O3 107.82(10) . . ?
O4 B2 N1 114.05(10) . . ?
O4 B2 N2 113.41(10) . . ?
O3 B2 N1 115.79(10) . . ?
O3 B2 N2 114.42(10) . . ?
N1 B2 N2 90.83(9) . . ?
C7 O3 B2 105.37(9) . . ?
C2 O2 B1 105.65(10) . . ?
B2 N1 B1 88.87(9) . . ?
C16 N1 B2 115.81(10) . . ?
C16 N1 C13 103.43(11) . . ?
C16 N1 B1 115.08(10) . . ?
C13 N1 B2 118.19(10) . . ?
C13 N1 B1 115.90(10) . . ?
C20 N2 B2 114.51(10) . . ?
C20 N2 B1 116.25(10) . . ?
C17 N2 B2 115.94(10) . . ?
C17 N2 C20 103.51(11) . . ?
C17 N2 B1 118.26(10) . . ?
B1 N2 B2 88.75(9) . . ?
C6 C5 H5 119.3 . . ?
C4 C5 H5 119.3 . . ?
C4 C5 C6 121.43(15) . . ?
C5 C6 H6 121.5 . . ?
C1 C6 C5 117.03(16) . . ?
C1 C6 H6 121.5 . . ?
O1 C1 C6 128.08(14) . . ?
O1 C1 C2 110.45(11) . . ?
C6 C1 C2 121.46(13) . . ?
O4 C8 C9 127.72(12) . . ?
O4 C8 C7 110.71(10) . . ?
C9 C8 C7 121.57(12) . . ?
C8 C9 H9 121.5 . . ?
C8 C9 C10 116.95(14) . . ?
C10 C9 H9 121.5 . . ?
C9 C10 H10 119.4 . . ?
C11 C10 C9 121.27(13) . . ?
C11 C10 H10 119.4 . . ?
C5 C4 H4 119.3 . . ?
C3 C4 C5 121.37(15) . . ?
C3 C4 H4 119.3 . . ?
N1 C16 H16A 110.9 . . ?
N1 C16 H16B 110.9 . . ?
N1 C16 C15 104.20(12) . . ?
H16A C16 H16B 108.9 . . ?
C15 C16 H16A 110.9 . . ?
C15 C16 H16B 110.9 . . ?
C16 C15 H15A 110.4 . . ?
C16 C15 H15B 110.4 . . ?
H15A C15 H15B 108.6 . . ?
C14 C15 C16 106.74(15) . . ?
C14 C15 H15A 110.4 . . ?
C14 C15 H15B 110.4 . . ?
C15 C14 H14A 110.6 . . ?
C15 C14 H14B 110.6 . . ?
C15 C14 C13 105.83(15) . . ?
H14A C14 H14B 108.7 . . ?
C13 C14 H14A 110.6 . . ?
C13 C14 H14B 110.6 . . ?
N1 C13 C14 102.67(13) . . ?
N1 C13 H13A 111.2 . . ?
N1 C13 H13B 111.2 . . ?
C14 C13 H13A 111.2 . . ?
C14 C13 H13B 111.2 . . ?
H13A C13 H13B 109.1 . . ?
O3 C7 C8 110.20(10) . . ?
O3 C7 C12 127.84(12) . . ?
C12 C7 C8 121.96(12) . . ?
C10 C11 H11 119.2 . . ?
C10 C11 C12 121.68(14) . . ?
C12 C11 H11 119.2 . . ?
C7 C12 C11 116.55(13) . . ?
C7 C12 H12 121.7 . . ?
C11 C12 H12 121.7 . . ?
N2 C20 H20A 110.9 . . ?
N2 C20 H20B 110.9 . . ?
N2 C20 C19 104.13(11) . . ?
H20A C20 H20B 108.9 . . ?
C19 C20 H20A 110.9 . . ?
C19 C20 H20B 110.9 . . ?
C20 C19 H19A 110.8 . . ?
C20 C19 H19B 110.8 . . ?
C20 C19 C18 104.93(14) . . ?
H19A C19 H19B 108.8 . . ?
C18 C19 H19A 110.8 . . ?
C18 C19 H19B 110.8 . . ?
C19 C18 H18A 110.4 . . ?
C19 C18 H18B 110.4 . . ?
H18A C18 H18B 108.6 . . ?
C17 C18 C19 106.63(14) . . ?
C17 C18 H18A 110.4 . . ?
C17 C18 H18B 110.4 . . ?
N2 C17 C18 103.29(13) . . ?
N2 C17 H17A 111.1 . . ?
N2 C17 H17B 111.1 . . ?
C18 C17 H17A 111.1 . . ?
C18 C17 H17B 111.1 . . ?
H17A C17 H17B 109.1 . . ?
O2 C2 C1 110.29(11) . . ?
O2 C2 C3 127.90(14) . . ?
C3 C2 C1 121.80(13) . . ?
C4 C3 H3 121.6 . . ?
C2 C3 C4 116.90(16) . . ?
C2 C3 H3 121.6 . . ?
O1 B1 O2 107.55(10) . . ?
O1 B1 N1 114.54(10) . . ?
O1 B1 N2 114.69(11) . . ?
O2 B1 N1 113.79(11) . . ?
O2 B1 N2 114.89(10) . . ?
N2 B1 N1 90.95(9) . . ?

loop_
_geom_torsion_atom_site_label_1
_geom_torsion_atom_site_label_2
_geom_torsion_atom_site_label_3
_geom_torsion_atom_site_label_4
_geom_torsion
_geom_torsion_site_symmetry_1
_geom_torsion_site_symmetry_2
_geom_torsion_site_symmetry_3
_geom_torsion_site_symmetry_4
_geom_torsion_publ_flag
O1 C1 C2 O2 -0.15(15) . . . . ?
O1 C1 C2 C3 179.39(12) . . . . ?
O4 B2 O3 C7 7.31(13) . . . . ?
O4 B2 N1 C16 132.08(12) . . . . ?
O4 B2 N1 C13 8.58(16) . . . . ?
O4 B2 N1 B1 -110.44(11) . . . . ?
O4 B2 N2 C20 -130.68(11) . . . . ?
O4 B2 N2 C17 -10.19(15) . . . . ?
O4 B2 N2 B1 110.88(11) . . . . ?
O4 C8 C9 C10 179.54(13) . . . . ?
O4 C8 C7 O3 0.28(15) . . . . ?
O4 C8 C7 C12 -179.74(12) . . . . ?
B2 O4 C8 C9 -176.19(14) . . . . ?
B2 O4 C8 C7 4.33(14) . . . . ?
B2 O3 C7 C8 -4.74(13) . . . . ?
B2 O3 C7 C12 175.29(13) . . . . ?
B2 N1 C16 C15 -168.31(14) . . . . ?
B2 N1 C13 C14 170.70(13) . . . . ?
B2 N1 B1 O1 -123.74(11) . . . . ?
B2 N1 B1 O2 111.96(11) . . . . ?
B2 N1 B1 N2 -5.90(8) . . . . ?
B2 N2 C20 C19 87.34(14) . . . . ?
B2 N2 C17 C18 -85.44(15) . . . . ?
B2 N2 B1 O1 123.46(11) . . . . ?
B2 N2 B1 O2 -111.14(11) . . . . ?
B2 N2 B1 N1 5.76(8) . . . . ?
O3 B2 N1 C16 6.08(16) . . . . ?
O3 B2 N1 C13 -117.42(12) . . . . ?
O3 B2 N1 B1 123.56(11) . . . . ?
O3 B2 N2 C20 -6.44(14) . . . . ?
O3 B2 N2 C17 114.06(12) . . . . ?
O3 B2 N2 B1 -124.87(11) . . . . ?
O3 C7 C12 C11 -179.68(13) . . . . ?
O2 C2 C3 C4 179.32(14) . . . . ?
N1 B2 O3 C7 136.42(11) . . . . ?
N1 B2 N2 C20 112.55(10) . . . . ?
N1 B2 N2 C17 -126.96(11) . . . . ?
N1 B2 N2 B1 -5.89(8) . . . . ?
N1 C16 C15 C14 18.9(2) . . . . ?
N2 B2 O3 C7 -119.86(11) . . . . ?
N2 B2 N1 C16 -111.72(11) . . . . ?
N2 B2 N1 C13 124.78(11) . . . . ?
N2 B2 N1 B1 5.76(8) . . . . ?
N2 C20 C19 C18 22.86(18) . . . . ?
C5 C6 C1 O1 -179.03(14) . . . . ?
C5 C6 C1 C2 1.1(2) . . . . ?
C5 C4 C3 C2 0.5(2) . . . . ?
C6 C5 C4 C3 -0.1(3) . . . . ?
C6 C1 C2 O2 179.76(13) . . . . ?
C6 C1 C2 C3 -0.7(2) . . . . ?
C1 O1 B1 O2 6.69(15) . . . . ?
C1 O1 B1 N1 -120.86(11) . . . . ?
C1 O1 B1 N2 135.84(11) . . . . ?
C1 C2 C3 C4 -0.1(2) . . . . ?
C8 O4 B2 O3 -7.14(13) . . . . ?
C8 O4 B2 N1 -137.22(11) . . . . ?
C8 O4 B2 N2 120.62(11) . . . . ?
C8 C9 C10 C11 0.3(2) . . . . ?
C8 C7 C12 C11 0.3(2) . . . . ?
C9 C8 C7 O3 -179.24(12) . . . . ?
C9 C8 C7 C12 0.7(2) . . . . ?
C9 C10 C11 C12 0.8(3) . . . . ?
C10 C11 C12 C7 -1.1(2) . . . . ?
C4 C5 C6 C1 -0.7(2) . . . . ?
C16 N1 C13 C14 41.22(15) . . . . ?
C16 N1 B1 O1 -5.60(15) . . . . ?
C16 N1 B1 O2 -129.90(11) . . . . ?
C16 N1 B1 N2 112.23(10) . . . . ?
C16 C15 C14 C13 6.6(2) . . . . ?
C15 C14 C13 N1 -29.4(2) . . . . ?
C13 N1 C16 C15 -37.39(16) . . . . ?
C13 N1 B1 O1 115.22(13) . . . . ?
C13 N1 B1 O2 -9.08(15) . . . . ?
C13 N1 B1 N2 -126.94(11) . . . . ?
C7 C8 C9 C10 -1.0(2) . . . . ?
C20 N2 C17 C18 40.82(15) . . . . ?
C20 N2 B1 O1 6.59(16) . . . . ?
C20 N2 B1 O2 131.99(12) . . . . ?
C20 N2 B1 N1 -111.11(11) . . . . ?
C20 C19 C18 C17 2.1(2) . . . . ?
C19 C18 C17 N2 -26.36(19) . . . . ?
C17 N2 C20 C19 -39.82(14) . . . . ?
C17 N2 B1 O1 -117.52(13) . . . . ?
C17 N2 B1 O2 7.88(17) . . . . ?
C17 N2 B1 N1 124.78(11) . . . . ?
C2 O2 B1 O1 -6.79(14) . . . . ?
C2 O2 B1 N1 121.19(11) . . . . ?
C2 O2 B1 N2 -135.83(11) . . . . ?
B1 O1 C1 C6 175.97(14) . . . . ?
B1 O1 C1 C2 -4.13(15) . . . . ?
B1 O2 C2 C1 4.35(15) . . . . ?
B1 O2 C2 C3 -175.15(14) . . . . ?
B1 N1 C16 C15 90.03(16) . . . . ?
B1 N1 C13 C14 -85.69(15) . . . . ?
B1 N2 C20 C19 -171.23(12) . . . . ?
B1 N2 C17 C18 171.02(13) . . . . ?

_shelx_res_file                  
;
TITL ar00320a_0m_a.res in P2(1)/n
    ar00320a_0m.res
    created by SHELXL-2018/3 at 12:52:38 on 09-Sep-2020
CELL 0.71073 9.2729 18.2006 11.6902 90 106.121 90
ZERR 4 0.0022 0.0037 0.0026 0 0.008 0
LATT 1
SYMM 0.5-X,0.5+Y,0.5-Z
SFAC C H B N O
UNIT 80 96 8 8 16

L.S. 4
PLAN  5 0 0
SIZE 0.5 0.6 0.9
TEMP -65.15
CONF
LIST 6
HTAB
BOND $H
fmap 2
acta
MORE -1
REM <olex2.extras>
REM <HklSrc "%.\\ar00320a_0m.hkl">
REM </olex2.extras>

WGHT    0.069200    0.412600
FVAR       1.14852
O1    5    0.321731    0.351332    0.135734    11.00000    0.04448    0.05324 =
         0.03362   -0.00158    0.00829   -0.01770
O4    5    0.652711    0.514909    0.366735    11.00000    0.04479    0.04792 =
         0.02788   -0.00264    0.00970   -0.01250
B2    3    0.566159    0.487141    0.251882    11.00000    0.03518    0.03881 =
         0.02748    0.00002    0.00927   -0.00549
O3    5    0.601543    0.532149    0.160036    11.00000    0.03996    0.04291 =
         0.02894    0.00025    0.00866   -0.01056
O2    5    0.399742    0.351415    0.344859    11.00000    0.04790    0.04885 =
         0.03446    0.00590    0.01071   -0.01223
N1    4    0.393195    0.476629    0.240413    11.00000    0.03455    0.04111 =
         0.03100    0.00147    0.01046   -0.00325
N2    4    0.585781    0.399513    0.236110    11.00000    0.03386    0.03860 =
         0.03089    0.00041    0.00728   -0.00337
C5    1    0.060614    0.210034    0.184194    11.00000    0.04477    0.04036 =
         0.10492   -0.00067    0.01873   -0.01074
AFIX  43
H5    2   -0.017317    0.178394    0.144391    11.00000   -1.20000
AFIX   0
C6    1    0.128174    0.255530    0.117650    11.00000    0.04082    0.04355 =
         0.06872   -0.00747    0.00803   -0.00717
AFIX  43
H6    2    0.098158    0.254829    0.033959    11.00000   -1.20000
AFIX   0
C1    1    0.240444    0.301337    0.180032    11.00000    0.03540    0.03611 =
         0.04955   -0.00037    0.01225   -0.00413
C8    1    0.746709    0.566827    0.341841    11.00000    0.03517    0.03458 =
         0.03691   -0.00370    0.00949   -0.00296
C9    1    0.856560    0.606093    0.421203    11.00000    0.04686    0.04695 =
         0.04301   -0.00806    0.00262   -0.00614
AFIX  43
H9    2    0.875529    0.599756    0.503863    11.00000   -1.20000
AFIX   0
C10   1    0.939170    0.656076    0.373345    11.00000    0.04787    0.04432 =
         0.06534   -0.00736    0.00297   -0.01345
AFIX  43
H10   2    1.015609    0.683800    0.424962    11.00000   -1.20000
AFIX   0
C4    1    0.106160    0.210565    0.307911    11.00000    0.05196    0.04135 =
         0.10181    0.01919    0.03235   -0.00314
AFIX  43
H4    2    0.058277    0.179353    0.350023    11.00000   -1.20000
AFIX   0
C16   1    0.286903    0.507608    0.129925    11.00000    0.03964    0.05144 =
         0.04177    0.01018    0.00691    0.00018
AFIX  23
H16A  2    0.287241    0.477925    0.060058    11.00000   -1.20000
H16B  2    0.313804    0.558300    0.116391    11.00000   -1.20000
AFIX   0
C15   1    0.135117    0.504560    0.154631    11.00000    0.04092    0.11586 =
         0.08010    0.02520    0.01539    0.01016
AFIX  23
H15A  2    0.077983    0.549429    0.126166    11.00000   -1.20000
H15B  2    0.077455    0.462311    0.114180    11.00000   -1.20000
AFIX   0
C14   1    0.164395    0.497449    0.286845    11.00000    0.05093    0.11369 =
         0.07872    0.02066    0.03375    0.01803
AFIX  23
H14A  2    0.130907    0.449409    0.307439    11.00000   -1.20000
H14B  2    0.111254    0.535896    0.317622    11.00000   -1.20000
AFIX   0
C13   1    0.333507    0.505651    0.338591    11.00000    0.05221    0.05288 =
         0.04805   -0.00309    0.02691   -0.00091
AFIX  23
H13A  2    0.361699    0.557194    0.356042    11.00000   -1.20000
H13B  2    0.370113    0.476573    0.411460    11.00000   -1.20000
AFIX   0
C7    1    0.716919    0.577006    0.219418    11.00000    0.03321    0.03299 =
         0.03661   -0.00099    0.00959   -0.00187
C11   1    0.910413    0.665371    0.251832    11.00000    0.04591    0.04097 =
         0.07240    0.00430    0.01532   -0.01131
AFIX  43
H11   2    0.968735    0.698864    0.222590    11.00000   -1.20000
AFIX   0
C12   1    0.797002    0.626317    0.171361    11.00000    0.04465    0.04002 =
         0.04774    0.00576    0.01605   -0.00386
AFIX  43
H12   2    0.776222    0.633239    0.088689    11.00000   -1.20000
AFIX   0
C20   1    0.620655    0.377993    0.122396    11.00000    0.04376    0.04657 =
         0.04242   -0.00955    0.01674   -0.00508
AFIX  23
H20A  2    0.573328    0.411904    0.057756    11.00000   -1.20000
H20B  2    0.585802    0.327977    0.098647    11.00000   -1.20000
AFIX   0
C19   1    0.791072    0.382691    0.152623    11.00000    0.04369    0.08094 =
         0.07141   -0.01022    0.02340    0.00323
AFIX  23
H19A  2    0.822372    0.429985    0.127317    11.00000   -1.20000
H19B  2    0.831214    0.343088    0.113609    11.00000   -1.20000
AFIX   0
C18   1    0.845408    0.374847    0.287939    11.00000    0.04184    0.09248 =
         0.08156    0.00535    0.00814    0.01077
AFIX  23
H18A  2    0.913659    0.332860    0.309998    11.00000   -1.20000
H18B  2    0.898721    0.419314    0.323855    11.00000   -1.20000
AFIX   0
C17   1    0.707068    0.363161    0.330307    11.00000    0.04503    0.04427 =
         0.04863    0.00684   -0.00053    0.00127
AFIX  23
H17A  2    0.686280    0.310703    0.336033    11.00000   -1.20000
H17B  2    0.718535    0.386221    0.408080    11.00000   -1.20000
AFIX   0
C2    1    0.286657    0.301485    0.304212    11.00000    0.03760    0.03478 =
         0.04885    0.00573    0.01608   -0.00017
C3    1    0.220958    0.256254    0.370629    11.00000    0.05037    0.04053 =
         0.06746    0.01647    0.02785    0.00504
AFIX  43
H3    2    0.252553    0.256440    0.454308    11.00000   -1.20000
AFIX   0
B1    3    0.417455    0.388618    0.239149    11.00000    0.03733    0.04232 =
         0.02961    0.00154    0.00827   -0.00923
HKLF 4


REM  ar00320a_0m_a.res in P2(1)/n
REM wR2 = 0.154815, GooF = S = 1.04662, Restrained GooF = 1.04662 for all data
REM R1 = 0.052203 for 4343 Fo > 4sig(Fo) and 0.070229 for all 5723 data
REM 253 parameters refined using 0 restraints

END

WGHT      0.0692      0.4126

REM Instructions for potential hydrogen bonds
EQIV $1 -x+1, -y+1, -z
HTAB C12 O1_$1

REM Highest difference peak  0.466,  deepest hole -0.303,  1-sigma level  0.042
Q1    1   0.8244  0.3315  0.2626  11.00000  0.05    0.47
Q2    1   0.1918  0.5444  0.3002  11.00000  0.05    0.45
Q3    1   0.1489  0.5518  0.1770  11.00000  0.05    0.28
Q4    1   0.3786  0.4319  0.2396  11.00000  0.05    0.25
Q5    1   0.7822  0.3367  0.1611  11.00000  0.05    0.23
;
_shelx_res_checksum              24823
_olex2_submission_special_instructions 'No special instructions were received'
_chemical_properties_physical    
Air-sensitive,Moisture-sensitive,Oxygen-sensitive
####################################################################### 
# 
# This file contains crystal structure data downloaded from the 
# Cambridge Structural Database (CSD) hosted by the Cambridge 
# Crystallographic Data Centre (CCDC).
# 
# Full information about CCDC data access policies and citation 
# guidelines are available at http://www.ccdc.cam.ac.uk/access/V1 
# 
# Audit and citation data items may have been added by the CCDC. 
# Please retain this information to preserve the provenance of 
# this file and to allow appropriate attribution of the data. 
# 
#######################################################################

data_ar00220a_0ma
_database_code_depnum_ccdc_archive 'CCDC 2040008'
loop_
_audit_author_name
_audit_author_address
'Francisco Jose Fernandez de Cordova Martin'
;Instituto de Investigaciones Quimicas (CSIC US)
Spain
;
_audit_update_record             
;
2020-10-22 deposited with the CCDC.	2020-12-22 downloaded from the CCDC.
;
_audit_creation_date             2020-09-10
_audit_creation_method           
;
Olex2 1.3
(compiled 2020.07.31 svn.rc2a77460 for OlexSys, GUI svn.r6145)
;
_shelx_SHELXL_version_number     2018/3
_chemical_name_common            ?
_chemical_name_systematic        ?
_chemical_formula_moiety         'C24 H47 B N3 Ni P2, C12 H8 B O4'
_chemical_formula_sum            'C36 H55 B2 N3 Ni O4 P2'
_chemical_formula_weight         736.10
_chemical_absolute_configuration ?
_chemical_melting_point          ?
loop_
_atom_type_symbol
_atom_type_description
_atom_type_scat_dispersion_real
_atom_type_scat_dispersion_imag
_atom_type_scat_source
C C 0.0033 0.0016 'International Tables Vol C Tables 4.2.6.8 and 6.1.1.4'
H H 0.0000 0.0000 'International Tables Vol C Tables 4.2.6.8 and 6.1.1.4'
B B 0.0013 0.0007 'International Tables Vol C Tables 4.2.6.8 and 6.1.1.4'
N N 0.0061 0.0033 'International Tables Vol C Tables 4.2.6.8 and 6.1.1.4'
Ni Ni 0.3393 1.1124 'International Tables Vol C Tables 4.2.6.8 and 6.1.1.4'
O O 0.0106 0.0060 'International Tables Vol C Tables 4.2.6.8 and 6.1.1.4'
P P 0.1023 0.0942 'International Tables Vol C Tables 4.2.6.8 and 6.1.1.4'

_shelx_space_group_comment       
;
The symmetry employed for this shelxl refinement is uniquely defined
by the following loop, which should always be used as a source of
symmetry information in preference to the above space-group names.
They are only intended as comments.
;
_space_group_crystal_system      orthorhombic
_space_group_IT_number           18
_space_group_name_H-M_alt        'P 21 21 2'
_space_group_name_Hall           'P 2 2ab'
loop_
_space_group_symop_operation_xyz
'x, y, z'
'x+1/2, -y+1/2, -z'
'-x+1/2, y+1/2, -z'
'-x, -y, z'

_cell_length_a                   17.5213(7)
_cell_length_b                   20.1284(7)
_cell_length_c                   12.3444(5)
_cell_angle_alpha                90
_cell_angle_beta                 90
_cell_angle_gamma                90
_cell_volume                     4353.6(3)
_cell_formula_units_Z            4
_cell_measurement_reflns_used    9882
_cell_measurement_temperature    193.0
_cell_measurement_theta_max      28.21
_cell_measurement_theta_min      2.26
_shelx_estimated_absorpt_T_max   0.978
_shelx_estimated_absorpt_T_min   0.838
_exptl_absorpt_coefficient_mu    0.555
_exptl_absorpt_correction_T_max  0.7457
_exptl_absorpt_correction_T_min  0.6762
_exptl_absorpt_correction_type   multi-scan
_exptl_absorpt_process_details   
;
SADABS-2016/2 (Bruker,2016/2) was used for absorption correction.
wR2(int) was 0.1220 before and 0.0880 after correction.
The Ratio of minimum to maximum transmission is 0.9068.
The \l/2 correction factor is Not present.
;
_exptl_absorpt_special_details   ?
_exptl_crystal_colour            'clear light yellow'
_exptl_crystal_colour_lustre     clear
_exptl_crystal_colour_modifier   light
_exptl_crystal_colour_primary    yellow
_exptl_crystal_density_diffrn    1.123
_exptl_crystal_density_meas      ?
_exptl_crystal_density_method    ?
_exptl_crystal_description       prism
_exptl_crystal_F_000             1568
_exptl_crystal_size_max          0.33
_exptl_crystal_size_mid          0.11
_exptl_crystal_size_min          0.04
_exptl_transmission_factor_max   ?
_exptl_transmission_factor_min   ?
_diffrn_reflns_av_R_equivalents  0.0485
_diffrn_reflns_av_unetI/netI     0.0567
_diffrn_reflns_Laue_measured_fraction_full 0.997
_diffrn_reflns_Laue_measured_fraction_max 0.996
_diffrn_reflns_limit_h_max       23
_diffrn_reflns_limit_h_min       -23
_diffrn_reflns_limit_k_max       25
_diffrn_reflns_limit_k_min       -26
_diffrn_reflns_limit_l_max       16
_diffrn_reflns_limit_l_min       -16
_diffrn_reflns_number            35869
_diffrn_reflns_point_group_measured_fraction_full 0.998
_diffrn_reflns_point_group_measured_fraction_max 0.993
_diffrn_reflns_theta_full        25.242
_diffrn_reflns_theta_max         28.301
_diffrn_reflns_theta_min         2.018
_diffrn_ambient_temperature      193.0
_diffrn_detector_area_resol_mean ?
_diffrn_measured_fraction_theta_full 0.997
_diffrn_measured_fraction_theta_max 0.996
_diffrn_measurement_device_type  'Bruker APEX-II CCD'
_diffrn_measurement_method       '\f and \w scans'
_diffrn_radiation_type           MoK\a
_diffrn_radiation_wavelength     0.71073
_diffrn_source                   ?
_diffrn_source_current           1.4
_diffrn_source_power             0.07
_diffrn_source_voltage           50.0
_diffrn_standards_number         0
_reflns_Friedel_coverage         0.808
_reflns_Friedel_fraction_full    0.999
_reflns_Friedel_fraction_max     0.990
_reflns_number_gt                9257
_reflns_number_total             10775
_reflns_special_details          
;
 Reflections were merged by SHELXL according to the crystal
 class for the calculation of statistics and refinement.
 
 Structure factors included contributions from the .fab file.
 
 _reflns_Friedel_fraction is defined as the number of unique
 Friedel pairs measured divided by the number that would be
 possible theoretically, ignoring centric projections and
 systematic absences.
;
_reflns_threshold_expression     'I > 2\s(I)'
_computing_cell_refinement       ?
_computing_data_collection       ?
_computing_data_reduction        ?
_computing_molecular_graphics    'Olex2 1.3 (Dolomanov et al., 2009)'
_computing_publication_material  'Olex2 1.3 (Dolomanov et al., 2009)'
_computing_structure_refinement  'XL  (Sheldrick, 2008)'
_computing_structure_solution    'SHELXT 2014/5 (Sheldrick, 2014)'
_refine_diff_density_max         0.235
_refine_diff_density_min         -0.252
_refine_diff_density_rms         0.048
_refine_ls_abs_structure_details 
;
 Flack x determined using 3610 quotients [(I+)-(I-)]/[(I+)+(I-)]
 (Parsons, Flack and Wagner, Acta Cryst. B69 (2013) 249-259).
;
_refine_ls_abs_structure_Flack   0.007(6)
_refine_ls_extinction_coef       .
_refine_ls_extinction_method     none
_refine_ls_goodness_of_fit_ref   1.005
_refine_ls_hydrogen_treatment    constr
_refine_ls_matrix_type           full
_refine_ls_number_parameters     446
_refine_ls_number_reflns         10775
_refine_ls_number_restraints     0
_refine_ls_R_factor_all          0.0479
_refine_ls_R_factor_gt           0.0377
_refine_ls_restrained_S_all      1.005
_refine_ls_shift/su_max          0.001
_refine_ls_shift/su_mean         0.000
_refine_ls_structure_factor_coef Fsqd
_refine_ls_weighting_details     
'w=1/[\s^2^(Fo^2^)+(0.0473P)^2^] where P=(Fo^2^+2Fc^2^)/3'
_refine_ls_weighting_scheme      calc
_refine_ls_wR_factor_gt          0.0884
_refine_ls_wR_factor_ref         0.0931
_refine_special_details          SQUEEZE
_olex2_refinement_description    
;
1. Fixed Uiso
 At 1.2 times of:
  All C(H) groups, All C(H,H) groups, All N(H,H,H) groups
 At 1.5 times of:
  All C(H,H,H) groups
2.a Secondary CH2 refined with riding coordinates:
 C9(H9A,H9B), C17(H17A,H17B)
2.b Aromatic/amide H refined with riding coordinates:
 C11(H11), C12(H12), C13(H13), C14(H14), C26(H26), C27(H27), C30(H30),
 C31(H31), C32(H32), C33(H33), C36(H36), C37(H37)
2.c Idealised Me refined as rotating group:
 N3(H3A,H3B,H3C), C40(H40A,H40B,H40C), C3(H3D,H3E,H3F), C4(H4A,H4B,H4C),
 C6(H6A,H6B,H6C), C7(H7A,H7B,H7C), C8(H8A,H8B,H8C), C19(H19A,H19B,H19C),
 C20(H20A,H20B,H20C), C21(H21A,H21B,H21C), C23(H23A,H23B,H23C), C24(H24A,H24B,
 H24C), C25(H25A,H25B,H25C)
;
_atom_sites_solution_hydrogens   geom
_atom_sites_solution_primary     dual
_atom_sites_solution_secondary   ?
loop_
_atom_site_label
_atom_site_type_symbol
_atom_site_fract_x
_atom_site_fract_y
_atom_site_fract_z
_atom_site_U_iso_or_equiv
_atom_site_adp_type
_atom_site_occupancy
_atom_site_site_symmetry_order
_atom_site_calc_flag
_atom_site_refinement_flags_posn
_atom_site_refinement_flags_adp
_atom_site_refinement_flags_occupancy
_atom_site_disorder_assembly
_atom_site_disorder_group
Ni1 Ni 0.75629(2) 0.45721(2) 0.66155(3) 0.02481(9) Uani 1 1 d . . . . .
P1 P 0.74884(4) 0.55157(3) 0.56845(6) 0.02724(15) Uani 1 1 d . . . . .
P2 P 0.80395(4) 0.38505(4) 0.77966(6) 0.02518(15) Uani 1 1 d . . . . .
O1 O 0.64932(12) 0.26562(11) 0.4814(2) 0.0341(5) Uani 1 1 d . . . . .
O2 O 0.55470(12) 0.30391(11) 0.6152(2) 0.0358(5) Uani 1 1 d . . . . .
O3 O 0.52956(12) 0.30360(13) 0.4214(2) 0.0404(6) Uani 1 1 d . . . . .
O4 O 0.53502(13) 0.20166(11) 0.5283(2) 0.0387(5) Uani 1 1 d . . . . .
N1 N 0.82442(14) 0.58474(13) 0.7414(2) 0.0310(6) Uani 1 1 d . . . . .
N2 N 0.84992(15) 0.49810(13) 0.8538(2) 0.0336(6) Uani 1 1 d . . . . .
N3 N 0.68525(16) 0.39959(13) 0.5762(2) 0.0362(6) Uani 1 1 d . . . . .
H3A H 0.673510 0.419997 0.512600 0.043 Uiso 1 1 calc R U . . .
H3B H 0.641780 0.392645 0.614943 0.043 Uiso 1 1 calc R U . . .
H3C H 0.708164 0.359918 0.562352 0.043 Uiso 1 1 calc R U . . .
C1 C 0.65018(19) 0.58323(17) 0.5371(3) 0.0419(8) Uani 1 1 d . . . . .
C40 C 0.6126(2) 0.5472(2) 0.4423(4) 0.0622(12) Uani 1 1 d . . . . .
H40A H 0.641638 0.555825 0.375899 0.093 Uiso 1 1 calc R U . . .
H40B H 0.560212 0.563317 0.433346 0.093 Uiso 1 1 calc R U . . .
H40C H 0.611866 0.499336 0.456749 0.093 Uiso 1 1 calc R U . . .
C3 C 0.6488(2) 0.65849(19) 0.5125(4) 0.0587(12) Uani 1 1 d . . . . .
H3D H 0.668100 0.683030 0.575350 0.088 Uiso 1 1 calc R U . . .
H3E H 0.596298 0.672410 0.497117 0.088 Uiso 1 1 calc R U . . .
H3F H 0.681072 0.667752 0.449465 0.088 Uiso 1 1 calc R U . . .
C4 C 0.6039(2) 0.5711(2) 0.6384(4) 0.0632(12) Uani 1 1 d . . . . .
H4A H 0.599466 0.523154 0.651037 0.095 Uiso 1 1 calc R U . . .
H4B H 0.552855 0.590245 0.629535 0.095 Uiso 1 1 calc R U . . .
H4C H 0.629300 0.591923 0.700432 0.095 Uiso 1 1 calc R U . . .
C5 C 0.81094(17) 0.54848(17) 0.4449(3) 0.0339(6) Uani 1 1 d . . . . .
C6 C 0.89380(18) 0.5411(2) 0.4849(3) 0.0463(9) Uani 1 1 d . . . . .
H6A H 0.908635 0.581042 0.525142 0.069 Uiso 1 1 calc R U . . .
H6B H 0.927825 0.535377 0.422574 0.069 Uiso 1 1 calc R U . . .
H6C H 0.897659 0.502237 0.532362 0.069 Uiso 1 1 calc R U . . .
C7 C 0.7921(2) 0.48633(18) 0.3794(3) 0.0450(8) Uani 1 1 d . . . . .
H7A H 0.803632 0.446742 0.422641 0.067 Uiso 1 1 calc R U . . .
H7B H 0.822673 0.485806 0.313010 0.067 Uiso 1 1 calc R U . . .
H7C H 0.737717 0.486509 0.360601 0.067 Uiso 1 1 calc R U . . .
C8 C 0.8053(2) 0.61049(18) 0.3735(3) 0.0458(8) Uani 1 1 d . . . . .
H8A H 0.754140 0.613185 0.341848 0.069 Uiso 1 1 calc R U . . .
H8B H 0.843344 0.607831 0.315404 0.069 Uiso 1 1 calc R U . . .
H8C H 0.814960 0.650134 0.417509 0.069 Uiso 1 1 calc R U . . .
C9 C 0.78892(19) 0.62074(14) 0.6527(3) 0.0347(7) Uani 1 1 d . . . . .
H9A H 0.826933 0.647004 0.611661 0.042 Uiso 1 1 calc R U . . .
H9B H 0.748130 0.650669 0.679155 0.042 Uiso 1 1 calc R U . . .
C10 C 0.85998(16) 0.60980(15) 0.8339(3) 0.0318(6) Uani 1 1 d . . . . .
C11 C 0.87791(18) 0.67462(17) 0.8626(3) 0.0377(8) Uani 1 1 d . . . . .
H11 H 0.866978 0.710860 0.815827 0.045 Uiso 1 1 calc R U . . .
C12 C 0.9126(2) 0.68438(19) 0.9630(3) 0.0459(9) Uani 1 1 d . . . . .
H12 H 0.925563 0.728189 0.984916 0.055 Uiso 1 1 calc R U . . .
C13 C 0.9287(2) 0.6314(2) 1.0318(3) 0.0523(10) Uani 1 1 d . . . . .
H13 H 0.951975 0.639773 1.099959 0.063 Uiso 1 1 calc R U . . .
C14 C 0.9112(2) 0.56560(19) 1.0020(3) 0.0448(9) Uani 1 1 d . . . . .
H14 H 0.922460 0.529333 1.048558 0.054 Uiso 1 1 calc R U . . .
C15 C 0.87695(17) 0.55578(16) 0.9023(3) 0.0339(7) Uani 1 1 d . . . . .
B1 B 0.8148(2) 0.51437(17) 0.7532(3) 0.0305(7) Uani 1 1 d . . . . .
C17 C 0.8455(2) 0.43197(16) 0.8967(3) 0.0373(7) Uani 1 1 d . . . . .
H17A H 0.811692 0.430009 0.960927 0.045 Uiso 1 1 calc R U . . .
H17B H 0.896579 0.414828 0.916438 0.045 Uiso 1 1 calc R U . . .
C18 C 0.88726(18) 0.34134(16) 0.7166(3) 0.0336(7) Uani 1 1 d . . . . .
C19 C 0.95214(18) 0.3926(2) 0.7040(4) 0.0470(9) Uani 1 1 d . . . . .
H19A H 0.932947 0.431715 0.665345 0.070 Uiso 1 1 calc R U . . .
H19B H 0.994198 0.372756 0.662880 0.070 Uiso 1 1 calc R U . . .
H19C H 0.970488 0.405923 0.775793 0.070 Uiso 1 1 calc R U . . .
C20 C 0.8626(2) 0.3186(2) 0.6028(3) 0.0441(8) Uani 1 1 d . . . . .
H20A H 0.817638 0.289963 0.608645 0.066 Uiso 1 1 calc R U . . .
H20B H 0.904418 0.293915 0.568727 0.066 Uiso 1 1 calc R U . . .
H20C H 0.850207 0.357600 0.558579 0.066 Uiso 1 1 calc R U . . .
C21 C 0.9180(2) 0.28195(18) 0.7817(4) 0.0468(9) Uani 1 1 d . . . . .
H21A H 0.928834 0.296011 0.856180 0.070 Uiso 1 1 calc R U . . .
H21B H 0.965040 0.265594 0.747986 0.070 Uiso 1 1 calc R U . . .
H21C H 0.879815 0.246400 0.782546 0.070 Uiso 1 1 calc R U . . .
C22 C 0.73679(16) 0.32531(15) 0.8485(2) 0.0310(6) Uani 1 1 d . . . . .
C23 C 0.7695(2) 0.29555(18) 0.9525(3) 0.0429(8) Uani 1 1 d . . . . .
H23A H 0.814741 0.269031 0.935106 0.064 Uiso 1 1 calc R U . . .
H23B H 0.730971 0.267125 0.986677 0.064 Uiso 1 1 calc R U . . .
H23C H 0.783602 0.331395 1.002282 0.064 Uiso 1 1 calc R U . . .
C24 C 0.6666(2) 0.36684(19) 0.8762(3) 0.0449(9) Uani 1 1 d . . . . .
H24A H 0.681767 0.404288 0.922134 0.067 Uiso 1 1 calc R U . . .
H24B H 0.629511 0.339232 0.914863 0.067 Uiso 1 1 calc R U . . .
H24C H 0.643577 0.383694 0.809259 0.067 Uiso 1 1 calc R U . . .
C25 C 0.71234(19) 0.26862(17) 0.7730(3) 0.0371(7) Uani 1 1 d . . . . .
H25A H 0.690164 0.287238 0.706702 0.056 Uiso 1 1 calc R U . . .
H25B H 0.674299 0.240871 0.809579 0.056 Uiso 1 1 calc R U . . .
H25C H 0.756933 0.241534 0.754361 0.056 Uiso 1 1 calc R U . . .
C26 C 0.7139(2) 0.3454(2) 0.2314(4) 0.0583(11) Uani 1 1 d . . . . .
H26 H 0.757948 0.354817 0.189174 0.070 Uiso 1 1 calc R U . . .
C27 C 0.7218(2) 0.31008(19) 0.3275(3) 0.0457(9) Uani 1 1 d . . . . .
H27 H 0.770169 0.295226 0.352414 0.055 Uiso 1 1 calc R U . . .
C28 C 0.65591(18) 0.29776(16) 0.3850(3) 0.0340(7) Uani 1 1 d . . . . .
C29 C 0.51064(17) 0.26340(18) 0.6776(3) 0.0377(8) Uani 1 1 d . . . . .
C30 C 0.4786(2) 0.2763(2) 0.7768(3) 0.0503(9) Uani 1 1 d . . . . .
H30 H 0.486774 0.317491 0.812544 0.060 Uiso 1 1 calc R U . . .
C31 C 0.4334(2) 0.2266(3) 0.8235(4) 0.0601(12) Uani 1 1 d . . . . .
H31 H 0.409723 0.234598 0.891526 0.072 Uiso 1 1 calc R U . . .
C32 C 0.6429(3) 0.3670(2) 0.1957(3) 0.0616(12) Uani 1 1 d . . . . .
H32 H 0.639197 0.390218 0.128834 0.074 Uiso 1 1 calc R U . . .
C33 C 0.5772(2) 0.3554(2) 0.2561(3) 0.0506(9) Uani 1 1 d . . . . .
H33 H 0.528726 0.370984 0.232548 0.061 Uiso 1 1 calc R U . . .
C34 C 0.58495(18) 0.32117(17) 0.3495(3) 0.0364(7) Uani 1 1 d . . . . .
C35 C 0.49958(17) 0.20232(18) 0.6261(3) 0.0390(8) Uani 1 1 d . . . . .
C36 C 0.4225(2) 0.1666(3) 0.7734(4) 0.0639(14) Uani 1 1 d . . . . .
H36 H 0.392064 0.133658 0.807487 0.077 Uiso 1 1 calc R U . . .
C37 C 0.4560(2) 0.1532(2) 0.6717(4) 0.0527(10) Uani 1 1 d . . . . .
H37 H 0.448721 0.111713 0.636389 0.063 Uiso 1 1 calc R U . . .
B2 B 0.5674(2) 0.26792(19) 0.5110(3) 0.0327(8) Uani 1 1 d . . . . .

loop_
_atom_site_aniso_label
_atom_site_aniso_U_11
_atom_site_aniso_U_22
_atom_site_aniso_U_33
_atom_site_aniso_U_23
_atom_site_aniso_U_13
_atom_site_aniso_U_12
Ni1 0.02675(17) 0.02158(16) 0.02611(17) -0.00162(14) -0.00362(15) -0.00146(15)
P1 0.0273(3) 0.0230(3) 0.0314(4) 0.0001(3) -0.0048(3) 0.0003(3)
P2 0.0273(3) 0.0234(3) 0.0249(4) -0.0011(3) -0.0019(3) 0.0016(3)
O1 0.0260(10) 0.0345(11) 0.0418(13) -0.0047(10) -0.0006(9) -0.0015(9)
O2 0.0311(11) 0.0378(12) 0.0385(13) -0.0052(10) 0.0017(9) -0.0041(10)
O3 0.0274(10) 0.0541(15) 0.0398(14) 0.0068(12) 0.0037(10) 0.0039(10)
O4 0.0349(12) 0.0366(12) 0.0447(14) -0.0029(11) -0.0004(10) -0.0098(10)
N1 0.0353(13) 0.0268(13) 0.0308(14) -0.0031(11) -0.0068(11) -0.0037(10)
N2 0.0413(14) 0.0268(12) 0.0327(14) -0.0039(11) -0.0125(12) -0.0018(11)
N3 0.0489(16) 0.0276(13) 0.0321(14) 0.0017(11) -0.0110(12) -0.0096(12)
C1 0.0296(15) 0.0360(18) 0.060(2) 0.0051(17) -0.0081(16) 0.0070(14)
C40 0.0414(19) 0.051(2) 0.094(4) 0.004(3) -0.033(2) -0.0016(19)
C3 0.043(2) 0.0367(19) 0.096(4) 0.009(2) -0.015(2) 0.0123(17)
C4 0.043(2) 0.060(3) 0.087(4) 0.004(3) 0.015(2) 0.0132(19)
C5 0.0357(15) 0.0313(15) 0.0347(16) 0.0022(14) -0.0014(12) -0.0009(14)
C6 0.0323(16) 0.054(2) 0.053(2) 0.013(2) 0.0053(15) 0.0004(17)
C7 0.057(2) 0.0414(19) 0.0370(19) -0.0049(16) 0.0082(16) -0.0035(17)
C8 0.055(2) 0.0429(19) 0.040(2) 0.0107(16) -0.0060(16) -0.0072(17)
C9 0.0450(16) 0.0197(13) 0.0394(18) 0.0021(13) -0.0078(15) -0.0037(12)
C10 0.0281(13) 0.0292(14) 0.0380(17) -0.0075(14) 0.0014(13) 0.0001(12)
C11 0.0379(16) 0.0347(17) 0.041(2) -0.0112(15) 0.0005(14) -0.0034(14)
C12 0.0413(18) 0.044(2) 0.053(2) -0.0205(18) -0.0043(16) -0.0066(16)
C13 0.053(2) 0.058(2) 0.046(2) -0.020(2) -0.0150(18) -0.0070(19)
C14 0.0459(19) 0.045(2) 0.044(2) -0.0115(17) -0.0177(16) -0.0017(16)
C15 0.0334(15) 0.0339(17) 0.0345(17) -0.0057(14) -0.0050(13) -0.0017(13)
B1 0.0307(16) 0.0260(16) 0.0347(19) -0.0029(14) -0.0055(14) -0.0002(13)
C17 0.0472(18) 0.0308(16) 0.0338(18) -0.0049(14) -0.0110(15) 0.0027(14)
C18 0.0316(15) 0.0350(16) 0.0342(17) 0.0021(14) 0.0053(13) 0.0058(13)
C19 0.0281(15) 0.053(2) 0.060(2) 0.0068(19) 0.0057(15) 0.0043(16)
C20 0.0426(18) 0.052(2) 0.0382(19) -0.0071(17) 0.0114(15) 0.0067(16)
C21 0.0383(17) 0.041(2) 0.061(2) 0.0055(18) 0.0020(17) 0.0129(15)
C22 0.0320(14) 0.0324(14) 0.0286(15) 0.0031(12) 0.0025(12) 0.0010(12)
C23 0.052(2) 0.0432(18) 0.0336(18) 0.0073(14) 0.0024(15) -0.0054(16)
C24 0.0370(17) 0.052(2) 0.046(2) 0.0059(17) 0.0148(15) 0.0055(16)
C25 0.0403(16) 0.0336(16) 0.0373(18) 0.0041(14) -0.0017(14) -0.0079(14)
C26 0.053(2) 0.078(3) 0.043(2) -0.016(2) 0.0148(18) -0.027(2)
C27 0.0377(16) 0.051(2) 0.048(2) -0.0189(18) 0.0123(15) -0.0108(15)
C28 0.0349(15) 0.0325(16) 0.0346(17) -0.0119(14) 0.0039(13) -0.0046(13)
C29 0.0245(13) 0.051(2) 0.0378(19) 0.0082(16) -0.0025(13) 0.0052(14)
C30 0.0384(17) 0.072(3) 0.041(2) 0.007(2) 0.0002(16) 0.0109(18)
C31 0.0355(18) 0.097(4) 0.048(2) 0.026(3) 0.0086(17) 0.008(2)
C32 0.080(3) 0.070(3) 0.034(2) 0.002(2) 0.006(2) -0.020(2)
C33 0.054(2) 0.058(2) 0.040(2) 0.0016(18) -0.0036(17) -0.0025(19)
C34 0.0328(15) 0.0424(18) 0.0341(18) -0.0046(15) 0.0032(14) -0.0046(13)
C35 0.0222(13) 0.0455(19) 0.049(2) 0.0157(16) -0.0085(13) -0.0028(13)
C36 0.0339(18) 0.095(4) 0.063(3) 0.040(3) -0.0015(19) -0.005(2)
C37 0.0348(16) 0.058(2) 0.065(3) 0.024(2) -0.0107(18) -0.0074(17)
B2 0.0266(16) 0.0342(18) 0.037(2) 0.0004(15) -0.0010(14) -0.0044(14)

_geom_special_details            
;
 All esds (except the esd in the dihedral angle between two l.s. planes)
 are estimated using the full covariance matrix.  The cell esds are taken
 into account individually in the estimation of esds in distances, angles
 and torsion angles; correlations between esds in cell parameters are only
 used when they are defined by crystal symmetry.  An approximate (isotropic)
 treatment of cell esds is used for estimating esds involving l.s. planes.
;
loop_
_geom_bond_atom_site_label_1
_geom_bond_atom_site_label_2
_geom_bond_distance
_geom_bond_site_symmetry_2
_geom_bond_publ_flag
Ni1 P1 2.2237(8) . ?
Ni1 P2 2.2209(8) . ?
Ni1 N3 2.001(3) . ?
Ni1 B1 1.912(4) . ?
P1 C1 1.883(3) . ?
P1 C5 1.874(3) . ?
P1 C9 1.875(3) . ?
P2 C17 1.873(3) . ?
P2 C18 1.874(3) . ?
P2 C22 1.885(3) . ?
O1 C28 1.360(4) . ?
O1 B2 1.481(4) . ?
O2 C29 1.361(4) . ?
O2 B2 1.493(4) . ?
O3 C34 1.362(4) . ?
O3 B2 1.477(4) . ?
O4 C35 1.357(4) . ?
O4 B2 1.465(4) . ?
N1 C9 1.453(4) . ?
N1 C10 1.394(4) . ?
N1 B1 1.434(4) . ?
N2 C15 1.390(4) . ?
N2 B1 1.424(4) . ?
N2 C17 1.435(4) . ?
N3 H3A 0.9100 . ?
N3 H3B 0.9100 . ?
N3 H3C 0.9100 . ?
C1 C40 1.526(6) . ?
C1 C3 1.545(5) . ?
C1 C4 1.511(6) . ?
C40 H40A 0.9800 . ?
C40 H40B 0.9800 . ?
C40 H40C 0.9800 . ?
C3 H3D 0.9800 . ?
C3 H3E 0.9800 . ?
C3 H3F 0.9800 . ?
C4 H4A 0.9800 . ?
C4 H4B 0.9800 . ?
C4 H4C 0.9800 . ?
C5 C6 1.540(4) . ?
C5 C7 1.526(5) . ?
C5 C8 1.531(5) . ?
C6 H6A 0.9800 . ?
C6 H6B 0.9800 . ?
C6 H6C 0.9800 . ?
C7 H7A 0.9800 . ?
C7 H7B 0.9800 . ?
C7 H7C 0.9800 . ?
C8 H8A 0.9800 . ?
C8 H8B 0.9800 . ?
C8 H8C 0.9800 . ?
C9 H9A 0.9900 . ?
C9 H9B 0.9900 . ?
C10 C11 1.388(4) . ?
C10 C15 1.409(5) . ?
C11 H11 0.9500 . ?
C11 C12 1.394(5) . ?
C12 H12 0.9500 . ?
C12 C13 1.392(6) . ?
C13 H13 0.9500 . ?
C13 C14 1.409(5) . ?
C14 H14 0.9500 . ?
C14 C15 1.383(5) . ?
C17 H17A 0.9900 . ?
C17 H17B 0.9900 . ?
C18 C19 1.543(5) . ?
C18 C20 1.539(5) . ?
C18 C21 1.538(5) . ?
C19 H19A 0.9800 . ?
C19 H19B 0.9800 . ?
C19 H19C 0.9800 . ?
C20 H20A 0.9800 . ?
C20 H20B 0.9800 . ?
C20 H20C 0.9800 . ?
C21 H21A 0.9800 . ?
C21 H21B 0.9800 . ?
C21 H21C 0.9800 . ?
C22 C23 1.528(5) . ?
C22 C24 1.525(4) . ?
C22 C25 1.535(4) . ?
C23 H23A 0.9800 . ?
C23 H23B 0.9800 . ?
C23 H23C 0.9800 . ?
C24 H24A 0.9800 . ?
C24 H24B 0.9800 . ?
C24 H24C 0.9800 . ?
C25 H25A 0.9800 . ?
C25 H25B 0.9800 . ?
C25 H25C 0.9800 . ?
C26 H26 0.9500 . ?
C26 C27 1.390(6) . ?
C26 C32 1.390(7) . ?
C27 H27 0.9500 . ?
C27 C28 1.377(4) . ?
C28 C34 1.400(5) . ?
C29 C30 1.372(5) . ?
C29 C35 1.398(5) . ?
C30 H30 0.9500 . ?
C30 C31 1.401(6) . ?
C31 H31 0.9500 . ?
C31 C36 1.369(7) . ?
C32 H32 0.9500 . ?
C32 C33 1.392(6) . ?
C33 H33 0.9500 . ?
C33 C34 1.350(5) . ?
C35 C37 1.371(5) . ?
C36 H36 0.9500 . ?
C36 C37 1.412(7) . ?
C37 H37 0.9500 . ?

loop_
_geom_angle_atom_site_label_1
_geom_angle_atom_site_label_2
_geom_angle_atom_site_label_3
_geom_angle
_geom_angle_site_symmetry_1
_geom_angle_site_symmetry_3
_geom_angle_publ_flag
P2 Ni1 P1 156.91(3) . . ?
N3 Ni1 P1 100.75(8) . . ?
N3 Ni1 P2 101.55(8) . . ?
B1 Ni1 P1 79.83(11) . . ?
B1 Ni1 P2 78.66(11) . . ?
B1 Ni1 N3 173.66(14) . . ?
C1 P1 Ni1 116.70(12) . . ?
C5 P1 Ni1 110.98(11) . . ?
C5 P1 C1 112.15(16) . . ?
C5 P1 C9 104.99(15) . . ?
C9 P1 Ni1 109.00(10) . . ?
C9 P1 C1 101.93(15) . . ?
C17 P2 Ni1 108.83(11) . . ?
C17 P2 C18 104.75(16) . . ?
C17 P2 C22 102.50(15) . . ?
C18 P2 Ni1 109.10(11) . . ?
C18 P2 C22 111.97(14) . . ?
C22 P2 Ni1 118.59(10) . . ?
C28 O1 B2 106.5(3) . . ?
C29 O2 B2 106.3(3) . . ?
C34 O3 B2 107.1(2) . . ?
C35 O4 B2 107.3(3) . . ?
C10 N1 C9 128.9(3) . . ?
C10 N1 B1 109.1(3) . . ?
B1 N1 C9 121.3(3) . . ?
C15 N2 B1 109.3(3) . . ?
C15 N2 C17 129.4(3) . . ?
B1 N2 C17 120.8(3) . . ?
Ni1 N3 H3A 109.5 . . ?
Ni1 N3 H3B 109.5 . . ?
Ni1 N3 H3C 109.5 . . ?
H3A N3 H3B 109.5 . . ?
H3A N3 H3C 109.5 . . ?
H3B N3 H3C 109.5 . . ?
C40 C1 P1 113.1(3) . . ?
C40 C1 C3 108.0(3) . . ?
C3 C1 P1 112.8(3) . . ?
C4 C1 P1 105.5(3) . . ?
C4 C1 C40 109.0(3) . . ?
C4 C1 C3 108.2(4) . . ?
C1 C40 H40A 109.5 . . ?
C1 C40 H40B 109.5 . . ?
C1 C40 H40C 109.5 . . ?
H40A C40 H40B 109.5 . . ?
H40A C40 H40C 109.5 . . ?
H40B C40 H40C 109.5 . . ?
C1 C3 H3D 109.5 . . ?
C1 C3 H3E 109.5 . . ?
C1 C3 H3F 109.5 . . ?
H3D C3 H3E 109.5 . . ?
H3D C3 H3F 109.5 . . ?
H3E C3 H3F 109.5 . . ?
C1 C4 H4A 109.5 . . ?
C1 C4 H4B 109.5 . . ?
C1 C4 H4C 109.5 . . ?
H4A C4 H4B 109.5 . . ?
H4A C4 H4C 109.5 . . ?
H4B C4 H4C 109.5 . . ?
C6 C5 P1 106.9(2) . . ?
C7 C5 P1 109.4(2) . . ?
C7 C5 C6 107.2(3) . . ?
C7 C5 C8 110.4(3) . . ?
C8 C5 P1 113.8(2) . . ?
C8 C5 C6 108.9(3) . . ?
C5 C6 H6A 109.5 . . ?
C5 C6 H6B 109.5 . . ?
C5 C6 H6C 109.5 . . ?
H6A C6 H6B 109.5 . . ?
H6A C6 H6C 109.5 . . ?
H6B C6 H6C 109.5 . . ?
C5 C7 H7A 109.5 . . ?
C5 C7 H7B 109.5 . . ?
C5 C7 H7C 109.5 . . ?
H7A C7 H7B 109.5 . . ?
H7A C7 H7C 109.5 . . ?
H7B C7 H7C 109.5 . . ?
C5 C8 H8A 109.5 . . ?
C5 C8 H8B 109.5 . . ?
C5 C8 H8C 109.5 . . ?
H8A C8 H8B 109.5 . . ?
H8A C8 H8C 109.5 . . ?
H8B C8 H8C 109.5 . . ?
P1 C9 H9A 111.4 . . ?
P1 C9 H9B 111.4 . . ?
N1 C9 P1 102.02(19) . . ?
N1 C9 H9A 111.4 . . ?
N1 C9 H9B 111.4 . . ?
H9A C9 H9B 109.2 . . ?
N1 C10 C15 107.8(3) . . ?
C11 C10 N1 130.6(3) . . ?
C11 C10 C15 121.6(3) . . ?
C10 C11 H11 121.4 . . ?
C10 C11 C12 117.3(3) . . ?
C12 C11 H11 121.4 . . ?
C11 C12 H12 119.2 . . ?
C13 C12 C11 121.5(3) . . ?
C13 C12 H12 119.2 . . ?
C12 C13 H13 119.5 . . ?
C12 C13 C14 121.1(3) . . ?
C14 C13 H13 119.5 . . ?
C13 C14 H14 121.3 . . ?
C15 C14 C13 117.5(4) . . ?
C15 C14 H14 121.3 . . ?
N2 C15 C10 108.3(3) . . ?
C14 C15 N2 130.6(3) . . ?
C14 C15 C10 121.0(3) . . ?
N1 B1 Ni1 126.7(3) . . ?
N2 B1 Ni1 127.6(2) . . ?
N2 B1 N1 105.4(3) . . ?
P2 C17 H17A 111.4 . . ?
P2 C17 H17B 111.4 . . ?
N2 C17 P2 101.8(2) . . ?
N2 C17 H17A 111.4 . . ?
N2 C17 H17B 111.4 . . ?
H17A C17 H17B 109.3 . . ?
C19 C18 P2 107.6(2) . . ?
C20 C18 P2 107.5(2) . . ?
C20 C18 C19 108.2(3) . . ?
C21 C18 P2 114.9(2) . . ?
C21 C18 C19 108.3(3) . . ?
C21 C18 C20 110.2(3) . . ?
C18 C19 H19A 109.5 . . ?
C18 C19 H19B 109.5 . . ?
C18 C19 H19C 109.5 . . ?
H19A C19 H19B 109.5 . . ?
H19A C19 H19C 109.5 . . ?
H19B C19 H19C 109.5 . . ?
C18 C20 H20A 109.5 . . ?
C18 C20 H20B 109.5 . . ?
C18 C20 H20C 109.5 . . ?
H20A C20 H20B 109.5 . . ?
H20A C20 H20C 109.5 . . ?
H20B C20 H20C 109.5 . . ?
C18 C21 H21A 109.5 . . ?
C18 C21 H21B 109.5 . . ?
C18 C21 H21C 109.5 . . ?
H21A C21 H21B 109.5 . . ?
H21A C21 H21C 109.5 . . ?
H21B C21 H21C 109.5 . . ?
C23 C22 P2 113.3(2) . . ?
C23 C22 C25 108.9(3) . . ?
C24 C22 P2 104.7(2) . . ?
C24 C22 C23 109.2(3) . . ?
C24 C22 C25 108.6(3) . . ?
C25 C22 P2 112.0(2) . . ?
C22 C23 H23A 109.5 . . ?
C22 C23 H23B 109.5 . . ?
C22 C23 H23C 109.5 . . ?
H23A C23 H23B 109.5 . . ?
H23A C23 H23C 109.5 . . ?
H23B C23 H23C 109.5 . . ?
C22 C24 H24A 109.5 . . ?
C22 C24 H24B 109.5 . . ?
C22 C24 H24C 109.5 . . ?
H24A C24 H24B 109.5 . . ?
H24A C24 H24C 109.5 . . ?
H24B C24 H24C 109.5 . . ?
C22 C25 H25A 109.5 . . ?
C22 C25 H25B 109.5 . . ?
C22 C25 H25C 109.5 . . ?
H25A C25 H25B 109.5 . . ?
H25A C25 H25C 109.5 . . ?
H25B C25 H25C 109.5 . . ?
C27 C26 H26 119.3 . . ?
C27 C26 C32 121.3(4) . . ?
C32 C26 H26 119.3 . . ?
C26 C27 H27 121.7 . . ?
C28 C27 C26 116.6(4) . . ?
C28 C27 H27 121.7 . . ?
O1 C28 C27 127.4(3) . . ?
O1 C28 C34 111.0(3) . . ?
C27 C28 C34 121.5(3) . . ?
O2 C29 C30 128.6(4) . . ?
O2 C29 C35 110.4(3) . . ?
C30 C29 C35 121.1(4) . . ?
C29 C30 H30 121.2 . . ?
C29 C30 C31 117.6(4) . . ?
C31 C30 H30 121.2 . . ?
C30 C31 H31 119.3 . . ?
C36 C31 C30 121.5(4) . . ?
C36 C31 H31 119.3 . . ?
C26 C32 H32 119.4 . . ?
C26 C32 C33 121.2(4) . . ?
C33 C32 H32 119.4 . . ?
C32 C33 H33 121.3 . . ?
C34 C33 C32 117.3(4) . . ?
C34 C33 H33 121.3 . . ?
O3 C34 C28 110.0(3) . . ?
C33 C34 O3 128.1(3) . . ?
C33 C34 C28 121.9(3) . . ?
O4 C35 C29 110.5(3) . . ?
O4 C35 C37 127.8(4) . . ?
C37 C35 C29 121.7(4) . . ?
C31 C36 H36 119.6 . . ?
C31 C36 C37 120.9(4) . . ?
C37 C36 H36 119.6 . . ?
C35 C37 C36 117.3(4) . . ?
C35 C37 H37 121.4 . . ?
C36 C37 H37 121.4 . . ?
O1 B2 O2 111.9(3) . . ?
O3 B2 O1 105.4(3) . . ?
O3 B2 O2 110.0(3) . . ?
O4 B2 O1 112.5(3) . . ?
O4 B2 O2 105.0(3) . . ?
O4 B2 O3 112.2(3) . . ?

loop_
_geom_torsion_atom_site_label_1
_geom_torsion_atom_site_label_2
_geom_torsion_atom_site_label_3
_geom_torsion_atom_site_label_4
_geom_torsion
_geom_torsion_site_symmetry_1
_geom_torsion_site_symmetry_2
_geom_torsion_site_symmetry_3
_geom_torsion_site_symmetry_4
_geom_torsion_publ_flag
Ni1 P1 C1 C40 -78.7(3) . . . . ?
Ni1 P1 C1 C3 158.4(3) . . . . ?
Ni1 P1 C1 C4 40.4(3) . . . . ?
Ni1 P1 C5 C6 -62.9(3) . . . . ?
Ni1 P1 C5 C7 52.8(2) . . . . ?
Ni1 P1 C5 C8 176.9(2) . . . . ?
Ni1 P1 C9 N1 10.8(2) . . . . ?
Ni1 P2 C17 N2 -15.1(2) . . . . ?
Ni1 P2 C18 C19 68.8(3) . . . . ?
Ni1 P2 C18 C20 -47.5(2) . . . . ?
Ni1 P2 C18 C21 -170.5(2) . . . . ?
Ni1 P2 C22 C23 -160.4(2) . . . . ?
Ni1 P2 C22 C24 -41.5(2) . . . . ?
Ni1 P2 C22 C25 76.0(2) . . . . ?
O1 C28 C34 O3 -1.2(4) . . . . ?
O1 C28 C34 C33 179.2(3) . . . . ?
O2 C29 C30 C31 178.2(3) . . . . ?
O2 C29 C35 O4 -0.9(4) . . . . ?
O2 C29 C35 C37 -179.0(3) . . . . ?
O4 C35 C37 C36 -177.6(3) . . . . ?
N1 C10 C11 C12 178.7(3) . . . . ?
N1 C10 C15 N2 -1.8(3) . . . . ?
N1 C10 C15 C14 -178.6(3) . . . . ?
C1 P1 C5 C6 164.6(2) . . . . ?
C1 P1 C5 C7 -79.7(3) . . . . ?
C1 P1 C5 C8 44.4(3) . . . . ?
C1 P1 C9 N1 134.8(2) . . . . ?
C5 P1 C1 C40 50.9(3) . . . . ?
C5 P1 C1 C3 -72.0(4) . . . . ?
C5 P1 C1 C4 170.0(3) . . . . ?
C5 P1 C9 N1 -108.1(2) . . . . ?
C9 P1 C1 C40 162.7(3) . . . . ?
C9 P1 C1 C3 39.8(4) . . . . ?
C9 P1 C1 C4 -78.2(3) . . . . ?
C9 P1 C5 C6 54.7(3) . . . . ?
C9 P1 C5 C7 170.4(2) . . . . ?
C9 P1 C5 C8 -65.5(3) . . . . ?
C9 N1 C10 C11 -6.8(5) . . . . ?
C9 N1 C10 C15 172.8(3) . . . . ?
C9 N1 B1 Ni1 -0.6(5) . . . . ?
C9 N1 B1 N2 -173.8(3) . . . . ?
C10 N1 C9 P1 -175.8(3) . . . . ?
C10 N1 B1 Ni1 170.0(2) . . . . ?
C10 N1 B1 N2 -3.2(4) . . . . ?
C10 C11 C12 C13 0.0(5) . . . . ?
C11 C10 C15 N2 177.9(3) . . . . ?
C11 C10 C15 C14 1.0(5) . . . . ?
C11 C12 C13 C14 0.6(6) . . . . ?
C12 C13 C14 C15 -0.4(6) . . . . ?
C13 C14 C15 N2 -176.4(4) . . . . ?
C13 C14 C15 C10 -0.4(5) . . . . ?
C15 N2 B1 Ni1 -171.0(3) . . . . ?
C15 N2 B1 N1 2.1(4) . . . . ?
C15 N2 C17 P2 -179.3(3) . . . . ?
C15 C10 C11 C12 -0.8(5) . . . . ?
B1 N1 C9 P1 -7.3(4) . . . . ?
B1 N1 C10 C11 -176.5(3) . . . . ?
B1 N1 C10 C15 3.1(4) . . . . ?
B1 N2 C15 C10 -0.2(4) . . . . ?
B1 N2 C15 C14 176.2(4) . . . . ?
B1 N2 C17 P2 9.7(4) . . . . ?
C17 P2 C18 C19 -47.5(3) . . . . ?
C17 P2 C18 C20 -163.9(2) . . . . ?
C17 P2 C18 C21 73.1(3) . . . . ?
C17 P2 C22 C23 -40.6(3) . . . . ?
C17 P2 C22 C24 78.3(2) . . . . ?
C17 P2 C22 C25 -164.2(2) . . . . ?
C17 N2 C15 C10 -172.0(3) . . . . ?
C17 N2 C15 C14 4.4(6) . . . . ?
C17 N2 B1 Ni1 1.6(5) . . . . ?
C17 N2 B1 N1 174.7(3) . . . . ?
C18 P2 C17 N2 101.5(2) . . . . ?
C18 P2 C22 C23 71.2(3) . . . . ?
C18 P2 C22 C24 -169.9(2) . . . . ?
C18 P2 C22 C25 -52.4(3) . . . . ?
C22 P2 C17 N2 -141.5(2) . . . . ?
C22 P2 C18 C19 -157.9(2) . . . . ?
C22 P2 C18 C20 85.8(3) . . . . ?
C22 P2 C18 C21 -37.2(3) . . . . ?
C26 C27 C28 O1 -178.7(3) . . . . ?
C26 C27 C28 C34 -1.6(5) . . . . ?
C26 C32 C33 C34 -1.3(7) . . . . ?
C27 C26 C32 C33 1.3(7) . . . . ?
C27 C28 C34 O3 -178.7(3) . . . . ?
C27 C28 C34 C33 1.7(5) . . . . ?
C28 O1 B2 O2 -118.9(3) . . . . ?
C28 O1 B2 O3 0.6(3) . . . . ?
C28 O1 B2 O4 123.2(3) . . . . ?
C29 O2 B2 O1 -129.4(3) . . . . ?
C29 O2 B2 O3 113.8(3) . . . . ?
C29 O2 B2 O4 -7.1(3) . . . . ?
C29 C30 C31 C36 1.2(6) . . . . ?
C29 C35 C37 C36 0.0(5) . . . . ?
C30 C29 C35 O4 178.5(3) . . . . ?
C30 C29 C35 C37 0.5(5) . . . . ?
C30 C31 C36 C37 -0.7(6) . . . . ?
C31 C36 C37 C35 0.1(6) . . . . ?
C32 C26 C27 C28 0.2(6) . . . . ?
C32 C33 C34 O3 -179.7(4) . . . . ?
C32 C33 C34 C28 -0.2(6) . . . . ?
C34 O3 B2 O1 -1.3(3) . . . . ?
C34 O3 B2 O2 119.4(3) . . . . ?
C34 O3 B2 O4 -124.1(3) . . . . ?
C35 O4 B2 O1 128.5(3) . . . . ?
C35 O4 B2 O2 6.6(3) . . . . ?
C35 O4 B2 O3 -112.9(3) . . . . ?
C35 C29 C30 C31 -1.1(5) . . . . ?
B2 O1 C28 C27 177.6(3) . . . . ?
B2 O1 C28 C34 0.3(3) . . . . ?
B2 O2 C29 C30 -174.3(3) . . . . ?
B2 O2 C29 C35 5.1(3) . . . . ?
B2 O3 C34 C28 1.6(4) . . . . ?
B2 O3 C34 C33 -178.9(4) . . . . ?
B2 O4 C35 C29 -3.8(3) . . . . ?
B2 O4 C35 C37 174.1(3) . . . . ?

_smtbx_masks_special_details     ?
loop_
_smtbx_masks_void_nr
_smtbx_masks_void_average_x
_smtbx_masks_void_average_y
_smtbx_masks_void_average_z
_smtbx_masks_void_volume
_smtbx_masks_void_count_electrons
_smtbx_masks_void_content
1 0.000 0.000 -0.031 405.4 73.0 '2 CH2Cl2'
2 0.000 0.500 0.230 34.2 0.0 ?
3 0.500 0.500 0.031 405.4 73.3 '2 CH2Cl2'
4 0.500 0.000 0.770 34.2 0.0 ?

_smtbx_masks_void_probe_radius   1.2
_smtbx_masks_void_truncation_radius 1.2
_shelx_res_file                  
;
TITL ar00220a_0ma_a.res in P2(1)2(1)2
    ar00220a_0ma.res
    created by SHELXL-2018/3 at 09:53:23 on 10-Sep-2020
CELL 0.71073 17.5213 20.1284 12.3444 90 90 90
ZERR 4 0.0007 0.0007 0.0005 0 0 0
LATT -1
SYMM 0.5+X,0.5-Y,-Z
SYMM 0.5-X,0.5+Y,-Z
SYMM -X,-Y,+Z
SFAC C H B N Ni O P
UNIT 144 220 8 12 4 16 8

L.S. 10
PLAN  10 0 0
SIZE 0.04 0.11 0.33
TEMP -80.15
CONF
HTAB
MORE -1
BOND $H
ABIN
fmap 2
acta
OMIT 0 2 1
OMIT 1 1 1
OMIT -1 1 1
REM <olex2.extras>
REM <HklSrc "%.\\ar00220a_0ma.hkl">
REM </olex2.extras>

WGHT    0.047300
FVAR       0.47099
NI1   5    0.756294    0.457211    0.661547    11.00000    0.02675    0.02158 =
         0.02611   -0.00162   -0.00362   -0.00146
P1    7    0.748842    0.551569    0.568448    11.00000    0.02728    0.02299 =
         0.03145    0.00010   -0.00483    0.00029
P2    7    0.803946    0.385051    0.779659    11.00000    0.02726    0.02338 =
         0.02489   -0.00110   -0.00194    0.00158
O1    6    0.649316    0.265620    0.481398    11.00000    0.02597    0.03451 =
         0.04182   -0.00473   -0.00064   -0.00155
O2    6    0.554704    0.303913    0.615237    11.00000    0.03109    0.03783 =
         0.03850   -0.00525    0.00173   -0.00409
O3    6    0.529563    0.303600    0.421367    11.00000    0.02735    0.05411 =
         0.03981    0.00681    0.00373    0.00392
O4    6    0.535019    0.201663    0.528306    11.00000    0.03487    0.03659 =
         0.04469   -0.00294   -0.00045   -0.00975
N1    4    0.824419    0.584740    0.741427    11.00000    0.03532    0.02680 =
         0.03076   -0.00307   -0.00677   -0.00366
N2    4    0.849916    0.498098    0.853806    11.00000    0.04131    0.02679 =
         0.03265   -0.00389   -0.01250   -0.00178
N3    4    0.685254    0.399589    0.576232    11.00000    0.04886    0.02764 =
         0.03205    0.00166   -0.01104   -0.00963
AFIX 137
H3A   2    0.673510    0.419997    0.512600    11.00000   -1.20000
H3B   2    0.641780    0.392645    0.614943    11.00000   -1.20000
H3C   2    0.708164    0.359918    0.562352    11.00000   -1.20000
AFIX   0
C1    1    0.650185    0.583228    0.537082    11.00000    0.02958    0.03604 =
         0.06002    0.00512   -0.00813    0.00696
C40   1    0.612615    0.547204    0.442291    11.00000    0.04143    0.05121 =
         0.09382    0.00380   -0.03338   -0.00164
AFIX 137
H40A  2    0.641638    0.555825    0.375899    11.00000   -1.50000
H40B  2    0.560212    0.563317    0.433346    11.00000   -1.50000
H40C  2    0.611866    0.499336    0.456749    11.00000   -1.50000
AFIX   0
C3    1    0.648786    0.658486    0.512506    11.00000    0.04319    0.03671 =
         0.09616    0.00896   -0.01512    0.01226
AFIX 137
H3D   2    0.668100    0.683030    0.575350    11.00000   -1.50000
H3E   2    0.596298    0.672410    0.497117    11.00000   -1.50000
H3F   2    0.681072    0.667752    0.449465    11.00000   -1.50000
AFIX   0
C4    1    0.603884    0.571070    0.638425    11.00000    0.04297    0.05964 =
         0.08708    0.00358    0.01498    0.01323
AFIX 137
H4A   2    0.599466    0.523154    0.651037    11.00000   -1.50000
H4B   2    0.552855    0.590245    0.629535    11.00000   -1.50000
H4C   2    0.629300    0.591923    0.700432    11.00000   -1.50000
AFIX   0
C5    1    0.810942    0.548482    0.444934    11.00000    0.03570    0.03127 =
         0.03473    0.00222   -0.00137   -0.00090
C6    1    0.893802    0.541114    0.484887    11.00000    0.03228    0.05395 =
         0.05266    0.01255    0.00533    0.00041
AFIX 137
H6A   2    0.908635    0.581042    0.525142    11.00000   -1.50000
H6B   2    0.927825    0.535377    0.422574    11.00000   -1.50000
H6C   2    0.897659    0.502237    0.532362    11.00000   -1.50000
AFIX   0
C7    1    0.792051    0.486325    0.379438    11.00000    0.05656    0.04136 =
         0.03696   -0.00491    0.00824   -0.00345
AFIX 137
H7A   2    0.803632    0.446742    0.422641    11.00000   -1.50000
H7B   2    0.822673    0.485806    0.313010    11.00000   -1.50000
H7C   2    0.737717    0.486509    0.360601    11.00000   -1.50000
AFIX   0
C8    1    0.805342    0.610490    0.373493    11.00000    0.05452    0.04289 =
         0.04002    0.01069   -0.00603   -0.00719
AFIX 137
H8A   2    0.754140    0.613185    0.341848    11.00000   -1.50000
H8B   2    0.843344    0.607831    0.315404    11.00000   -1.50000
H8C   2    0.814960    0.650134    0.417509    11.00000   -1.50000
AFIX   0
C9    1    0.788922    0.620741    0.652736    11.00000    0.04501    0.01968 =
         0.03942    0.00207   -0.00781   -0.00366
AFIX  23
H9A   2    0.826933    0.647004    0.611661    11.00000   -1.20000
H9B   2    0.748130    0.650669    0.679155    11.00000   -1.20000
AFIX   0
C10   1    0.859976    0.609800    0.833861    11.00000    0.02814    0.02921 =
         0.03800   -0.00752    0.00143    0.00009
C11   1    0.877914    0.674624    0.862631    11.00000    0.03789    0.03466 =
         0.04054   -0.01120    0.00049   -0.00337
AFIX  43
H11   2    0.866978    0.710860    0.815827    11.00000   -1.20000
AFIX   0
C12   1    0.912616    0.684379    0.962965    11.00000    0.04134    0.04384 =
         0.05259   -0.02050   -0.00434   -0.00664
AFIX  43
H12   2    0.925563    0.728189    0.984916    11.00000   -1.20000
AFIX   0
C13   1    0.928746    0.631403    1.031773    11.00000    0.05334    0.05752 =
         0.04613   -0.02002   -0.01501   -0.00704
AFIX  43
H13   2    0.951975    0.639773    1.099959    11.00000   -1.20000
AFIX   0
C14   1    0.911196    0.565595    1.001967    11.00000    0.04585    0.04499 =
         0.04367   -0.01151   -0.01768   -0.00171
AFIX  43
H14   2    0.922460    0.529333    1.048558    11.00000   -1.20000
AFIX   0
C15   1    0.876951    0.555784    0.902318    11.00000    0.03343    0.03388 =
         0.03450   -0.00575   -0.00502   -0.00168
B1    3    0.814769    0.514370    0.753231    11.00000    0.03069    0.02601 =
         0.03466   -0.00292   -0.00548   -0.00024
C17   1    0.845475    0.431975    0.896722    11.00000    0.04719    0.03084 =
         0.03385   -0.00489   -0.01102    0.00268
AFIX  23
H17A  2    0.811692    0.430009    0.960927    11.00000   -1.20000
H17B  2    0.896579    0.414828    0.916438    11.00000   -1.20000
AFIX   0
C18   1    0.887265    0.341343    0.716601    11.00000    0.03164    0.03500 =
         0.03422    0.00212    0.00526    0.00582
C19   1    0.952144    0.392612    0.704006    11.00000    0.02806    0.05297 =
         0.05986    0.00681    0.00574    0.00427
AFIX 137
H19A  2    0.932947    0.431715    0.665345    11.00000   -1.50000
H19B  2    0.994198    0.372756    0.662880    11.00000   -1.50000
H19C  2    0.970488    0.405923    0.775793    11.00000   -1.50000
AFIX   0
C20   1    0.862647    0.318644    0.602806    11.00000    0.04258    0.05155 =
         0.03819   -0.00707    0.01136    0.00670
AFIX 137
H20A  2    0.817638    0.289963    0.608645    11.00000   -1.50000
H20B  2    0.904418    0.293915    0.568727    11.00000   -1.50000
H20C  2    0.850207    0.357600    0.558579    11.00000   -1.50000
AFIX   0
C21   1    0.918030    0.281948    0.781739    11.00000    0.03826    0.04143 =
         0.06073    0.00549    0.00200    0.01286
AFIX 137
H21A  2    0.928834    0.296011    0.856180    11.00000   -1.50000
H21B  2    0.965040    0.265594    0.747986    11.00000   -1.50000
H21C  2    0.879815    0.246400    0.782546    11.00000   -1.50000
AFIX   0
C22   1    0.736791    0.325310    0.848492    11.00000    0.03198    0.03236 =
         0.02859    0.00310    0.00248    0.00099
C23   1    0.769453    0.295548    0.952456    11.00000    0.05179    0.04319 =
         0.03361    0.00725    0.00237   -0.00542
AFIX 137
H23A  2    0.814741    0.269031    0.935106    11.00000   -1.50000
H23B  2    0.730971    0.267125    0.986677    11.00000   -1.50000
H23C  2    0.783602    0.331395    1.002282    11.00000   -1.50000
AFIX   0
C24   1    0.666643    0.366842    0.876159    11.00000    0.03701    0.05164 =
         0.04613    0.00586    0.01479    0.00551
AFIX 137
H24A  2    0.681767    0.404288    0.922134    11.00000   -1.50000
H24B  2    0.629511    0.339232    0.914863    11.00000   -1.50000
H24C  2    0.643577    0.383694    0.809259    11.00000   -1.50000
AFIX   0
C25   1    0.712337    0.268616    0.772958    11.00000    0.04028    0.03363 =
         0.03730    0.00413   -0.00170   -0.00792
AFIX 137
H25A  2    0.690164    0.287238    0.706702    11.00000   -1.50000
H25B  2    0.674299    0.240871    0.809579    11.00000   -1.50000
H25C  2    0.756933    0.241534    0.754361    11.00000   -1.50000
AFIX   0

C26   1    0.713920    0.345353    0.231353    11.00000    0.05343    0.07822 =
         0.04311   -0.01645    0.01478   -0.02686
AFIX  43
H26   2    0.757948    0.354817    0.189174    11.00000   -1.20000
AFIX   0
C27   1    0.721779    0.310082    0.327545    11.00000    0.03772    0.05123 =
         0.04810   -0.01892    0.01234   -0.01081
AFIX  43
H27   2    0.770169    0.295226    0.352414    11.00000   -1.20000
AFIX   0
C28   1    0.655907    0.297763    0.384955    11.00000    0.03487    0.03246 =
         0.03459   -0.01186    0.00390   -0.00456
C29   1    0.510641    0.263402    0.677583    11.00000    0.02448    0.05082 =
         0.03780    0.00822   -0.00251    0.00517
C30   1    0.478594    0.276301    0.776811    11.00000    0.03840    0.07182 =
         0.04076    0.00684    0.00021    0.01090
AFIX  43
H30   2    0.486774    0.317491    0.812544    11.00000   -1.20000
AFIX   0
C31   1    0.433385    0.226561    0.823535    11.00000    0.03553    0.09656 =
         0.04820    0.02618    0.00861    0.00811
AFIX  43
H31   2    0.409723    0.234598    0.891526    11.00000   -1.20000
AFIX   0
C32   1    0.642919    0.367044    0.195668    11.00000    0.08005    0.07033 =
         0.03433    0.00207    0.00615   -0.01965
AFIX  43
H32   2    0.639197    0.390218    0.128834    11.00000   -1.20000
AFIX   0
C33   1    0.577154    0.355427    0.256090    11.00000    0.05427    0.05767 =
         0.03986    0.00163   -0.00357   -0.00252
AFIX  43
H33   2    0.528726    0.370984    0.232548    11.00000   -1.20000
AFIX   0
C34   1    0.584953    0.321174    0.349462    11.00000    0.03282    0.04242 =
         0.03410   -0.00459    0.00318   -0.00461
C35   1    0.499585    0.202324    0.626060    11.00000    0.02217    0.04551 =
         0.04936    0.01573   -0.00849   -0.00283
C36   1    0.422540    0.166625    0.773404    11.00000    0.03390    0.09510 =
         0.06270    0.04027   -0.00148   -0.00502
AFIX  43
H36   2    0.392064    0.133658    0.807487    11.00000   -1.20000
AFIX   0
C37   1    0.456050    0.153156    0.671715    11.00000    0.03480    0.05833 =
         0.06499    0.02375   -0.01071   -0.00741
AFIX  43
H37   2    0.448721    0.111713    0.636389    11.00000   -1.20000
AFIX   0
B2    3    0.567426    0.267922    0.511008    11.00000    0.02664    0.03419 =
         0.03728    0.00042   -0.00103   -0.00439
HKLF 4


REM  ar00220a_0ma_a.res in P2(1)2(1)2
REM wR2 = 0.093119, GooF = S = 1.00471, Restrained GooF = 1.00471 for all data
REM R1 = 0.037672 for 9257 Fo > 4sig(Fo) and 0.047923 for all 10775 data
REM 446 parameters refined using 0 restraints

END

WGHT      0.0474      0.0000

REM Instructions for potential hydrogen bonds
HTAB N3 O2
HTAB N3 O1
EQIV $1 -x+1, -y+1, z
HTAB C3 O3_$1
EQIV $2 x+1/2, -y+1/2, -z+1
HTAB C20 O4_$2
HTAB C25 O2

REM Highest difference peak  0.235,  deepest hole -0.252,  1-sigma level  0.048
Q1    1   0.7632  0.5035  0.6329  11.00000  0.05    0.23
Q2    1   0.7980  0.4206  0.6957  11.00000  0.05    0.22
Q3    1   0.7984  0.4947  0.6591  11.00000  0.05    0.21
Q4    1   0.7257  0.4108  0.6211  11.00000  0.05    0.21
Q5    1   1.0413  0.2420  0.7802  11.00000  0.05    0.20
Q6    1   0.9007  0.5007  0.5595  11.00000  0.05    0.20
Q7    1   0.8402  0.2085  0.7778  11.00000  0.05    0.20
Q8    1   0.7588  0.4537  0.3224  11.00000  0.05    0.20
Q9    1   0.7828  0.4765  1.0565  11.00000  0.05    0.19
Q10   1   0.7863  0.4284  0.7500  11.00000  0.05    0.19
;
_shelx_res_checksum              99550
_shelx_fab_file                  
;
-23 -4 -1 -0.2456 -0.5033
-23 -3 -2 0.4442 0.3104
-23 -3 -1 0.0391 0.3479
-23 -2 -2 -0.0223 -0.0311
-23 -2 -1 0.0847 -0.0763
-23 -1 -2 0.7366 -0.3178
-23 -1 -1 0.5865 -0.1632
-22 -8 -2 -0.0232 -0.3475
-22 -8 -1 -0.2517 -0.3299
-22 -7 -3 0.3547 0.0793
-22 -7 -2 0.3259 -0.0473
-22 -7 -1 0.5200 -0.2410
-22 -6 -4 -0.5476 -0.1726
-22 -6 -3 -0.4570 -0.4702
-22 -6 -2 0.1141 -0.7202
-22 -6 -1 0.2214 -0.5601
-22 -5 -4 0.0521 0.2653
-22 -5 -3 0.3787 0.1172
-22 -5 -2 0.4566 -0.7908
-22 -5 -1 0.5168 -1.1022
-22 -4 -4 0.0199 0.2070
-22 -4 -3 0.0856 0.1192
-22 -4 -2 0.4290 -0.1108
-22 -4 -1 0.3117 -0.2298
-22 -3 -5 -0.1503 0.1205
-22 -3 -4 -0.4356 0.4271
-22 -3 -3 -0.4444 0.4900
-22 -3 -2 -0.3721 -0.0968
-22 -3 -1 -0.2733 -0.4718
-22 -2 -5 -0.6085 -0.2370
-22 -2 -4 -0.9902 -0.3518
-22 -2 -3 -0.3636 -0.3686
-22 -2 -2 0.5832 -0.2991
-22 -2 -1 0.4231 -0.2688
-22 -1 -5 0.2444 -0.5680
-22 -1 -4 0.2511 -0.5100
-22 -1 -3 0.2684 -0.0476
-22 -1 -2 0.0251 -0.1951
-22 -1 -1 -0.5126 -0.5452
-21 -11 -2 1.1266 0.0661
-21 -11 -1 0.4062 -0.2978
-21 -10 -3 -0.0928 -0.1315
-21 -10 -2 -0.0780 -0.2316
-21 -10 -1 -0.1253 -0.4941
-21 -9 -4 -0.6526 0.2187
-21 -9 -3 -0.1928 0.2828
-21 -9 -2 0.1319 -0.2879
-21 -9 -1 -0.5558 -0.6492
-21 -8 -5 -0.0616 -0.2848
-21 -8 -4 -0.0631 -0.4369
-21 -8 -3 -0.2016 0.1782
-21 -8 -2 -0.1797 0.3495
-21 -8 -1 0.0536 -0.1358
-21 -7 -5 -0.4668 0.1777
-21 -7 -4 -1.6057 -0.0664
-21 -7 -3 -1.7721 -0.2359
-21 -7 -2 -0.9316 -0.5281
-21 -7 -1 -0.6251 -0.5506
-21 -6 -6 0.2184 0.1714
-21 -6 -5 0.0600 -0.3384
-21 -6 -4 0.2131 -0.4233
-21 -6 -3 0.5403 -0.0354
-21 -6 -2 0.6153 -0.3646
-21 -6 -1 0.4821 -0.8988
-21 -5 -6 0.6179 -0.1817
-21 -5 -5 0.5889 -0.1629
-21 -5 -4 -0.0299 0.0011
-21 -5 -3 0.0688 0.1383
-21 -5 -2 0.8312 0.1623
-21 -5 -1 0.8308 0.0411
-21 -4 -6 0.2751 -0.2616
-21 -4 -5 -0.0386 0.0677
-21 -4 -4 -0.2256 0.4550
-21 -4 -3 -0.1252 0.5207
-21 -4 -2 0.0044 -0.3796
-21 -4 -1 0.1232 -1.0744
-21 -3 -6 0.3281 -0.2421
-21 -3 -5 0.1408 -0.0078
-21 -3 -4 -0.3417 0.4140
-21 -3 -3 0.1574 0.3527
-21 -3 -2 1.4488 -0.0146
-21 -3 -1 1.8745 -0.2502
-21 -2 -7 0.5283 -0.9501
-21 -2 -6 0.8428 -0.7431
-21 -2 -5 0.8059 -0.3248
-21 -2 -4 0.9348 0.1396
-21 -2 -3 1.0929 0.4446
-21 -2 -2 0.7685 -0.1146
-21 -2 -1 0.1081 -0.7756
-21 -1 -7 0.5208 0.1172
-21 -1 -6 0.4856 0.1736
-21 -1 -5 -0.1448 0.3858
-21 -1 -4 -1.1553 0.4488
-21 -1 -3 -1.2049 0.1388
-21 -1 -2 -0.4879 -0.2606
-21 -1 -1 -0.6405 -0.4289
-20 -13 -2 -1.0014 0.2149
-20 -13 -1 -0.2829 0.6778
-20 -12 -4 0.4656 0.3662
-20 -12 -3 0.1473 -0.0061
-20 -12 -2 0.0256 -0.2781
-20 -11 -5 1.2462 0.3346
-20 -11 -4 1.2576 0.2097
-20 -11 -3 0.3490 0.1115
-20 -11 -2 -0.1066 0.3070
-20 -11 -1 0.0588 0.2915
-20 -10 -5 -0.2491 0.4755
-20 -10 -4 0.4708 0.7512
-20 -10 -3 1.2448 0.7167
-20 -10 -2 1.2773 0.1618
-20 -10 -1 0.4075 -0.4773
-20 -9 -6 -0.5145 0.3224
-20 -9 -5 -0.1270 0.0541
-20 -9 -4 0.5436 -0.3126
-20 -9 -3 0.8655 -0.0247
-20 -9 -2 1.0324 0.3158
-20 -9 -1 1.1300 0.0799
-20 -8 -6 -1.0890 -0.0984
-20 -8 -5 -1.3744 0.2513
-20 -8 -4 -1.6474 0.6696
-20 -8 -3 -1.3202 0.7233
-20 -8 -2 -0.7587 0.1511
-20 -8 -1 -0.9971 -0.4198
-20 -7 -7 0.0327 -0.0104
-20 -7 -6 -0.6565 0.3769
-20 -7 -5 -1.0112 0.0017
-20 -7 -4 -0.6489 -0.4276
-20 -7 -3 -0.1331 -0.2795
-20 -7 -2 0.1939 -0.4562
-20 -7 -1 0.4060 -0.8342
-20 -6 -7 -0.7121 0.4090
-20 -6 -6 -0.5283 0.5601
-20 -6 -5 -0.5169 0.4648
-20 -6 -4 -1.0760 0.4560
-20 -6 -3 -0.9842 0.7801
-20 -6 -2 -0.1594 1.1054
-20 -6 -1 -0.0088 0.8273
-20 -5 -7 0.0268 -0.2760
-20 -5 -6 0.0478 0.8365
-20 -5 -5 -0.4847 0.7468
-20 -5 -4 -1.0079 -0.0225
-20 -5 -3 -1.2041 -0.3466
-20 -5 -2 -0.9709 -0.7335
-20 -5 -1 -0.3579 -1.0356
-20 -4 -8 -1.1528 0.9909
-20 -4 -7 -1.0495 1.1065
-20 -4 -6 -0.0887 0.6701
-20 -4 -5 0.5428 0.2826
-20 -4 -4 0.1867 0.4090
-20 -4 -3 0.2447 1.0419
-20 -4 -2 1.1496 1.6756
-20 -4 -1 1.4761 1.4643
-20 -3 -8 -0.9173 -1.0546
-20 -3 -7 -0.4850 -1.1732
-20 -3 -6 -0.2458 -0.4120
-20 -3 -5 -0.4111 0.0090
-20 -3 -4 -0.1429 0.0335
-20 -3 -3 0.5891 0.2925
-20 -3 -2 1.0652 0.1920
-20 -3 -1 1.1661 -0.2850
-20 -2 -8 -0.2541 0.4092
-20 -2 -7 -0.1567 0.1481
-20 -2 -6 0.3256 0.1727
-20 -2 -5 0.5962 0.8830
-20 -2 -4 -0.0387 1.4226
-20 -2 -3 -0.4082 0.9879
-20 -2 -2 0.1861 0.2034
-20 -2 -1 0.5346 0.0201
-20 -1 -8 -0.5180 -0.2979
-20 -1 -7 -0.1349 -0.5168
-20 -1 -6 0.1317 -0.1015
-20 -1 -5 0.0920 0.0558
-20 -1 -4 0.3842 -0.1392
-20 -1 -3 1.0681 0.0167
-20 -1 -2 1.5108 0.0860
-20 -1 -1 1.6130 -0.1400
-19 -15 -2 0.1437 0.0492
-19 -15 -1 0.0495 -0.3224
-19 -14 -4 0.2467 -1.1834
-19 -14 -3 -0.3868 -1.0406
-19 -14 -2 -0.1900 0.3159
-19 -14 -1 0.2446 1.0623
-19 -13 -5 0.1420 -0.4974
-19 -13 -4 0.1330 -0.9234
-19 -13 -3 -0.5350 -0.7970
-19 -13 -2 -0.8572 -0.0483
-19 -13 -1 0.0092 0.1936
-19 -12 -6 0.6167 0.2139
-19 -12 -5 1.5288 0.3850
-19 -12 -4 0.6925 -0.3565
-19 -12 -3 -1.4316 -0.8638
-19 -12 -2 -2.1178 -0.0714
-19 -12 -1 -0.9569 0.7042
-19 -11 -6 0.1746 -0.3526
-19 -11 -5 0.6717 0.1470
-19 -11 -4 0.8438 -0.0384
-19 -11 -3 0.1651 -0.0161
-19 -11 -2 -0.4877 0.5833
-19 -11 -1 -0.1970 0.6096
-19 -10 -7 0.9186 0.2889
-19 -10 -6 1.1101 1.2016
-19 -10 -5 1.7755 0.9025
-19 -10 -4 1.5584 -0.4403
-19 -10 -3 0.1379 -0.8582
-19 -10 -2 -0.2474 0.1344
-19 -10 -1 1.1261 0.8210
-19 -9 -7 -0.5680 -0.8193
-19 -9 -6 -0.3444 -0.5711
-19 -9 -5 0.2353 0.0072
-19 -9 -4 0.5232 0.2158
-19 -9 -3 0.3221 0.5833
-19 -9 -2 -0.0886 1.1722
-19 -9 -1 -0.4601 0.9535
-19 -8 -8 1.3060 -0.7119
-19 -8 -7 1.2758 -0.8053
-19 -8 -6 0.1527 -0.0812
-19 -8 -5 -0.2526 -0.0952
-19 -8 -4 0.1270 -0.8420
-19 -8 -3 0.1226 -0.9382
-19 -8 -2 0.1442 -0.4035
-19 -8 -1 0.8447 0.0344
-19 -7 -8 -0.1430 0.2953
-19 -7 -7 -1.1902 -0.5554
-19 -7 -6 -1.9575 -0.7773
-19 -7 -5 -2.1238 -0.3111
-19 -7 -4 -1.8944 0.1058
-19 -7 -3 -1.1602 0.6650
-19 -7 -2 -0.3472 1.4354
-19 -7 -1 -0.1648 1.3180
-19 -6 -8 1.0326 -1.8710
-19 -6 -7 0.6262 -2.1953
-19 -6 -6 -0.5039 -0.8544
-19 -6 -5 -1.2496 -0.0514
-19 -6 -4 -1.4527 -0.4300
-19 -6 -3 -1.7944 -0.9172
-19 -6 -2 -1.7189 -1.1512
-19 -6 -1 -0.6283 -0.8124
-19 -5 -9 0.9725 -0.0318
-19 -5 -8 0.4399 0.3436
-19 -5 -7 -0.4133 0.6743
-19 -5 -6 -0.6529 0.7924
-19 -5 -5 -0.7054 0.6199
-19 -5 -4 -1.2330 0.3171
-19 -5 -3 -1.3471 0.6007
-19 -5 -2 -0.5717 1.5050
-19 -5 -1 0.1475 1.5847
-19 -4 -9 0.4951 -0.6473
-19 -4 -8 -0.1997 -1.9676
-19 -4 -7 -0.7480 -1.8144
-19 -4 -6 -1.2547 -0.2008
-19 -4 -5 -1.6298 0.3544
-19 -4 -4 -1.4911 -0.2791
-19 -4 -3 -0.9809 -0.1451
-19 -4 -2 -0.3024 0.6845
-19 -4 -1 0.5383 0.8832
-19 -3 -9 0.1477 0.1152
-19 -3 -8 -0.3727 0.2707
-19 -3 -7 -1.1104 0.6869
-19 -3 -6 -0.8151 1.0564
-19 -3 -5 -0.1306 1.0886
-19 -3 -4 -0.6858 0.7080
-19 -3 -3 -1.6010 0.4520
-19 -3 -2 -1.2253 0.7672
-19 -3 -1 -0.0938 0.9373
-19 -2 -9 -1.2441 -0.2454
-19 -2 -8 -2.1585 -0.8709
-19 -2 -7 -2.0857 -1.0291
-19 -2 -6 -1.5996 -0.2930
-19 -2 -5 -1.1809 -0.0164
-19 -2 -4 -0.3822 -0.1018
-19 -2 -3 0.8124 0.7472
-19 -2 -2 1.7796 1.8505
-19 -2 -1 2.3482 1.7300
-19 -1 -9 0.6375 0.0494
-19 -1 -8 0.8092 0.0655
-19 -1 -7 0.3079 0.1337
-19 -1 -6 -0.0289 0.1345
-19 -1 -5 -0.0791 0.1570
-19 -1 -4 -0.4183 0.1053
-19 -1 -3 -0.3084 -0.0826
-19 -1 -2 0.6201 -0.0959
-19 -1 -1 1.2081 0.1805
-18 -17 -1 -0.7574 0.6946
-18 -16 -3 0.0022 0.8204
-18 -16 -2 0.0950 -0.4284
-18 -16 -1 -0.1309 -1.2204
-18 -15 -5 0.3632 -0.1965
-18 -15 -4 -0.1871 -0.8015
-18 -15 -3 -0.0415 -0.8212
-18 -15 -2 0.7572 -0.0828
-18 -14 -6 0.4258 -1.3261
-18 -14 -5 0.3708 -1.1924
-18 -14 -4 0.0356 -0.6826
-18 -14 -3 -0.1398 0.0727
-18 -14 -2 0.0465 0.2385
-18 -14 -1 0.4265 -0.0077
-18 -13 -6 0.5516 -0.2326
-18 -13 -5 1.0417 -0.5426
-18 -13 -4 0.4894 -0.7660
-18 -13 -3 -0.7090 -0.5646
-18 -13 -2 -1.1636 0.1283
-18 -13 -1 -1.0920 0.5060
-18 -12 -7 0.0315 -1.6370
-18 -12 -6 -0.1478 -1.7341
-18 -12 -5 -0.6593 -1.4758
-18 -12 -4 -1.0210 -1.5832
-18 -12 -3 -1.0452 -1.1225
-18 -12 -2 -0.8761 0.1869
-18 -12 -1 -0.4310 0.9351
-18 -11 -8 0.8023 -0.1519
-18 -11 -7 0.9135 0.1366
-18 -11 -6 1.1634 0.1885
-18 -11 -5 1.5648 -0.4369
-18 -11 -4 0.5544 -1.1710
-18 -11 -3 -1.8160 -1.0411
-18 -11 -2 -2.7510 -0.0043
-18 -11 -1 -1.2882 0.6551
-18 -10 -8 -0.9447 -0.3984
-18 -10 -7 -0.3308 -0.8082
-18 -10 -6 0.8278 -0.5439
-18 -10 -5 1.1886 -0.3386
-18 -10 -4 0.4254 -0.8802
-18 -10 -3 -0.6076 -0.9038
-18 -10 -2 -1.0128 0.2747
-18 -10 -1 -0.6004 1.0852
-18 -9 -8 2.0977 -0.6144
-18 -9 -7 2.7293 -0.0328
-18 -9 -6 2.6191 0.5174
-18 -9 -5 2.6851 -0.2941
-18 -9 -4 1.9754 -1.4803
-18 -9 -3 -0.2035 -1.2861
-18 -9 -2 -1.6012 -0.0890
-18 -9 -1 -0.7070 0.5737
-18 -8 -9 -0.7506 0.9103
-18 -8 -8 -0.4614 0.7664
-18 -8 -7 0.0076 0.2652
-18 -8 -6 0.1785 0.0937
-18 -8 -5 -0.2921 -0.3490
-18 -8 -4 -0.8976 -1.4245
-18 -8 -3 -0.6789 -1.3642
-18 -8 -2 0.2170 0.4540
-18 -8 -1 0.9354 1.5280
-18 -7 -9 -0.4912 0.8579
-18 -7 -8 0.7081 -0.8623
-18 -7 -7 1.3625 -2.0529
-18 -7 -6 1.1323 -1.7427
-18 -7 -5 1.2108 -1.4363
-18 -7 -4 1.0943 -1.5102
-18 -7 -3 -0.3812 -1.0797
-18 -7 -2 -1.7644 -0.3603
-18 -7 -1 -1.3957 0.1069
-18 -6 -9 0.1528 0.7493
-18 -6 -8 0.7893 0.8796
-18 -6 -7 1.2156 0.1848
-18 -6 -6 0.8215 -0.3824
-18 -6 -5 -0.4808 -0.6537
-18 -6 -4 -1.8535 -1.2854
-18 -6 -3 -1.9720 -1.6030
-18 -6 -2 -0.9188 -0.7473
-18 -6 -1 0.0903 0.1901
-18 -5 -10 0.0542 1.2507
-18 -5 -9 0.2563 1.1380
-18 -5 -8 0.5029 -0.9489
-18 -5 -7 0.2270 -2.5557
-18 -5 -6 -0.6913 -2.0641
-18 -5 -5 -1.1671 -1.1376
-18 -5 -4 -0.8388 -0.8542
-18 -5 -3 -0.6893 -0.4611
-18 -5 -2 -0.9086 0.1676
-18 -5 -1 -0.8328 0.4896
-18 -4 -10 0.5870 0.1307
-18 -4 -9 1.1811 -0.0298
-18 -4 -8 1.3958 -0.2306
-18 -4 -7 0.7424 -0.2437
-18 -4 -6 0.1214 0.1730
-18 -4 -5 -0.3868 0.4280
-18 -4 -4 -1.5905 -0.4318
-18 -4 -3 -2.6817 -1.7227
-18 -4 -2 -2.2092 -1.8780
-18 -4 -1 -0.6057 -1.0516
-18 -3 -10 0.4144 -0.3206
-18 -3 -9 -0.2086 -0.4056
-18 -3 -8 -0.9198 -1.3822
-18 -3 -7 -1.0766 -1.6631
-18 -3 -6 -1.0442 -0.5226
-18 -3 -5 -1.0133 0.2304
-18 -3 -4 -0.6682 0.1594
-18 -3 -3 -0.1757 0.7814
-18 -3 -2 0.1494 1.9609
-18 -3 -1 0.3704 1.9501
-18 -2 -10 0.4989 0.0044
-18 -2 -9 0.5799 -0.1905
-18 -2 -8 0.0827 0.0215
-18 -2 -7 -1.0637 0.3383
-18 -2 -6 -1.6623 0.2744
-18 -2 -5 -1.5577 -0.3229
-18 -2 -4 -1.6528 -1.1329
-18 -2 -3 -1.4801 -1.2304
-18 -2 -2 -0.2655 -0.3209
-18 -2 -1 1.2164 0.2178
-18 -1 -10 -0.1958 0.1433
-18 -1 -9 -0.8069 0.0532
-18 -1 -8 -1.4776 -0.3001
-18 -1 -7 -1.5996 -0.1407
-18 -1 -6 -1.0940 0.7424
-18 -1 -5 -0.3152 1.1147
-18 -1 -4 0.3022 0.7771
-18 -1 -3 0.4897 0.6655
-18 -1 -2 0.4608 0.7483
-18 -1 -1 0.5087 0.5167
-17 -18 -2 0.0561 0.9909
-17 -18 -1 -1.2499 1.8035
-17 -17 -4 0.2329 0.6792
-17 -17 -3 0.7141 1.0410
-17 -17 -2 0.1895 0.0702
-17 -17 -1 -0.5530 -0.7399
-17 -16 -5 -0.3496 0.2305
-17 -16 -4 -0.7074 -0.4195
-17 -16 -3 -0.1925 -0.7903
-17 -16 -2 0.5333 0.0783
-17 -16 -1 -0.3153 0.9597
-17 -15 -6 0.2802 -0.7732
-17 -15 -5 -0.6710 -0.7059
-17 -15 -4 -1.1782 -0.2678
-17 -15 -3 -0.5176 0.2097
-17 -15 -2 0.3119 -0.3111
-17 -15 -1 0.4878 -0.8635
-17 -14 -7 0.3508 -0.3481
-17 -14 -6 1.0619 -0.6008
-17 -14 -5 1.8615 -0.3027
-17 -14 -4 1.3066 0.4554
-17 -14 -3 0.4921 0.6740
-17 -14 -2 0.5568 0.1684
-17 -14 -1 0.3161 -0.1192
-17 -13 -8 1.0533 -0.7595
-17 -13 -7 1.4331 -1.3465
-17 -13 -6 0.7197 -1.0872
-17 -13 -5 -1.0479 -0.8318
-17 -13 -4 -1.8430 -1.0720
-17 -13 -3 -0.6119 -0.8755
-17 -13 -2 0.9154 -0.3354
-17 -13 -1 1.3061 -0.0433
-17 -12 -8 0.5819 -0.4593
-17 -12 -6 0.6422 -1.7694
-17 -12 -5 1.1330 -1.7976
-17 -12 -4 0.7331 -0.5493
-17 -12 -3 -0.5469 0.8512
-17 -12 -2 -1.1653 1.2365
-17 -12 -1 -0.9026 0.7583
-17 -11 -9 -0.5603 -0.1300
-17 -11 -8 -0.8314 -0.3043
-17 -11 -7 -0.1934 -0.5408
-17 -11 -6 0.0474 -0.3802
-17 -11 -5 -1.0352 -0.1912
-17 -11 -4 -1.8355 -0.5566
-17 -11 -3 -1.2102 -0.7534
-17 -11 -2 -0.4222 -0.2696
-17 -11 -1 -0.4144 0.2334
-17 -10 -9 0.3776 -0.3624
-17 -10 -8 0.7750 -0.8645
-17 -10 -7 1.3481 -1.0065
-17 -10 -6 1.5856 -1.2862
-17 -10 -5 1.5599 -1.7139
-17 -10 -4 0.8282 -1.3633
-17 -10 -3 -0.8248 -0.5035
-17 -10 -2 -2.0900 -0.1622
-17 -10 -1 -2.0531 -0.2689
-17 -9 -9 -0.5312 0.4921
-17 -9 -8 -0.6235 0.5183
-17 -9 -7 0.3472 0.3760
-17 -9 -6 1.1195 0.2403
-17 -9 -5 0.1794 -0.1412
-17 -9 -4 -1.2201 -1.0743
-17 -9 -3 -1.1021 -1.5910
-17 -9 -2 0.0274 -0.9451
-17 -9 -1 0.7172 -0.0356
-17 -8 -10 -0.5090 0.8190
-17 -8 -9 -0.6939 0.4133
-17 -8 -8 0.0958 -0.4007
-17 -8 -7 1.0569 -0.3926
-17 -8 -6 1.5881 -0.2028
-17 -8 -5 2.2008 -0.8520
-17 -8 -4 2.2964 -1.1979
-17 -8 -3 0.8438 -0.5197
-17 -8 -2 -1.0291 -0.0117
-17 -8 -1 -1.6858 -0.1995
-17 -7 -10 0.1217 -0.6203
-17 -7 -9 -0.2797 -0.1424
-17 -7 -8 0.5232 0.7824
-17 -7 -7 2.3906 1.1333
-17 -7 -6 3.3064 0.8367
-17 -7 -5 1.7835 -0.0645
-17 -7 -4 -0.5208 -1.4829
-17 -7 -3 -0.9486 -2.2571
-17 -7 -2 0.2070 -1.5879
-17 -7 -1 0.9585 -0.4598
-17 -6 -10 -1.6659 2.2071
-17 -6 -9 -2.3222 2.5145
-17 -6 -8 -1.4600 1.0721
-17 -6 -7 -0.0540 -0.2793
-17 -6 -6 0.5227 -0.5279
-17 -6 -5 0.7171 -0.8193
-17 -6 -4 1.1190 -1.1598
-17 -6 -3 1.0823 -0.7418
-17 -6 -2 0.2489 -0.1599
-17 -6 -1 -0.7039 -0.1828
-17 -5 -10 -0.4591 -0.1153
-17 -5 -9 -0.6864 0.5198
-17 -5 -8 0.2107 0.6730
-17 -5 -7 1.6390 -0.0771
-17 -5 -6 2.6739 -0.6692
-17 -5 -5 2.2991 -0.6739
-17 -5 -4 0.5150 -1.2376
-17 -5 -3 -1.0330 -2.5747
-17 -5 -2 -1.2027 -3.1728
-17 -5 -1 -0.6571 -2.1389
-17 -4 -11 0.0825 -0.3526
-17 -4 -10 -0.6962 0.5019
-17 -4 -9 -1.2155 1.4281
-17 -4 -8 -0.4727 0.6647
-17 -4 -7 0.8316 -0.5675
-17 -4 -6 1.1571 -0.5996
-17 -4 -5 0.5786 -0.2172
-17 -4 -4 0.2123 -0.3544
-17 -4 -3 0.0553 -0.7646
-17 -4 -2 -0.5654 -1.1119
-17 -4 -1 -1.4861 -1.0610
-17 -3 -11 0.1011 -0.2551
-17 -3 -10 -0.5873 -0.3470
-17 -3 -9 -0.7091 0.0492
-17 -3 -8 -0.0608 0.2360
-17 -3 -7 0.4137 -0.2998
-17 -3 -6 0.4407 -0.7519
-17 -3 -5 0.0028 -0.6627
-17 -3 -4 -0.8092 -0.9064
-17 -3 -3 -1.1954 -1.5447
-17 -3 -2 -0.7861 -1.4557
-17 -3 -1 -0.2901 -0.7322
-17 -2 -11 -0.0880 -0.4005
-17 -2 -10 -0.3332 -0.3358
-17 -2 -9 -0.4708 0.1375
-17 -2 -8 -0.3908 0.0950
-17 -2 -7 -0.1705 0.1361
-17 -2 -6 0.0632 0.8568
-17 -2 -5 0.3058 1.0750
-17 -2 -4 0.2928 0.0448
-17 -2 -3 -0.2669 -1.3403
-17 -2 -2 -0.8045 -2.0348
-17 -2 -1 -0.7170 -1.7048
-17 -1 -11 0.3175 -0.6700
-17 -1 -10 -0.1953 -0.8667
-17 -1 -9 -0.6029 -0.6190
-17 -1 -8 -0.7363 -0.4759
-17 -1 -7 -1.0540 -0.6355
-17 -1 -6 -1.1047 -0.6000
-17 -1 -5 -0.4629 -0.2744
-17 -1 -4 0.3713 -0.0983
-17 -1 -3 0.8882 0.0927
-17 -1 -2 0.9316 0.5710
-17 -1 -1 0.6067 0.5406
-16 -19 -2 -0.4445 0.3591
-16 -19 -1 -0.7092 1.1502
-16 -18 -4 1.0120 0.4222
-16 -18 -3 1.4372 0.7256
-16 -18 -2 0.5142 0.1811
-16 -18 -1 -0.3066 -0.3970
-16 -17 -4 0.2453 0.8528
-16 -17 -3 -0.3911 -0.1570
-16 -17 -2 -0.6559 0.5581
-16 -17 -1 -0.8673 1.6213
-16 -16 -6 -0.6821 -0.4052
-16 -16 -5 -1.5180 -0.5244
-16 -16 -4 -0.8328 -0.4571
-16 -16 -3 0.3975 0.0265
-16 -16 -2 0.2684 0.2412
-16 -16 -1 -0.6600 -0.0960
-16 -15 -7 -1.3095 -0.1750
-16 -15 -6 -0.5750 -0.2208
-16 -15 -5 0.8950 0.5244
-16 -15 -4 1.0390 1.2129
-16 -15 -3 0.3048 0.7405
-16 -15 -2 0.2607 0.0225
-16 -15 -1 0.3354 0.0416
-16 -14 -8 1.1988 -0.2431
-16 -14 -6 0.5447 0.0998
-16 -14 -5 -1.2108 0.2218
-16 -14 -4 -1.5642 -0.6133
-16 -14 -3 0.1868 -0.8779
-16 -14 -2 1.6696 -0.5298
-16 -14 -1 1.5477 -0.5033
-16 -13 -8 0.4897 -0.7050
-16 -13 -7 0.3490 -1.5809
-16 -13 -6 0.8091 -1.5480
-16 -13 -5 1.5942 -0.4732
-16 -13 -4 1.0698 0.9286
-16 -13 -3 0.0415 1.2998
-16 -13 -2 0.5917 0.5372
-16 -13 -1 1.9450 -0.0285
-16 -12 -9 0.2990 -0.3700
-16 -12 -7 0.5479 0.0802
-16 -12 -6 0.2968 0.7642
-16 -12 -5 -0.3904 1.3936
-16 -12 -4 -0.4881 1.4280
-16 -12 -3 0.3735 1.4431
-16 -12 -2 0.9329 1.2966
-16 -12 -1 0.6800 0.4287
-16 -11 -9 -0.5064 -0.8048
-16 -11 -8 -0.1254 -1.6789
-16 -11 -7 0.3139 -1.5580
-16 -11 -6 -0.0123 -0.8723
-16 -11 -5 -0.5128 -0.5541
-16 -11 -4 -0.6879 -0.3385
-16 -11 -3 -0.5036 -0.0701
-16 -11 -2 0.1379 0.0138
-16 -11 -1 0.7389 -0.0121
-16 -10 -10 0.0905 -0.1881
-16 -10 -8 -0.8689 -0.5423
-16 -10 -7 -0.5124 -0.9074
-16 -10 -6 0.0824 -0.7842
-16 -10 -5 -0.3513 0.0544
-16 -10 -4 -0.9883 0.7964
-16 -10 -3 -0.7780 1.1151
-16 -10 -2 -0.4539 1.0581
-16 -10 -1 -0.5660 0.4057
-16 -9 -10 -0.2151 0.2666
-16 -9 -9 -1.1771 -0.1988
-16 -9 -8 -1.3044 -0.9807
-16 -9 -7 -0.8470 -0.5917
-16 -9 -6 -1.0007 0.1304
-16 -9 -5 -1.2930 0.0554
-16 -9 -4 -0.9644 -0.1283
-16 -9 -3 -0.5779 -0.2299
-16 -9 -2 -0.6120 -0.6925
-16 -9 -1 -0.8445 -0.8834
-16 -8 -10 1.3216 -0.8259
-16 -8 -9 0.6995 -1.0271
-16 -8 -8 0.3168 -0.7920
-16 -8 -7 1.4071 -0.9429
-16 -8 -6 2.4420 -1.2355
-16 -8 -5 1.2802 -0.8479
-16 -8 -4 -0.7474 -0.1278
-16 -8 -3 -1.2230 0.0742
-16 -8 -2 -0.6312 -0.2820
-16 -8 -1 -0.4480 -0.5829
-16 -7 -11 -0.2126 1.3982
-16 -7 -10 -1.0197 2.1283
-16 -7 -9 -1.7929 1.8026
-16 -7 -8 -1.5064 0.7810
-16 -7 -7 -0.8261 0.7447
-16 -7 -6 -1.0062 1.1660
-16 -7 -5 -1.4267 0.5780
-16 -7 -4 -0.7844 -0.2200
-16 -7 -3 0.5587 -0.2795
-16 -7 -2 1.2493 -0.2297
-16 -7 -1 0.9133 -0.3961
-16 -6 -11 0.3673 -0.4164
-16 -6 -10 0.4788 -0.8095
-16 -6 -9 0.3435 -1.0044
-16 -6 -8 0.5844 -0.7045
-16 -6 -7 1.4905 -0.3010
-16 -6 -6 2.5047 0.0309
-16 -6 -5 2.3471 0.3520
-16 -6 -4 1.1108 0.4503
-16 -6 -3 0.2642 0.2683
-16 -6 -2 0.1410 0.0849
-16 -6 -1 0.0062 -0.0095
-16 -5 -11 0.0952 0.3706
-16 -5 -10 -0.7015 1.5297
-16 -5 -9 -1.6862 2.2851
-16 -5 -8 -1.3251 1.4217
-16 -5 -7 0.2447 0.6405
-16 -5 -6 1.1679 0.8505
-16 -5 -5 0.7122 0.5936
-16 -5 -4 0.1885 -0.5032
-16 -5 -3 0.5704 -1.5377
-16 -5 -2 1.0956 -2.0987
-16 -5 -1 0.9914 -1.8014
-16 -4 -11 -0.1050 0.2647
-16 -4 -10 -1.4150 0.1600
-16 -4 -9 -2.3193 0.4083
-16 -4 -8 -1.6332 0.5370
-16 -4 -7 0.2043 -0.0204
-16 -4 -6 1.9564 -0.5305
-16 -4 -5 2.1855 -0.1382
-16 -4 -4 0.9773 0.5892
-16 -4 -3 -0.0517 0.8589
-16 -4 -2 -0.4173 0.8690
-16 -4 -1 -0.8412 0.7873
-16 -3 -11 -0.5856 -0.0165
-16 -3 -10 -0.9794 0.9352
-16 -3 -9 -0.9367 2.0332
-16 -3 -8 -0.4668 1.7201
-16 -3 -7 0.2283 0.9341
-16 -3 -6 0.8356 0.7511
-16 -3 -5 0.9236 0.3362
-16 -3 -4 0.2980 -1.0046
-16 -3 -3 -0.6236 -2.8814
-16 -3 -2 -1.0120 -4.1746
-16 -3 -1 -0.5551 -3.3690
-16 -2 -11 -0.6212 -0.9275
-16 -2 -10 -1.6466 -0.7680
-16 -2 -9 -1.4145 -0.2973
-16 -2 -8 0.1256 -0.6738
-16 -2 -7 1.3162 -1.5910
-16 -2 -6 1.5905 -1.3861
-16 -2 -5 1.3921 0.1745
-16 -2 -4 0.9871 1.3971
-16 -2 -3 0.3419 1.5200
-16 -2 -2 -0.6304 1.4402
-16 -2 -1 -1.6420 1.3339
-16 -1 -11 -0.5260 -0.3550
-16 -1 -10 -0.9329 -0.6126
-16 -1 -9 -0.8277 0.4463
-16 -1 -8 -0.3255 1.2878
-16 -1 -7 0.0910 1.4190
-16 -1 -6 0.1199 1.4690
-16 -1 -5 -0.2289 1.0968
-16 -1 -4 -0.7698 -0.2956
-16 -1 -3 -1.1784 -2.0156
-16 -1 -2 -1.0219 -2.6207
-16 -1 -1 -0.2482 -1.7036
-15 -20 -2 0.6369 0.2889
-15 -20 -1 0.6688 0.2789
-15 -19 -4 0.5171 0.4698
-15 -19 -3 1.3348 0.7387
-15 -19 -2 1.2191 -0.1272
-15 -19 -1 0.4455 -0.9550
-15 -18 -6 -0.0153 1.2638
-15 -18 -5 0.7156 1.7172
-15 -18 -4 0.7136 0.9936
-15 -18 -3 0.2347 -0.3423
-15 -18 -2 0.1848 -0.0856
-15 -18 -1 0.2855 0.6507
-15 -17 -7 0.6875 -0.5628
-15 -17 -6 0.3561 -0.5497
-15 -17 -5 -0.2784 0.0043
-15 -17 -4 0.1814 0.2084
-15 -17 -3 0.8588 -0.1506
-15 -17 -2 0.2366 -0.6523
-15 -17 -1 -0.8576 -0.7562
-15 -16 -7 -2.2810 1.0787
-15 -16 -6 -1.8775 1.0016
-15 -16 -5 -0.1560 1.5237
-15 -16 -4 0.6969 1.4337
-15 -16 -3 -0.1939 -0.0414
-15 -16 -2 -1.0887 -0.7876
-15 -16 -1 -1.0505 -0.3165
-15 -15 -8 -0.3539 -0.4332
-15 -15 -7 0.0254 -0.9068
-15 -15 -6 0.0425 -0.5500
-15 -15 -5 -0.4100 0.0865
-15 -15 -4 0.0572 -0.1278
-15 -15 -3 1.0738 -0.5172
-15 -15 -2 0.7194 -0.3289
-15 -15 -1 -0.7086 -0.1418
-15 -14 -9 0.1745 0.0266
-15 -14 -8 -0.0442 -0.3689
-15 -14 -7 -0.7564 -0.4760
-15 -14 -6 -1.1055 -0.1542
-15 -14 -5 -0.6451 0.1825
-15 -14 -4 -0.4378 -0.1268
-15 -14 -3 -0.7000 -1.1484
-15 -14 -2 -0.2435 -1.6034
-15 -14 -1 0.7639 -0.9893
-15 -13 -9 0.1365 0.2775
-15 -13 -8 -0.1635 0.1732
-15 -13 -7 -0.2546 -0.6169
-15 -13 -6 0.3412 -0.4865
-15 -13 -5 1.0567 0.7337
-15 -13 -4 1.5293 1.6757
-15 -13 -3 1.6020 1.8655
-15 -13 -2 0.9607 1.3464
-15 -13 -1 0.1286 0.3885
-15 -12 -10 -0.2226 0.7160
-15 -12 -8 0.5473 -0.3839
-15 -12 -7 0.8376 -0.2595
-15 -12 -6 -0.1598 0.9908
-15 -12 -5 -1.2472 1.1753
-15 -12 -4 -1.6213 -0.2027
-15 -12 -3 -1.0953 -1.5943
-15 -12 -2 0.5067 -1.6589
-15 -12 -1 2.2532 -0.7540
-15 -11 -10 -0.2352 0.0288
-15 -11 -9 0.1088 -0.3038
-15 -11 -8 0.2134 -1.1739
-15 -11 -7 0.2096 -2.0519
-15 -11 -6 0.9160 -1.3464
-15 -11 -5 1.7822 0.5916
-15 -11 -4 1.6911 2.0158
-15 -11 -3 0.5091 2.6994
-15 -11 -2 -0.6280 2.8487
-15 -11 -1 -0.5296 1.8053
-15 -10 -11 0.0923 -0.6947
-15 -10 -10 -0.4570 -0.2356
-15 -10 -9 -0.9456 -0.3024
-15 -10 -8 -0.6300 -0.5270
-15 -10 -7 -0.8500 0.7746
-15 -10 -6 -2.2722 2.4274
-15 -10 -5 -3.0374 2.0983
-15 -10 -4 -2.2951 0.3692
-15 -10 -3 -1.2864 -0.7207
-15 -10 -2 -0.4574 -0.4342
-15 -10 -1 0.4751 0.2684
-15 -9 -11 0.5972 0.2434
-15 -9 -10 0.6724 -0.4740
-15 -9 -9 -0.0857 -1.6275
-15 -9 -8 -0.5959 -2.7227
-15 -9 -7 0.2101 -3.2973
-15 -9 -6 1.2581 -2.7156
-15 -9 -5 0.7947 -1.2878
-15 -9 -4 -0.5148 -0.1746
-15 -9 -3 -1.2595 0.5088
-15 -9 -2 -1.3603 1.1429
-15 -9 -1 -0.9322 1.0110
-15 -8 -11 0.1716 0.3057
-15 -8 -10 -0.2100 1.1897
-15 -8 -9 -1.3622 1.2008
-15 -8 -8 -1.8542 0.2040
-15 -8 -7 -1.5763 0.0109
-15 -8 -6 -1.8769 0.6007
-15 -8 -5 -2.6905 0.7389
-15 -8 -4 -2.8374 0.4678
-15 -8 -3 -2.1726 0.1510
-15 -8 -2 -1.1660 -0.0182
-15 -8 -1 -0.1419 0.1891
-15 -7 -11 0.3440 -0.0267
-15 -7 -10 1.0980 -0.4278
-15 -7 -9 1.4806 -1.4956
-15 -7 -8 1.3033 -2.0826
-15 -7 -7 0.9342 -1.9211
-15 -7 -6 0.4981 -1.2513
-15 -7 -5 -0.4164 -0.0778
-15 -7 -4 -1.3785 1.1690
-15 -7 -3 -1.7521 1.8796
-15 -7 -2 -1.7023 1.9420
-15 -7 -1 -1.3051 1.2674
-15 -6 -12 0.0567 0.2472
-15 -6 -11 0.4115 0.5274
-15 -6 -10 0.5252 1.6908
-15 -6 -9 0.0566 2.0239
-15 -6 -8 -0.3279 0.5494
-15 -6 -7 -0.2929 -0.6261
-15 -6 -6 -0.6349 -0.4751
-15 -6 -5 -1.4976 -0.2466
-15 -6 -4 -1.6501 -0.4452
-15 -6 -3 -0.5109 -0.7228
-15 -6 -2 0.9518 -0.7912
-15 -6 -1 1.7881 -0.3047
-15 -5 -12 0.7334 0.5722
-15 -5 -11 0.7707 0.8145
-15 -5 -10 0.1260 -0.1986
-15 -5 -9 -0.2072 -1.4170
-15 -5 -8 -0.1068 -1.4761
-15 -5 -7 -0.1011 -0.6158
-15 -5 -6 -0.3897 0.2754
-15 -5 -5 -1.1188 1.0397
-15 -5 -4 -1.5660 1.8986
-15 -5 -3 -0.8597 2.8767
-15 -5 -2 0.2008 3.4976
-15 -5 -1 0.6193 2.6656
-15 -4 -12 -0.4741 0.1925
-15 -4 -11 -0.1587 0.5177
-15 -4 -10 0.5072 1.6049
-15 -4 -9 0.5039 1.6014
-15 -4 -8 -0.3928 -0.0070
-15 -4 -7 -0.9221 -0.5447
-15 -4 -6 -0.3601 0.4544
-15 -4 -5 0.2367 0.5811
-15 -4 -4 0.0882 -0.5692
-15 -4 -3 0.0681 -1.5587
-15 -4 -2 1.0318 -1.7279
-15 -4 -1 2.4598 -0.9810
-15 -3 -12 0.3487 0.0528
-15 -3 -11 0.2669 0.3404
-15 -3 -10 -0.3491 0.4125
-15 -3 -9 -0.4427 0.0039
-15 -3 -8 -0.2406 -0.8191
-15 -3 -7 -0.2174 -1.4190
-15 -3 -6 -0.0499 -1.0946
-15 -3 -5 -0.0693 0.1299
-15 -3 -4 -0.5212 1.4809
-15 -3 -3 -0.6422 2.2767
-15 -3 -2 -0.1188 2.3770
-15 -3 -1 0.6071 1.7035
-15 -2 -12 -0.0791 1.6595
-15 -2 -11 -0.6377 1.0786
-15 -2 -10 -1.1949 0.8694
-15 -2 -9 -1.5042 0.8559
-15 -2 -8 -1.6495 0.2600
-15 -2 -7 -1.2935 0.1127
-15 -2 -6 -0.5830 0.8705
-15 -2 -5 -0.6567 1.4434
-15 -2 -4 -1.6012 1.4126
-15 -2 -3 -1.9423 1.1210
-15 -2 -2 -1.0555 0.8223
-15 -2 -1 0.1574 0.7037
-15 -1 -12 -0.8599 -0.3709
-15 -1 -11 -1.2311 -0.2036
-15 -1 -10 -1.0119 0.1687
-15 -1 -9 0.7171 0.1960
-15 -1 -8 2.2602 -0.2795
-15 -1 -7 1.7173 -0.7600
-15 -1 -6 0.3139 -0.8222
-15 -1 -5 -0.1475 -0.4884
-15 -1 -4 -0.1169 -0.0043
-15 -1 -3 -0.5441 0.3989
-15 -1 -2 -0.5641 0.6445
-15 -1 -1 0.7479 0.7040
-14 -21 -2 0.8168 -0.2528
-14 -21 -1 1.0977 0.0968
-14 -20 -4 0.1743 0.9331
-14 -20 -2 -0.4080 0.6537
-14 -20 -1 -0.9812 -0.5347
-14 -19 -6 0.1573 1.2857
-14 -19 -4 0.8237 -0.0691
-14 -19 -3 1.1458 -0.8013
-14 -19 -2 1.8084 -0.1502
-14 -19 -1 1.7857 0.5375
-14 -18 -7 0.5031 -0.2454
-14 -18 -6 0.7975 -0.4611
-14 -18 -5 0.6556 -0.0225
-14 -18 -4 0.6539 0.5848
-14 -18 -3 0.8670 0.4562
-14 -18 -2 0.4707 -0.6624
-14 -18 -1 -0.3938 -1.2884
-14 -17 -8 -0.4733 1.6683
-14 -17 -7 -1.1037 2.2595
-14 -17 -6 -1.2454 2.1405
-14 -17 -5 -0.4786 1.7460
-14 -17 -4 0.3850 0.5418
-14 -17 -3 0.4272 -1.2277
-14 -17 -2 0.0794 -1.4913
-14 -17 -1 -0.1907 -0.4963
-14 -16 -8 -0.1456 0.5141
-14 -16 -7 0.5930 -0.4809
-14 -16 -6 1.4332 -0.7376
-14 -16 -5 1.2715 0.4047
-14 -16 -4 0.8976 0.8624
-14 -16 -3 0.6081 -0.1508
-14 -16 -2 -0.3263 -1.1014
-14 -16 -1 -1.3412 -0.8854
-14 -15 -9 0.5980 0.0014
-14 -15 -8 0.2665 0.0968
-14 -15 -7 -0.2549 0.4642
-14 -15 -6 -1.0694 0.5933
-14 -15 -5 -1.3499 0.1538
-14 -15 -4 -1.2066 -1.2996
-14 -15 -3 -1.6246 -3.1845
-14 -15 -2 -2.0596 -3.2655
-14 -15 -1 -1.6571 -1.5893
-14 -14 -10 0.4437 -0.1144
-14 -14 -9 -0.1295 0.1916
-14 -14 -8 -1.3308 0.3884
-14 -14 -7 -1.4644 -0.8057
-14 -14 -6 -0.1766 -1.8051
-14 -14 -5 1.0335 -0.7801
-14 -14 -4 1.5518 0.7505
-14 -14 -3 1.2800 0.7827
-14 -14 -2 0.1636 -0.1927
-14 -14 -1 -0.7724 -0.4414
-14 -13 -10 0.1826 0.8412
-14 -13 -9 -0.0975 0.8765
-14 -13 -8 0.2882 0.4039
-14 -13 -7 0.7276 0.5712
-14 -13 -6 -0.0793 0.8224
-14 -13 -5 -1.2135 -0.0241
-14 -13 -4 -1.3805 -1.6319
-14 -13 -3 -0.9408 -2.7407
-14 -13 -2 -0.5907 -2.3023
-14 -13 -1 -0.4079 -0.9789
-14 -12 -10 -0.3522 0.6886
-14 -12 -9 -0.0126 0.7458
-14 -12 -8 0.1189 -0.3496
-14 -12 -7 0.4877 -2.0747
-14 -12 -6 1.5124 -2.2272
-14 -12 -5 2.1006 -0.6569
-14 -12 -4 1.5421 0.4815
-14 -12 -3 0.3095 0.4662
-14 -12 -2 -0.6752 0.2447
-14 -12 -1 -0.6177 0.3945
-14 -11 -11 -0.2442 -0.4314
-14 -11 -10 -0.6892 0.9528
-14 -11 -9 -0.5578 2.1558
-14 -11 -8 0.4024 2.0956
-14 -11 -7 0.4584 2.0910
-14 -11 -6 -0.7135 2.2826
-14 -11 -5 -1.1229 1.6366
-14 -11 -4 -0.6704 0.4627
-14 -11 -3 -0.9723 -0.4094
-14 -11 -2 -1.5990 -0.5657
-14 -11 -1 -1.2157 -0.2093
-14 -10 -11 0.1754 1.4615
-14 -10 -10 -0.6138 1.4206
-14 -10 -9 -0.7554 0.3387
-14 -10 -8 -0.0576 -1.4128
-14 -10 -7 0.8811 -2.4425
-14 -10 -6 1.3862 -1.7909
-14 -10 -5 0.9715 -1.0602
-14 -10 -4 0.1952 -1.8151
-14 -10 -3 -0.2881 -2.3893
-14 -10 -2 -0.2749 -1.0657
-14 -10 -1 0.5139 0.5651
-14 -9 -11 -0.2897 -0.1532
-14 -9 -10 -0.8459 0.1269
-14 -9 -9 -1.2740 0.2548
-14 -9 -8 -0.8565 -0.0864
-14 -9 -7 -0.3412 0.3011
-14 -9 -6 -0.3900 0.9487
-14 -9 -5 -0.2988 0.6562
-14 -9 -4 -0.2006 0.0340
-14 -9 -3 -1.1124 0.0682
-14 -9 -2 -2.1625 0.7395
-14 -9 -1 -1.8191 1.0559
-14 -8 -12 -1.0192 -0.2374
-14 -8 -11 -0.1449 0.6113
-14 -8 -10 0.4885 0.4632
-14 -8 -9 0.7548 -1.0081
-14 -8 -8 0.7188 -1.9508
-14 -8 -7 0.5246 -1.2027
-14 -8 -6 0.0016 0.2682
-14 -8 -5 -1.0693 0.6376
-14 -8 -4 -1.8749 -0.5599
-14 -8 -3 -1.8303 -1.4664
-14 -8 -2 -1.1151 -0.5240
-14 -8 -1 0.2309 0.7318
-14 -7 -12 -0.7860 0.3890
-14 -7 -11 0.0358 0.4710
-14 -7 -10 0.2567 1.5626
-14 -7 -9 -0.8361 1.8265
-14 -7 -8 -1.4154 0.1848
-14 -7 -7 -0.2231 -1.4106
-14 -7 -6 1.1183 -1.6189
-14 -7 -5 1.0283 -0.9541
-14 -7 -4 0.0292 -0.2012
-14 -7 -3 -0.9916 0.0295
-14 -7 -2 -1.5524 -0.0407
-14 -7 -1 -1.3029 0.1403
-14 -6 -12 0.3935 0.3768
-14 -6 -11 0.9873 0.5465
-14 -6 -10 0.8067 -0.4135
-14 -6 -9 0.5924 -1.1208
-14 -6 -8 0.5746 -0.3775
-14 -6 -7 0.3393 0.6389
-14 -6 -6 -0.6613 0.9274
-14 -6 -5 -2.4066 1.1744
-14 -6 -4 -3.4204 1.5251
-14 -6 -3 -2.7736 1.4343
-14 -6 -2 -1.4270 1.2119
-14 -6 -1 -0.2641 0.9362
-14 -5 -12 -0.8510 0.1139
-14 -5 -11 -0.5873 0.3457
-14 -5 -10 0.3495 1.1644
-14 -5 -9 0.9110 0.8853
-14 -5 -8 0.5564 -0.6984
-14 -5 -7 0.0721 -1.2230
-14 -5 -6 0.2757 -0.4044
-14 -5 -5 0.9801 0.0422
-14 -5 -4 1.4646 -0.0161
-14 -5 -3 1.2028 0.1640
-14 -5 -2 0.4191 0.5602
-14 -5 -1 -0.1741 0.7325
-14 -4 -12 1.5397 0.1587
-14 -4 -11 1.6391 0.2240
-14 -4 -10 1.2980 -0.3854
-14 -4 -9 1.2371 -0.9623
-14 -4 -8 0.5974 -0.9846
-14 -4 -7 -1.0672 -0.6958
-14 -4 -6 -2.7169 -0.4627
-14 -4 -5 -3.5145 -0.4267
-14 -4 -4 -2.8572 -0.7018
-14 -4 -3 -0.6450 -1.0364
-14 -4 -2 1.8751 -0.8978
-14 -4 -1 3.5313 -0.5166
-14 -3 -13 0.3938 1.8685
-14 -3 -12 0.6508 2.2535
-14 -3 -11 0.4648 1.5642
-14 -3 -10 -0.1112 0.7017
-14 -3 -9 -0.9982 -0.7326
-14 -3 -8 -1.9534 -2.1027
-14 -3 -7 -1.9524 -1.3269
-14 -3 -6 -0.8993 0.8045
-14 -3 -5 -0.3840 1.9286
-14 -3 -4 -0.7283 2.2894
-14 -3 -3 -0.5003 2.9040
-14 -3 -2 0.2328 3.1332
-14 -3 -1 0.1703 2.1813
-14 -2 -13 -0.4678 -0.1389
-14 -2 -12 -0.0615 0.1830
-14 -2 -11 0.4236 0.5690
-14 -2 -10 1.0958 0.5821
-14 -2 -9 1.9638 0.2415
-14 -2 -8 1.4252 0.1151
-14 -2 -7 -0.6852 0.1350
-14 -2 -6 -2.3293 -0.6993
-14 -2 -5 -2.7205 -2.2785
-14 -2 -4 -2.4678 -3.0514
-14 -2 -3 -1.3677 -2.5928
-14 -2 -2 1.2669 -1.9682
-14 -2 -1 4.7180 -1.4886
-14 -1 -13 0.2797 2.1215
-14 -1 -12 0.5801 2.2714
-14 -1 -11 0.3617 1.0614
-14 -1 -10 -0.0658 -0.1953
-14 -1 -9 -0.6713 -1.8175
-14 -1 -8 -1.5182 -3.5064
-14 -1 -7 -1.7808 -3.1001
-14 -1 -6 -1.1536 -0.5552
-14 -1 -5 -0.8421 2.2286
-14 -1 -4 -1.2225 4.6649
-14 -1 -3 -1.1388 6.5001
-14 -1 -2 -0.5245 6.5288
-14 -1 -1 -0.4850 4.1119
-13 -22 -2 0.3381 -1.0145
-13 -22 -1 0.9050 -0.3174
-13 -21 -4 -0.1730 0.6544
-13 -21 -3 -1.1356 1.3041
-13 -21 -2 -2.1470 1.1011
-13 -21 -1 -2.4480 0.4506
-13 -20 -6 0.8812 0.3244
-13 -20 -5 0.3441 0.0887
-13 -20 -4 -0.5677 -0.7838
-13 -20 -3 -0.7663 -1.2459
-13 -20 -2 -0.0678 -0.3061
-13 -20 -1 0.4768 0.8296
-13 -19 -7 -0.2006 -0.0862
-13 -19 -6 0.5078 -0.3644
-13 -19 -5 0.5565 -0.4003
-13 -19 -4 -0.3205 0.1218
-13 -19 -3 -1.0162 0.7572
-13 -19 -2 -1.2003 0.5709
-13 -19 -1 -1.0575 -0.0790
-13 -18 -8 -0.6365 0.1703
-13 -18 -7 -0.5864 0.9091
-13 -18 -6 -0.0553 1.1571
-13 -18 -5 0.5713 0.8429
-13 -18 -4 0.5888 0.2882
-13 -18 -3 0.2204 -0.2167
-13 -18 -2 0.3398 0.0988
-13 -18 -1 0.6628 0.7874
-13 -17 -8 0.3686 1.1934
-13 -17 -7 0.6150 0.9980
-13 -17 -6 1.3374 0.4905
-13 -17 -5 1.2559 0.4638
-13 -17 -4 0.6852 0.3930
-13 -17 -3 0.5435 0.2145
-13 -17 -2 0.2886 0.1575
-13 -17 -1 -0.2015 0.0835
-13 -16 -9 0.3709 0.2894
-13 -16 -8 0.6395 0.2963
-13 -16 -7 0.9325 0.5556
-13 -16 -6 0.5520 0.7418
-13 -16 -5 0.0809 0.3778
-13 -16 -4 -0.3567 -0.9457
-13 -16 -3 -1.2815 -2.5717
-13 -16 -2 -1.8608 -2.4049
-13 -16 -1 -1.3905 -0.6532
-13 -15 -10 0.7474 0.5670
-13 -15 -9 0.6894 1.5130
-13 -15 -8 -0.1685 2.4577
-13 -15 -7 -0.4163 1.5371
-13 -15 -6 -0.0098 0.0852
-13 -15 -5 -0.2232 0.1885
-13 -15 -4 -0.5425 0.6115
-13 -15 -3 -0.3306 -0.2272
-13 -15 -2 -0.1889 -1.3595
-13 -15 -1 0.0698 -1.2278
-13 -14 -10 0.9349 0.4147
-13 -14 -9 0.3594 0.0756
-13 -14 -8 0.3290 -0.4433
-13 -14 -7 1.3741 -0.5074
-13 -14 -6 1.6987 -0.5777
-13 -14 -5 0.9315 -0.6846
-13 -14 -4 -0.0330 -0.8390
-13 -14 -3 -0.9917 -1.4305
-13 -14 -2 -1.4182 -1.4548
-13 -14 -1 -0.8112 -0.4805
-13 -13 -11 0.1725 0.7795
-13 -13 -10 0.9293 0.5751
-13 -13 -9 0.9065 0.2462
-13 -13 -8 0.0050 0.2710
-13 -13 -7 -0.2301 -0.2384
-13 -13 -6 0.0878 -1.0364
-13 -13 -5 -0.4865 -1.1923
-13 -13 -4 -1.0898 -1.2267
-13 -13 -3 -0.6632 -1.7656
-13 -13 -2 -0.0128 -2.1229
-13 -13 -1 0.5600 -1.3880
-13 -12 -11 -0.1184 -0.1117
-13 -12 -10 0.0913 0.7318
-13 -12 -9 -0.4646 1.3714
-13 -12 -8 -0.3719 1.4770
-13 -12 -7 0.5642 1.2525
-13 -12 -6 1.1571 0.4557
-13 -12 -5 1.4230 0.2140
-13 -12 -4 1.5361 1.4096
-13 -12 -3 0.8139 2.0495
-13 -12 -2 -0.4285 1.0486
-13 -12 -1 -1.0479 0.0526
-13 -11 -11 0.6517 1.2762
-13 -11 -10 0.2526 2.1074
-13 -11 -9 -0.4170 2.4203
-13 -11 -8 -0.3232 1.7972
-13 -11 -7 0.8582 0.6621
-13 -11 -6 1.5317 -0.0338
-13 -11 -5 0.3023 -0.6699
-13 -11 -4 -0.9423 -2.1251
-13 -11 -3 -0.5199 -3.5495
-13 -11 -2 0.2063 -3.4800
-13 -11 -1 0.2418 -1.8762
-13 -10 -12 0.1020 0.1500
-13 -10 -11 -0.4921 -0.3343
-13 -10 -10 -1.7210 0.1298
-13 -10 -9 -2.2635 0.8126
-13 -10 -8 -0.9287 0.7136
-13 -10 -7 1.0445 0.2778
-13 -10 -6 2.1544 -0.3689
-13 -10 -5 2.5947 -0.6680
-13 -10 -4 2.2756 0.1713
-13 -10 -3 0.4748 0.8962
-13 -10 -2 -1.9146 0.4089
-13 -10 -1 -3.1717 -0.2779
-13 -9 -12 0.2903 -0.1020
-13 -9 -11 0.1296 1.1151
-13 -9 -10 -0.2951 1.9341
-13 -9 -9 -0.0381 1.8931
-13 -9 -8 0.2677 1.5789
-13 -9 -7 0.0125 1.6514
-13 -9 -6 -0.4822 1.6284
-13 -9 -5 -1.0294 0.2434
-13 -9 -4 -1.1408 -2.4911
-13 -9 -3 -0.5853 -4.5209
-13 -9 -2 0.2424 -4.1262
-13 -9 -1 1.1969 -2.0095
-13 -8 -12 -0.2323 0.6427
-13 -8 -11 -0.5532 0.6904
-13 -8 -10 -1.6294 0.7968
-13 -8 -9 -2.6771 0.1077
-13 -8 -8 -1.9254 -1.1563
-13 -8 -7 0.4978 -1.5151
-13 -8 -6 2.4169 -1.5352
-13 -8 -5 2.7960 -2.0916
-13 -8 -4 2.4122 -2.2548
-13 -8 -3 1.5180 -1.6145
-13 -8 -2 -0.1305 -0.8235
-13 -8 -1 -1.7331 -0.4453
-13 -7 -12 -0.3275 -0.0344
-13 -7 -11 0.6164 -0.0585
-13 -7 -10 0.5928 -0.7192
-13 -7 -9 0.0095 -0.6557
-13 -7 -8 -0.2041 1.0225
-13 -7 -7 0.4831 2.6798
-13 -7 -6 0.7925 2.6078
-13 -7 -5 -0.7579 1.3206
-13 -7 -4 -2.4798 -0.2719
-13 -7 -3 -2.1770 -1.8049
-13 -7 -2 -0.6202 -2.3424
-13 -7 -1 0.5717 -1.4336
-13 -6 -13 -2.0202 -0.5953
-13 -6 -12 -2.2946 -0.4628
-13 -6 -11 -1.3798 0.4731
-13 -6 -10 -0.6166 1.4812
-13 -6 -9 -0.7703 1.0728
-13 -6 -8 -0.4240 0.1020
-13 -6 -7 1.6738 0.3528
-13 -6 -6 4.0961 0.9738
-13 -6 -5 4.7972 0.8990
-13 -6 -4 3.6603 0.7647
-13 -6 -3 1.4164 0.6300
-13 -6 -2 -1.1585 0.1184
-13 -6 -1 -2.9310 -0.4222
-13 -5 -13 0.1541 -0.9061
-13 -5 -12 0.8136 -0.6181
-13 -5 -11 1.1988 -0.6631
-13 -5 -10 1.0375 -0.6771
-13 -5 -9 0.5039 0.4668
-13 -5 -8 -0.0882 2.0029
-13 -5 -7 -0.0631 1.9171
-13 -5 -6 0.1512 0.4370
-13 -5 -5 -0.4578 -0.5209
-13 -5 -4 -0.9497 -1.1494
-13 -5 -3 -0.1668 -2.6891
-13 -5 -2 1.0698 -3.9077
-13 -5 -1 1.7636 -2.9201
-13 -4 -13 0.2482 0.1564
-13 -4 -12 0.3518 0.5570
-13 -4 -11 -0.3719 0.1537
-13 -4 -10 -1.4093 -0.4291
-13 -4 -9 -1.6980 -0.7329
-13 -4 -8 -0.9714 -0.1457
-13 -4 -7 0.3947 1.3762
-13 -4 -6 1.7038 2.2939
-13 -4 -5 2.3423 2.1778
-13 -4 -4 2.3884 2.2622
-13 -4 -3 1.6703 2.4500
-13 -4 -2 -0.6097 1.7932
-13 -4 -1 -3.8322 0.5700
-13 -3 -13 0.0839 -0.3086
-13 -3 -12 0.2064 -0.0164
-13 -3 -11 0.0308 -0.0714
-13 -3 -10 0.1651 -0.1977
-13 -3 -9 0.9947 0.2887
-13 -3 -8 1.3801 1.3595
-13 -3 -7 0.8596 1.8620
-13 -3 -6 0.2118 0.4521
-13 -3 -5 -0.0424 -2.6180
-13 -3 -4 0.4156 -5.5620
-13 -3 -3 1.6067 -6.9305
-13 -3 -2 2.9951 -6.3026
-13 -3 -1 4.0484 -3.8638
-13 -2 -13 0.7741 1.1543
-13 -2 -12 1.0960 1.3978
-13 -2 -11 0.5207 0.8328
-13 -2 -10 -0.1593 0.1994
-13 -2 -9 -0.7392 -0.9653
-13 -2 -8 -1.6499 -1.7385
-13 -2 -7 -1.9346 -0.5540
-13 -2 -6 -0.8451 0.8764
-13 -2 -5 0.0908 0.6638
-13 -2 -4 -0.0798 0.3129
-13 -2 -3 -0.2724 0.9137
-13 -2 -2 -0.4196 1.1005
-13 -2 -1 -1.4610 0.2565
-13 -1 -13 -0.0071 0.4466
-13 -1 -12 0.5820 0.6667
-13 -1 -11 0.0454 0.6138
-13 -1 -10 -0.4671 0.4223
-13 -1 -9 0.2039 0.3627
-13 -1 -8 0.6126 0.7047
-13 -1 -7 -0.2421 1.0163
-13 -1 -6 -1.7071 0.1978
-13 -1 -5 -3.2636 -1.6833
-13 -1 -4 -4.0322 -3.1493
-13 -1 -3 -2.9681 -3.5642
-13 -1 -2 -0.6893 -3.4153
-13 -1 -1 1.1868 -2.5185
-12 -22 -4 0.0092 0.2820
-12 -22 -3 -0.3519 0.2103
-12 -22 -2 -0.4006 0.2942
-12 -22 -1 0.1091 0.4935
-12 -21 -5 -0.2168 -0.6813
-12 -21 -4 -0.4450 -0.2833
-12 -21 -3 -0.7566 -0.2610
-12 -21 -2 -0.9353 -0.2292
-12 -21 -1 -0.7703 0.1447
-12 -20 -6 0.2272 0.1928
-12 -20 -5 -1.0128 0.0949
-12 -20 -4 -2.2191 -0.3974
-12 -20 -3 -1.9992 -0.6456
-12 -20 -2 -0.9272 -0.2314
-12 -20 -1 0.0787 0.2311
-12 -19 -7 0.1062 -0.9668
-12 -19 -6 0.5348 -1.2104
-12 -19 -5 0.5837 -0.4673
-12 -19 -4 -0.2267 1.1531
-12 -19 -3 -1.3498 1.9268
-12 -19 -2 -1.5666 1.6352
-12 -19 -1 -1.0163 1.1202
-12 -18 -8 0.4948 0.0486
-12 -18 -7 0.7274 0.3912
-12 -18 -6 0.9914 0.6864
-12 -18 -5 -0.2907 0.4068
-12 -18 -4 -1.8078 -0.4660
-12 -18 -3 -1.2499 -0.4915
-12 -18 -2 0.4896 0.5068
-12 -18 -1 1.6340 0.8815
-12 -17 -9 0.0288 -0.3916
-12 -17 -8 -0.1124 -0.5926
-12 -17 -7 0.0088 -0.6172
-12 -17 -6 0.5978 -0.6253
-12 -17 -5 1.4531 -0.1804
-12 -17 -4 1.2034 0.6506
-12 -17 -3 -0.3909 0.8059
-12 -17 -2 -1.2323 0.5728
-12 -17 -1 -0.5001 0.5929
-12 -16 -10 0.1620 0.6731
-12 -16 -9 0.4898 1.5195
-12 -16 -8 0.3483 2.5458
-12 -16 -7 0.1863 2.4675
-12 -16 -6 -0.0531 1.8412
-12 -16 -5 -1.0370 1.4546
-12 -16 -4 -1.4155 0.8781
-12 -16 -3 -0.2272 0.3109
-12 -16 -2 0.8810 0.2108
-12 -16 -1 1.0576 0.1112
-12 -15 -10 0.1585 -0.4447
-12 -15 -9 0.1886 -0.0925
-12 -15 -8 0.6244 -0.1937
-12 -15 -7 1.5171 -0.4698
-12 -15 -6 1.9005 -0.6190
-12 -15 -5 1.7098 -0.0997
-12 -15 -4 0.8736 0.6389
-12 -15 -3 -0.7069 0.4534
-12 -15 -2 -1.4947 0.1655
-12 -15 -1 -0.6056 0.4452
-12 -14 -11 0.1737 0.4162
-12 -14 -10 0.8515 0.8142
-12 -14 -9 1.1424 1.1195
-12 -14 -8 0.5775 1.3679
-12 -14 -7 0.0246 1.1202
-12 -14 -6 -0.8877 0.6607
-12 -14 -5 -2.8089 0.2052
-12 -14 -4 -3.6221 -0.8597
-12 -14 -3 -2.1673 -2.1319
-12 -14 -2 -0.2924 -2.4182
-12 -14 -1 1.0227 -1.6943
-12 -13 -11 0.3466 0.2723
-12 -13 -10 0.6186 0.6239
-12 -13 -9 -0.0152 0.2060
-12 -13 -8 -0.4095 -0.2551
-12 -13 -7 0.2392 -0.4011
-12 -13 -6 0.9170 -0.6265
-12 -13 -5 1.1324 0.5381
-12 -13 -4 1.0023 3.2226
-12 -13 -3 0.6045 3.9975
-12 -13 -2 1.0534 2.1048
-12 -13 -1 2.8006 0.4669
-12 -12 -12 0.2317 -0.0525
-12 -12 -11 1.1799 0.3264
-12 -12 -10 1.8959 0.4150
-12 -12 -9 1.3056 0.4681
-12 -12 -8 0.1843 0.8846
-12 -12 -7 0.3862 1.0411
-12 -12 -6 0.6134 0.6055
-12 -12 -5 -1.1331 0.1205
-12 -12 -4 -2.3959 -0.2546
-12 -12 -3 -1.0812 -0.8448
-12 -12 -2 0.6315 -1.5383
-12 -12 -1 1.2153 -1.6510
-12 -11 -12 0.0634 0.0419
-12 -11 -11 0.6760 0.0047
-12 -11 -10 0.1502 0.0390
-12 -11 -9 -1.1854 -0.2370
-12 -11 -8 -1.0826 -0.1832
-12 -11 -7 0.6256 0.1899
-12 -11 -6 1.6850 -0.3410
-12 -11 -5 1.4623 -0.4125
-12 -11 -4 1.2305 1.5358
-12 -11 -3 1.2936 2.8653
-12 -11 -2 1.0108 1.7024
-12 -11 -1 0.3198 0.2164
-12 -10 -12 0.6080 0.0041
-12 -10 -11 0.9438 0.4648
-12 -10 -10 0.8908 1.6235
-12 -10 -9 0.6442 2.7990
-12 -10 -8 0.2246 3.2092
-12 -10 -7 0.3419 2.7987
-12 -10 -6 0.7776 2.1786
-12 -10 -5 0.1901 1.8392
-12 -10 -4 -0.7504 1.3851
-12 -10 -3 -0.7789 -0.0019
-12 -10 -2 -0.3938 -1.8920
-12 -10 -1 -0.0610 -2.4163
-12 -9 -13 0.4809 0.1147
-12 -9 -12 1.2189 0.0971
-12 -9 -11 0.9668 0.1785
-12 -9 -10 -0.9836 0.7311
-12 -9 -9 -2.7608 0.4654
-12 -9 -8 -2.1351 -0.8155
-12 -9 -7 0.2095 -1.8268
-12 -9 -6 1.6249 -2.6569
-12 -9 -5 1.3724 -3.1363
-12 -9 -4 1.1488 -2.4351
-12 -9 -3 1.5922 -1.7122
-12 -9 -2 1.2968 -1.9140
-12 -9 -1 -0.2164 -1.6976
-12 -8 -13 1.0620 0.1094
-12 -8 -12 1.5873 0.2350
-12 -8 -11 0.5469 -0.4348
-12 -8 -10 -0.9137 -0.7784
-12 -8 -9 -1.1550 0.0745
-12 -8 -8 -0.7269 1.4989
-12 -8 -7 -0.1859 1.9038
-12 -8 -6 0.0222 0.6707
-12 -8 -5 -1.0397 -0.6997
-12 -8 -4 -2.3006 -0.9752
-12 -8 -3 -2.1331 -1.1641
-12 -8 -2 -1.3708 -1.9739
-12 -8 -1 -1.2027 -2.0392
-12 -7 -13 -0.9431 -1.1812
-12 -7 -12 -0.8738 -0.6949
-12 -7 -11 -0.8388 0.7701
-12 -7 -10 -1.0753 1.6239
-12 -7 -9 -1.1309 0.5139
-12 -7 -8 -0.4810 -0.4830
-12 -7 -7 0.9137 0.3263
-12 -7 -6 1.8775 0.4311
-12 -7 -5 1.3794 -1.3820
-12 -7 -4 0.4521 -2.6977
-12 -7 -3 0.2526 -2.6850
-12 -7 -2 0.1176 -2.4118
-12 -7 -1 -0.5742 -1.7793
-12 -6 -13 0.1139 -0.6258
-12 -6 -12 0.0922 -0.6917
-12 -6 -11 -0.0616 -0.7422
-12 -6 -10 -0.1706 -0.5119
-12 -6 -9 -0.6167 0.0160
-12 -6 -8 -1.0226 0.4886
-12 -6 -7 0.1906 0.1806
-12 -6 -6 1.7541 -1.0210
-12 -6 -5 0.7954 -1.8280
-12 -6 -4 -1.1786 -1.7311
-12 -6 -3 -1.1316 -1.9139
-12 -6 -2 -0.0850 -2.4436
-12 -6 -1 -0.0788 -1.9418
-12 -5 -13 -1.4334 -2.0258
-12 -5 -12 -0.9093 -2.0089
-12 -5 -11 -0.3547 -1.4706
-12 -5 -10 -0.5719 -1.1561
-12 -5 -9 -1.0418 -0.8812
-12 -5 -8 -0.4784 0.7934
-12 -5 -7 1.5449 3.1686
-12 -5 -6 3.0488 3.7377
-12 -5 -5 2.1316 3.1475
-12 -5 -4 0.2635 3.2244
-12 -5 -3 -0.5835 2.5113
-12 -5 -2 -1.2058 0.0877
-12 -5 -1 -2.4627 -1.4065
-12 -4 -13 0.1579 -0.8232
-12 -4 -12 -0.2530 -0.6090
-12 -4 -11 -0.5473 -0.4838
-12 -4 -10 -0.4527 -0.1466
-12 -4 -9 -0.2696 0.8719
-12 -4 -8 0.3068 1.9501
-12 -4 -7 2.3389 1.6906
-12 -4 -6 4.8210 0.0113
-12 -4 -5 5.5159 -1.2919
-12 -4 -4 4.4665 -1.5505
-12 -4 -3 2.9033 -2.1061
-12 -4 -2 1.3603 -2.9147
-12 -4 -1 0.3283 -2.1574
-12 -3 -14 0.4544 -1.9448
-12 -3 -13 1.0008 -2.1840
-12 -3 -12 0.7164 -1.7298
-12 -3 -11 -0.2797 -1.0559
-12 -3 -10 -0.6047 -0.3257
-12 -3 -9 -0.1569 0.3762
-12 -3 -8 -0.1473 1.8587
-12 -3 -7 -0.2676 3.8547
-12 -3 -6 0.5041 4.0950
-12 -3 -5 1.5337 2.2428
-12 -3 -4 1.8644 0.2907
-12 -3 -3 1.4779 -1.1976
-12 -3 -2 0.4015 -2.4591
-12 -3 -1 -0.9972 -2.3453
-12 -2 -14 0.4428 -0.3549
-12 -2 -13 0.8071 0.2055
-12 -2 -12 0.0405 0.6007
-12 -2 -11 -2.0127 0.4991
-12 -2 -10 -3.0364 0.3221
-12 -2 -9 -1.7061 0.4752
-12 -2 -8 0.4695 1.0039
-12 -2 -7 2.1896 1.5228
-12 -2 -6 3.2032 1.2812
-12 -2 -5 3.3104 0.1006
-12 -2 -4 2.8177 -1.3943
-12 -2 -3 1.8651 -2.5481
-12 -2 -2 -0.1124 -2.7369
-12 -2 -1 -2.6602 -1.5169
-12 -1 -14 -0.0158 -0.3954
-12 -1 -13 -0.0065 -0.3444
-12 -1 -12 -0.1623 -0.5220
-12 -1 -11 -0.3306 -0.1370
-12 -1 -10 -0.0097 0.7298
-12 -1 -9 0.5617 0.7353
-12 -1 -8 0.6902 1.3313
-12 -1 -7 0.7311 3.3343
-12 -1 -6 1.2808 2.4050
-12 -1 -5 1.6845 -3.3257
-12 -1 -4 1.2798 -8.7116
-12 -1 -3 0.6244 -10.2855
-12 -1 -2 0.3648 -9.5199
-12 -1 -1 0.4402 -6.3947
-11 -23 -3 -0.4259 -0.5315
-11 -23 -2 -0.1267 -0.0652
-11 -23 -1 0.7884 0.4091
-11 -22 -5 0.4931 -0.6524
-11 -22 -4 0.9566 -0.1405
-11 -22 -3 0.5431 0.0359
-11 -22 -2 -0.0676 -0.2266
-11 -22 -1 -0.1208 -0.3817
-11 -21 -6 0.2696 1.0459
-11 -21 -5 -0.4327 0.9789
-11 -21 -4 -0.9606 -0.5120
-11 -21 -3 -0.3519 -1.9609
-11 -21 -2 0.9594 -1.7293
-11 -21 -1 2.2760 -0.6163
-11 -20 -7 -0.4587 -0.4898
-11 -20 -6 -0.4018 -1.6203
-11 -20 -5 0.0971 -0.9148
-11 -20 -4 0.5135 1.3915
-11 -20 -3 0.0770 2.2203
-11 -20 -2 -0.7863 1.0477
-11 -20 -1 -1.4446 -0.0855
-11 -19 -8 0.3039 -0.1582
-11 -19 -7 0.8905 0.1522
-11 -19 -6 0.7022 0.8878
-11 -19 -5 -1.3413 0.8304
-11 -19 -4 -2.8185 -0.7472
-11 -19 -3 -1.5262 -1.8322
-11 -19 -2 0.8515 -1.0479
-11 -19 -1 2.2025 0.0087
-11 -18 -9 0.0625 -0.1180
-11 -18 -8 0.0434 -0.2068
-11 -18 -7 -0.0663 -0.4511
-11 -18 -6 -0.1473 -0.8847
-11 -18 -5 0.1751 -0.2155
-11 -18 -4 0.4260 1.4633
-11 -18 -3 0.1786 1.8185
-11 -18 -2 0.1006 0.6300
-11 -18 -1 0.4016 -0.3095
-11 -17 -10 0.1361 0.6771
-11 -17 -9 -0.1202 0.4707
-11 -17 -8 -0.3190 -0.0141
-11 -17 -7 0.3144 -0.4448
-11 -17 -6 0.8134 0.1420
-11 -17 -5 -0.4466 1.3312
-11 -17 -4 -1.6020 1.6350
-11 -17 -3 -0.4130 1.1912
-11 -17 -2 1.5758 0.8150
-11 -17 -1 2.4132 0.4352
-11 -16 -10 -0.0035 -0.4428
-11 -16 -9 0.3055 -0.0498
-11 -16 -8 0.4902 0.3791
-11 -16 -7 0.4100 0.2610
-11 -16 -6 0.2921 -0.4144
-11 -16 -5 0.6955 -0.3685
-11 -16 -4 0.8226 0.5780
-11 -16 -3 -0.0934 0.7145
-11 -16 -2 -0.6371 0.0541
-11 -16 -1 0.1507 -0.2959
-11 -15 -11 -0.6125 0.1834
-11 -15 -10 -0.4268 0.8085
-11 -15 -9 0.0450 1.1218
-11 -15 -8 0.1397 0.6005
-11 -15 -7 0.0820 -0.2591
-11 -15 -6 -0.3054 -0.2344
-11 -15 -5 -1.4233 0.2900
-11 -15 -4 -1.7952 -0.0111
-11 -15 -3 -0.9151 -0.5492
-11 -15 -2 -0.4737 -0.2776
-11 -15 -1 -0.7802 0.0818
-11 -14 -11 -0.4818 0.3472
-11 -14 -10 -0.4202 0.9467
-11 -14 -9 0.0110 1.0586
-11 -14 -8 0.4089 0.7336
-11 -14 -7 0.0818 0.4928
-11 -14 -6 -0.9101 0.3873
-11 -14 -5 -1.1936 1.3297
-11 -14 -4 -0.7725 2.9390
-11 -14 -3 -0.7777 2.8267
-11 -14 -2 -0.2743 1.2681
-11 -14 -1 1.6942 0.2322
-11 -13 -12 -0.5930 -1.2751
-11 -13 -11 -0.4556 -1.4643
-11 -13 -10 0.2886 -0.8871
-11 -13 -9 0.7050 -0.7996
-11 -13 -8 0.3999 -1.5165
-11 -13 -7 0.5031 -2.1678
-11 -13 -6 0.2584 -1.7003
-11 -13 -5 -1.6530 -0.3623
-11 -13 -4 -3.0017 0.4882
-11 -13 -3 -2.1266 0.4395
-11 -13 -2 -0.6027 0.1764
-11 -13 -1 0.6344 -0.0302
-11 -12 -12 0.4649 -0.3485
-11 -12 -11 0.6209 0.7024
-11 -12 -10 0.7615 1.4454
-11 -12 -9 0.2313 0.6550
-11 -12 -8 -0.5365 -0.0218
-11 -12 -7 -1.2020 0.2861
-11 -12 -6 -2.3326 0.0142
-11 -12 -5 -3.3997 -0.0683
-11 -12 -4 -3.2026 1.2681
-11 -12 -3 -1.7715 1.8696
-11 -12 -2 0.5245 0.8815
-11 -12 -1 3.1950 0.1225
-11 -11 -12 -0.1722 -0.6729
-11 -11 -11 -0.2419 -0.1099
-11 -11 -10 0.4841 0.4086
-11 -11 -9 1.1396 -0.1526
-11 -11 -8 0.8362 -0.8628
-11 -11 -7 0.8721 -0.7031
-11 -11 -6 1.3926 0.3761
-11 -11 -5 0.7894 2.3965
-11 -11 -4 -0.3091 4.6467
-11 -11 -3 -0.5619 5.2661
-11 -11 -2 -0.0033 3.6124
-11 -11 -1 1.3405 1.2898
-11 -10 -13 -0.1969 -0.3046
-11 -10 -12 0.6822 -0.4668
-11 -10 -11 1.9874 0.0257
-11 -10 -10 2.4164 0.6578
-11 -10 -9 1.3470 0.1985
-11 -10 -8 0.1582 -0.6166
-11 -10 -7 -0.1381 -0.8632
-11 -10 -6 -0.6951 -1.3763
-11 -10 -5 -1.8891 -1.6212
-11 -10 -4 -1.7938 -0.7054
-11 -10 -3 0.2886 -0.2471
-11 -10 -2 2.4932 -0.7889
-11 -10 -1 3.4403 -0.6859
-11 -9 -13 0.6648 0.7787
-11 -9 -12 1.4913 -0.0245
-11 -9 -11 1.0595 -0.8405
-11 -9 -10 -0.0735 -0.6975
-11 -9 -9 -0.3645 -0.3223
-11 -9 -8 0.1411 -0.3675
-11 -9 -7 0.9909 -0.4785
-11 -9 -6 1.3014 -0.0129
-11 -9 -5 0.1335 1.7885
-11 -9 -4 -1.2140 4.4948
-11 -9 -3 -1.4394 5.7402
-11 -9 -2 -1.3934 4.2620
-11 -9 -1 -1.5022 1.7072
-11 -8 -13 0.5420 -0.7572
-11 -8 -12 1.4056 -0.1475
-11 -8 -11 1.7020 1.0830
-11 -8 -10 1.7252 2.0562
-11 -8 -9 1.6701 1.3434
-11 -8 -8 0.8439 -0.0640
-11 -8 -7 -0.5002 -0.5188
-11 -8 -6 -1.6065 -0.7897
-11 -8 -5 -2.5752 -1.2235
-11 -8 -4 -3.0349 -1.2458
-11 -8 -3 -1.9547 -1.8742
-11 -8 -2 0.5985 -3.0688
-11 -8 -1 3.2437 -2.4232
-11 -7 -13 1.3328 0.4416
-11 -7 -12 1.0543 0.2169
-11 -7 -11 -0.7240 0.2645
-11 -7 -10 -1.6590 0.7737
-11 -7 -9 -1.0995 -0.1778
-11 -7 -8 -0.8691 -2.8359
-11 -7 -7 -0.9323 -4.9516
-11 -7 -6 -0.8731 -5.3736
-11 -7 -5 -1.8327 -4.1416
-11 -7 -4 -3.0447 -1.4759
-11 -7 -3 -2.8389 1.0599
-11 -7 -2 -2.2720 1.7913
-11 -7 -1 -2.5582 1.0214
-11 -6 -14 -0.8644 -1.7110
-11 -6 -13 -0.4236 -2.0766
-11 -6 -12 0.2875 -1.6239
-11 -6 -11 0.2038 -0.8452
-11 -6 -10 0.3229 -0.8161
-11 -6 -9 1.0090 -1.4849
-11 -6 -8 0.7984 -0.7084
-11 -6 -7 -0.6503 1.2545
-11 -6 -6 -2.9770 1.3418
-11 -6 -5 -5.9738 0.0676
-11 -6 -4 -7.3273 0.0329
-11 -6 -3 -4.9789 0.0239
-11 -6 -2 -1.2292 -1.3584
-11 -6 -1 0.6966 -1.6184
-11 -5 -14 0.1656 0.3610
-11 -5 -13 -0.0067 0.2303
-11 -5 -12 -0.5077 0.0751
-11 -5 -11 -0.8850 0.5322
-11 -5 -10 -0.4166 0.7302
-11 -5 -9 -0.0355 -0.7742
-11 -5 -8 -0.0998 -2.8922
-11 -5 -7 0.9773 -3.8450
-11 -5 -6 2.2470 -3.9624
-11 -5 -5 1.0025 -3.2523
-11 -5 -4 -1.4383 -1.1037
-11 -5 -3 -2.0684 0.8418
-11 -5 -2 -1.2680 0.8685
-11 -5 -1 -0.6531 0.1519
-11 -4 -14 -0.1295 -1.8581
-11 -4 -13 -0.0099 -3.1352
-11 -4 -12 0.2437 -3.3278
-11 -4 -11 0.8417 -2.3669
-11 -4 -10 1.8063 -1.5525
-11 -4 -9 1.6809 -1.5988
-11 -4 -8 -0.0921 -0.8231
-11 -4 -7 -1.3975 1.1543
-11 -4 -6 -1.5636 2.3775
-11 -4 -5 -2.3968 2.8499
-11 -4 -4 -3.2972 3.4337
-11 -4 -3 -1.9249 2.6303
-11 -4 -2 1.0495 0.1345
-11 -4 -1 3.2392 -1.0218
-11 -3 -14 0.4979 -0.2265
-11 -3 -13 0.7546 0.1521
-11 -3 -12 0.2452 0.4331
-11 -3 -11 -0.9317 0.0462
-11 -3 -10 -1.3191 -0.8825
-11 -3 -9 -0.7656 -1.6311
-11 -3 -8 -0.0098 -1.6897
-11 -3 -7 1.2200 -1.2516
-11 -3 -6 2.5421 -0.0080
-11 -3 -5 2.8530 3.2135
-11 -3 -4 2.4137 7.2832
-11 -3 -3 1.8516 8.4850
-11 -3 -2 1.0856 5.8574
-11 -3 -1 0.4640 2.4559
-11 -2 -14 0.0516 -1.3062
-11 -2 -13 -0.1466 -1.4132
-11 -2 -12 -0.2262 -1.1218
-11 -2 -11 0.3307 -0.2211
-11 -2 -10 1.5844 0.7384
-11 -2 -9 2.5254 0.7293
-11 -2 -8 2.4320 1.3722
-11 -2 -7 2.0650 3.4575
-11 -2 -6 2.1983 3.8000
-11 -2 -5 2.5467 1.1244
-11 -2 -4 2.8147 -1.7097
-11 -2 -3 3.1193 -3.5620
-11 -2 -2 3.6881 -5.0448
-11 -2 -1 4.6173 -4.0290
-11 -1 -14 0.6702 -0.7523
-11 -1 -13 1.4078 -0.1064
-11 -1 -12 0.2381 0.5656
-11 -1 -11 -2.0962 0.6266
-11 -1 -10 -2.1815 0.0780
-11 -1 -9 -0.3150 -0.5640
-11 -1 -8 0.2972 -0.7945
-11 -1 -7 0.1053 -0.2911
-11 -1 -6 1.1530 1.1273
-11 -1 -5 2.1215 3.1619
-11 -1 -4 1.2320 4.7934
-11 -1 -3 -0.3951 5.2497
-11 -1 -2 -1.2994 4.6664
-11 -1 -1 -1.6435 3.0905
-10 -24 -1 -1.2537 0.2111
-10 -23 -4 0.8905 -0.3205
-10 -23 -3 0.4777 -0.4828
-10 -23 -2 -0.0234 -0.4560
-10 -23 -1 -0.1394 -0.2914
-10 -22 -6 1.0678 0.5763
-10 -22 -5 1.5458 0.6988
-10 -22 -4 1.3473 -0.6307
-10 -22 -2 -0.1372 -0.9277
-10 -22 -1 0.1518 -0.1681
-10 -21 -7 -0.2128 -0.0173
-10 -21 -6 -0.0855 -0.6517
-10 -21 -5 0.3687 -0.5196
-10 -21 -4 0.7409 0.0932
-10 -21 -3 0.4573 -0.1989
-10 -21 -2 0.0529 -0.8622
-10 -21 -1 -0.2160 -0.7522
-10 -20 -8 -0.5527 0.4399
-10 -20 -7 -0.1698 0.5297
-10 -20 -6 0.8341 0.7506
-10 -20 -5 1.0331 0.3041
-10 -20 -4 0.4597 -1.4879
-10 -20 -3 -0.2160 -2.4877
-10 -20 -2 -0.5901 -1.3424
-10 -20 -1 -0.1720 -0.1664
-10 -19 -9 -0.1265 0.0970
-10 -19 -8 0.1363 0.9753
-10 -19 -7 0.0953 1.5459
-10 -19 -6 -0.4506 0.8798
-10 -19 -5 -0.4775 0.1388
-10 -19 -4 0.2498 -0.1253
-10 -19 -3 0.8633 -1.0391
-10 -19 -2 0.9106 -1.9487
-10 -19 -1 0.3925 -1.4972
-10 -18 -9 -0.8720 -0.5363
-10 -18 -8 -1.3425 -0.8991
-10 -18 -7 -0.3982 -1.1944
-10 -18 -6 1.0614 -0.5804
-10 -18 -5 0.9481 0.6823
-10 -18 -4 0.1476 1.1942
-10 -18 -3 0.2025 1.0689
-10 -18 -2 0.3728 1.0101
-10 -18 -1 0.1411 0.6602
-10 -17 -10 0.2759 -0.3012
-10 -17 -9 0.1815 0.0874
-10 -17 -8 0.2942 1.0636
-10 -17 -7 0.4737 1.8713
-10 -17 -6 -0.0402 1.3387
-10 -17 -5 -0.7273 0.0829
-10 -17 -4 -0.6715 -1.0614
-10 -17 -3 0.1713 -2.4931
-10 -17 -2 1.4095 -3.2586
-10 -17 -1 2.4081 -2.2345
-10 -16 -11 -0.4504 0.1437
-10 -16 -10 -0.4949 0.4561
-10 -16 -9 -0.6747 0.1998
-10 -16 -8 -0.9392 -0.7670
-10 -16 -7 -0.2184 -1.8137
-10 -16 -6 1.0866 -1.5828
-10 -16 -5 1.2456 -0.2698
-10 -16 -4 0.7081 0.5040
-10 -16 -3 0.3528 0.4984
-10 -16 -2 -0.3535 0.4518
-10 -16 -1 -1.1158 0.4311
-10 -15 -11 -0.1644 0.8902
-10 -15 -10 -0.3275 1.4374
-10 -15 -9 -0.3921 1.7812
-10 -15 -8 -0.1862 1.8952
-10 -15 -7 -0.2152 1.6910
-10 -15 -6 -0.7430 0.9387
-10 -15 -5 -0.8360 0.6377
-10 -15 -4 -0.6428 0.7412
-10 -15 -3 -1.1101 -0.4336
-10 -15 -2 -1.2656 -1.9047
-10 -15 -1 -0.0391 -1.6522
-10 -14 -12 -1.0158 -0.7281
-10 -14 -11 -1.4907 -0.9450
-10 -14 -10 -1.2394 -0.8506
-10 -14 -9 -0.4088 -0.9434
-10 -14 -8 0.2710 -1.7855
-10 -14 -7 1.0904 -3.0189
-10 -14 -6 1.6472 -3.2519
-10 -14 -5 1.0697 -2.2022
-10 -14 -4 0.3507 -1.0770
-10 -14 -3 -0.2132 -0.3623
-10 -14 -2 -1.3659 0.2990
-10 -14 -1 -2.1410 0.7474
-10 -13 -12 -0.7341 -0.3490
-10 -13 -11 -0.8089 0.4193
-10 -13 -10 -0.1081 1.8334
-10 -13 -9 0.3279 2.1494
-10 -13 -8 0.0698 1.8546
-10 -13 -7 -1.0318 1.8946
-10 -13 -6 -2.8774 1.3165
-10 -13 -5 -4.1741 0.3225
-10 -13 -4 -4.2431 -0.3429
-10 -13 -3 -3.9759 -1.2216
-10 -13 -2 -3.3649 -1.5419
-10 -13 -1 -1.7270 -0.7500
-10 -12 -12 -0.8656 -1.5118
-10 -12 -11 -2.1775 -0.2941
-10 -12 -10 -2.2329 0.5217
-10 -12 -9 -1.1791 -1.0811
-10 -12 -8 -0.4724 -3.3475
-10 -12 -7 0.2731 -3.7786
-10 -12 -6 1.1342 -2.2173
-10 -12 -5 0.9146 0.2307
-10 -12 -4 -0.0364 2.3620
-10 -12 -3 -0.9220 3.1734
-10 -12 -2 -1.0255 2.7167
-10 -12 -1 0.6087 1.8508
-10 -11 -13 -0.3561 -0.9015
-10 -11 -12 -1.3086 -1.1760
-10 -11 -11 -0.7418 -0.1182
-10 -11 -10 1.3995 0.9779
-10 -11 -9 2.1278 0.4522
-10 -11 -8 0.6004 -0.3234
-10 -11 -7 -1.1149 -0.2704
-10 -11 -6 -2.3387 -0.8119
-10 -11 -5 -3.5844 -1.7790
-10 -11 -4 -4.1246 -2.2190
-10 -11 -3 -3.2523 -2.8274
-10 -11 -2 -1.2418 -2.9858
-10 -11 -1 1.3116 -1.7004
-10 -10 -13 0.0454 -0.6705
-10 -10 -12 0.2992 -1.3816
-10 -10 -11 -0.3040 -0.3529
-10 -10 -10 -1.1311 0.4857
-10 -10 -9 -1.2971 -0.5205
-10 -10 -8 -0.8639 -1.4657
-10 -10 -7 0.2223 -0.8369
-10 -10 -6 1.1636 0.2514
-10 -10 -5 0.9980 1.5574
-10 -10 -4 0.6360 3.7853
-10 -10 -3 0.5261 5.7497
-10 -10 -2 0.2677 5.8054
-10 -10 -1 0.5805 3.9324
-10 -9 -13 0.4127 -0.5037
-10 -9 -12 0.1569 -0.0443
-10 -9 -11 0.9297 0.5071
-10 -9 -10 2.9633 0.2602
-10 -9 -9 4.0054 -0.7161
-10 -9 -8 2.7334 -0.6449
-10 -9 -7 1.0098 0.7618
-10 -9 -6 0.3568 1.6520
-10 -9 -5 0.0362 1.7620
-10 -9 -4 -0.3556 1.4820
-10 -9 -3 0.0077 0.1452
-10 -9 -2 1.9617 -1.2215
-10 -9 -1 5.1256 -0.9925
-10 -8 -14 -0.0201 1.1372
-10 -8 -13 -0.0373 0.4219
-10 -8 -12 0.4298 -0.6340
-10 -8 -11 0.5108 -0.0523
-10 -8 -10 0.4902 1.3939
-10 -8 -9 0.6419 0.4818
-10 -8 -8 0.4058 -2.5327
-10 -8 -7 0.2739 -3.9375
-10 -8 -6 0.4874 -2.5501
-10 -8 -5 0.1965 -0.1505
-10 -8 -4 -0.2519 1.9907
-10 -8 -3 -0.1169 3.5666
-10 -8 -2 0.3440 4.2402
-10 -8 -1 1.0053 3.2796
-10 -7 -14 -0.0533 -1.3840
-10 -7 -13 0.8444 -0.5332
-10 -7 -12 1.5858 0.5059
-10 -7 -11 1.4928 0.6505
-10 -7 -10 1.8122 -0.0011
-10 -7 -9 2.6008 -0.6364
-10 -7 -8 1.8237 -0.1006
-10 -7 -7 -0.5419 1.1907
-10 -7 -6 -2.8083 1.9310
-10 -7 -5 -4.5691 2.8461
-10 -7 -4 -5.3555 4.1945
-10 -7 -3 -4.1449 3.7231
-10 -7 -2 -1.4427 1.2632
-10 -7 -1 1.1444 -0.2267
-10 -6 -14 -0.4107 0.3611
-10 -6 -13 -0.1953 0.7434
-10 -6 -12 -0.2954 1.3148
-10 -6 -11 -1.0602 2.6325
-10 -6 -10 -0.4707 3.3421
-10 -6 -9 1.1508 0.9227
-10 -6 -8 1.0809 -3.1041
-10 -6 -7 -0.5842 -4.9978
-10 -6 -6 -2.3895 -4.9075
-10 -6 -5 -4.4739 -4.5315
-10 -6 -4 -6.1006 -3.4843
-10 -6 -3 -5.3860 -2.0120
-10 -6 -2 -2.2681 -1.3214
-10 -6 -1 1.2940 -0.9141
-10 -5 -14 0.3491 -1.1862
-10 -5 -13 0.7942 -1.2845
-10 -5 -12 0.3343 -0.9120
-10 -5 -11 -0.1237 -0.2578
-10 -5 -10 0.9105 -0.5085
-10 -5 -9 1.6145 -2.4915
-10 -5 -8 -0.4064 -4.0428
-10 -5 -7 -3.1752 -3.6643
-10 -5 -6 -4.5278 -2.8160
-10 -5 -5 -5.7178 -1.8311
-10 -5 -4 -6.5661 0.1755
-10 -5 -3 -5.0768 1.9458
-10 -5 -2 -2.3909 1.9509
-10 -5 -1 -1.0943 1.0421
-10 -4 -14 -0.5255 0.8216
-10 -4 -13 -0.1357 0.4652
-10 -4 -12 0.2657 0.0983
-10 -4 -11 -0.0904 -0.0310
-10 -4 -10 0.1848 -1.0533
-10 -4 -9 0.9997 -3.3117
-10 -4 -8 0.6699 -4.4743
-10 -4 -7 -1.1733 -3.1943
-10 -4 -6 -4.5282 -1.1610
-10 -4 -5 -8.5627 0.9763
-10 -4 -4 -9.8289 3.6183
-10 -4 -3 -6.0071 4.7003
-10 -4 -2 0.4320 2.7633
-10 -4 -1 5.4185 0.2964
-10 -3 -14 0.1833 -0.1326
-10 -3 -13 -0.1894 0.1523
-10 -3 -12 -0.0597 0.0870
-10 -3 -11 1.2577 0.2416
-10 -3 -10 2.4945 0.1630
-10 -3 -9 1.8433 -1.3762
-10 -3 -8 0.3062 -2.9521
-10 -3 -7 0.2564 -3.0012
-10 -3 -6 0.8581 -2.1257
-10 -3 -5 -0.0156 -0.0954
-10 -3 -4 -1.0393 3.2516
-10 -3 -3 0.0408 4.8456
-10 -3 -2 2.5047 2.6436
-10 -3 -1 4.4357 0.0939
-10 -2 -14 -0.7893 -0.6141
-10 -2 -13 -0.3051 -0.3789
-10 -2 -12 0.0832 0.2374
-10 -2 -11 0.1844 -0.0087
-10 -2 -10 1.2816 -1.4285
-10 -2 -9 2.1765 -2.5651
-10 -2 -8 0.9118 -2.4413
-10 -2 -7 -1.3860 -1.4772
-10 -2 -6 -3.1689 0.8222
-10 -2 -5 -4.6499 5.7367
-10 -2 -4 -5.1459 11.4632
-10 -2 -3 -2.4158 13.7684
-10 -2 -2 3.9543 11.2116
-10 -2 -1 10.7586 5.7114
-10 -1 -14 -0.3562 0.4152
-10 -1 -13 -0.5571 2.3131
-10 -1 -12 -0.4124 2.6579
-10 -1 -11 0.3629 2.1196
-10 -1 -10 1.2131 0.8461
-10 -1 -9 1.6027 -2.2906
-10 -1 -8 1.7355 -4.7343
-10 -1 -7 1.7473 -3.2837
-10 -1 -6 1.4469 0.5948
-10 -1 -5 1.3197 4.6432
-10 -1 -4 2.0022 8.5974
-10 -1 -3 2.9895 10.1745
-10 -1 -2 3.7180 6.8708
-10 -1 -1 4.3372 2.1016
-9 -24 -3 -0.3110 -0.2119
-9 -24 -1 0.9791 -0.1749
-9 -23 -5 0.8744 0.2473
-9 -23 -4 1.4800 -0.5131
-9 -23 -3 1.0444 -0.6349
-9 -23 -2 -0.2596 0.4637
-9 -23 -1 -1.2399 0.8979
-9 -22 -6 -0.3887 -0.6299
-9 -22 -5 -0.1452 -0.1684
-9 -22 -4 0.0726 0.3478
-9 -22 -3 -0.3095 0.0639
-9 -22 -2 -0.4067 -0.3539
-9 -22 -1 -0.1006 -0.1324
-9 -21 -8 -0.0595 -0.1529
-9 -21 -7 0.2149 -0.4820
-9 -21 -6 1.0832 0.1085
-9 -21 -5 1.8698 0.0895
-9 -21 -4 1.8044 -1.6003
-9 -21 -3 0.3609 -2.1095
-9 -21 -2 -1.4324 -0.0703
-9 -21 -1 -1.7026 1.2086
-9 -20 -8 0.8561 0.8963
-9 -20 -7 0.6977 0.8282
-9 -20 -6 -0.0138 0.1436
-9 -20 -5 -0.2332 -0.5741
-9 -20 -4 -0.2254 -1.3825
-9 -20 -3 -0.6493 -2.5031
-9 -20 -2 -0.9514 -2.4847
-9 -20 -1 -0.9273 -0.9253
-9 -19 -9 -0.6310 0.1340
-9 -19 -8 -1.1029 0.0791
-9 -19 -7 -0.6106 -0.4650
-9 -19 -6 0.7811 -0.6837
-9 -19 -5 1.5301 -0.6035
-9 -19 -4 0.9470 -0.9500
-9 -19 -3 -0.7922 -0.5826
-9 -19 -2 -2.6852 0.9782
-9 -19 -1 -3.0728 1.5067
-9 -18 -10 0.3683 -0.1154
-9 -18 -9 0.3919 0.4167
-9 -18 -8 0.6510 1.5671
-9 -18 -7 1.2371 2.4036
-9 -18 -6 1.3235 1.4867
-9 -18 -5 0.8788 -0.6434
-9 -18 -4 0.3912 -2.6404
-9 -18 -3 0.1877 -4.0016
-9 -18 -2 0.4499 -3.6174
-9 -18 -1 0.8014 -1.4603
-9 -17 -11 -0.5636 -0.2079
-9 -17 -10 -0.3749 -0.6872
-9 -17 -9 -0.0358 -0.9522
-9 -17 -8 -0.1925 -0.4863
-9 -17 -7 0.0553 0.1133
-9 -17 -6 0.9866 0.4544
-9 -17 -5 1.3745 0.3199
-9 -17 -4 1.1168 -0.2080
-9 -17 -3 0.2930 -0.0621
-9 -17 -2 -1.3160 0.8869
-9 -17 -1 -2.4213 1.1196
-9 -16 -11 0.2283 0.0706
-9 -16 -10 -0.1468 0.8181
-9 -16 -9 -1.4944 1.1853
-9 -16 -8 -1.8853 1.3584
-9 -16 -7 -0.6057 1.6179
-9 -16 -6 0.5290 1.2008
-9 -16 -5 0.5606 0.3052
-9 -16 -4 0.1294 -0.8697
-9 -16 -3 -0.0686 -2.7948
-9 -16 -2 0.2801 -3.6954
-9 -16 -1 0.9091 -2.0540
-9 -15 -12 -0.3891 0.2415
-9 -15 -11 -0.7520 0.3370
-9 -15 -10 -0.8484 -0.1705
-9 -15 -9 -0.4848 -0.1617
-9 -15 -8 0.1091 0.3911
-9 -15 -7 1.3162 0.1178
-9 -15 -6 2.4622 -0.9276
-9 -15 -5 2.3414 -1.6418
-9 -15 -4 1.6722 -1.9083
-9 -15 -3 0.7840 -2.1220
-9 -15 -2 -0.5136 -2.1721
-9 -15 -1 -0.8117 -1.4577
-9 -14 -12 -1.0121 -0.3552
-9 -14 -11 -0.4222 0.0337
-9 -14 -10 -0.2233 1.3805
-9 -14 -9 -1.0620 2.4638
-9 -14 -8 -1.1411 2.8778
-9 -14 -7 0.0142 2.6749
-9 -14 -6 0.6826 1.4622
-9 -14 -5 0.3256 0.1914
-9 -14 -4 -0.5404 -0.6933
-9 -14 -3 -2.0174 -1.9770
-9 -14 -2 -3.7340 -2.3136
-9 -14 -1 -4.6846 -0.9348
-9 -13 -12 -0.0655 0.2709
-9 -13 -11 -1.3738 1.0512
-9 -13 -10 -2.1527 0.6951
-9 -13 -9 -1.4773 -0.0982
-9 -13 -8 -0.2825 -0.2338
-9 -13 -7 0.9836 -0.3639
-9 -13 -6 2.0701 -1.0316
-9 -13 -5 2.3684 -1.1655
-9 -13 -4 1.8751 -0.4620
-9 -13 -3 0.2236 -0.4236
-9 -13 -2 -1.6014 -1.4209
-9 -13 -1 -1.1705 -1.4945
-9 -12 -13 -1.3133 0.1792
-9 -12 -12 -2.8547 -0.4370
-9 -12 -11 -2.4105 -0.1752
-9 -12 -10 -0.5190 0.7173
-9 -12 -9 0.3608 0.7488
-9 -12 -8 0.4103 0.4239
-9 -12 -7 1.0548 0.4512
-9 -12 -6 1.1814 -0.2689
-9 -12 -5 -0.3491 -1.6872
-9 -12 -4 -2.0941 -3.0857
-9 -12 -3 -3.1112 -4.2679
-9 -12 -2 -4.3200 -3.7544
-9 -12 -1 -5.7910 -1.6332
-9 -11 -13 -0.2824 -0.6581
-9 -11 -12 -0.4896 -0.9702
-9 -11 -11 -1.3822 0.4836
-9 -11 -10 -2.4720 1.6222
-9 -11 -9 -2.8969 1.2467
-9 -11 -8 -2.5307 1.2734
-9 -11 -7 -1.2540 1.8784
-9 -11 -6 -0.1660 1.0110
-9 -11 -5 -0.4884 -0.5641
-9 -11 -4 -1.3195 -0.8430
-9 -11 -3 -2.0596 -0.8921
-9 -11 -2 -2.5261 -1.8040
-9 -11 -1 -1.6836 -1.7452
-9 -10 -13 -0.1690 -0.7123
-9 -10 -12 -1.8262 -0.4180
-9 -10 -11 -2.5554 0.4719
-9 -10 -10 -1.2845 -0.0360
-9 -10 -9 -0.3645 -1.8543
-9 -10 -8 -0.4865 -2.0481
-9 -10 -7 0.7341 -0.4641
-9 -10 -6 3.1443 0.0251
-9 -10 -5 3.9869 -0.7099
-9 -10 -4 2.8898 -1.4545
-9 -10 -3 1.2825 -2.4392
-9 -10 -2 -0.1116 -2.7577
-9 -10 -1 -0.8003 -1.7063
-9 -9 -14 -0.1681 0.7899
-9 -9 -13 -0.5705 -0.7369
-9 -9 -12 -0.6089 -1.7206
-9 -9 -11 -0.2900 -0.6096
-9 -9 -10 0.2041 0.9182
-9 -9 -9 0.1067 1.1291
-9 -9 -8 -0.5346 1.3596
-9 -9 -7 -0.1262 2.3103
-9 -9 -6 1.1842 1.9349
-9 -9 -5 1.7172 -0.2343
-9 -9 -4 1.5450 -2.2201
-9 -9 -3 1.3676 -2.9671
-9 -9 -2 1.6068 -2.5180
-9 -9 -1 2.7445 -1.2120
-9 -8 -14 0.3853 0.2528
-9 -8 -13 0.6964 0.1788
-9 -8 -12 0.7400 0.1721
-9 -8 -11 0.4661 -0.5353
-9 -8 -10 0.0148 -2.0474
-9 -8 -9 -0.3880 -2.3437
-9 -8 -8 0.0446 0.2474
-9 -8 -7 2.1238 3.4615
-9 -8 -6 4.6271 4.6242
-9 -8 -5 5.6690 5.0363
-9 -8 -4 5.4259 5.8918
-9 -8 -3 4.2260 5.8246
-9 -8 -2 1.5337 4.5037
-9 -8 -1 -1.5273 2.3470
-9 -7 -14 -0.7720 0.0980
-9 -7 -13 -1.0924 0.0107
-9 -7 -12 -0.5912 0.1946
-9 -7 -11 -0.0261 1.0289
-9 -7 -10 1.0036 2.1665
-9 -7 -9 2.3736 2.5738
-9 -7 -8 2.9289 2.7354
-9 -7 -7 2.5748 3.5559
-9 -7 -6 1.5231 3.5155
-9 -7 -5 -0.2789 1.1195
-9 -7 -4 -1.7301 -2.5354
-9 -7 -3 -1.0644 -5.5059
-9 -7 -2 2.5945 -6.2211
-9 -7 -1 7.6412 -4.0105
-9 -6 -14 0.9066 -0.2234
-9 -6 -13 0.8788 0.4993
-9 -6 -12 0.1443 1.1059
-9 -6 -11 -0.4865 1.2665
-9 -6 -10 -0.3636 0.8297
-9 -6 -9 -0.3527 -0.4243
-9 -6 -8 -0.9478 -1.5963
-9 -6 -7 -0.1082 -1.8226
-9 -6 -6 2.7778 -1.0520
-9 -6 -5 4.5398 0.7462
-9 -6 -4 3.0748 2.9247
-9 -6 -3 -0.5546 4.3503
-9 -6 -2 -4.7256 4.4715
-9 -6 -1 -8.0243 2.7023
-9 -5 -14 -1.0156 -0.1106
-9 -5 -13 -0.2090 -0.1926
-9 -5 -12 0.5744 0.2990
-9 -5 -11 -0.0785 0.9821
-9 -5 -10 0.2817 1.1812
-9 -5 -9 2.3000 0.7624
-9 -5 -8 2.5558 1.3088
-9 -5 -7 -0.8622 3.1517
-9 -5 -6 -6.3159 3.3425
-9 -5 -5 -10.9135 0.6625
-9 -5 -4 -11.9489 -2.6777
-9 -5 -3 -8.0610 -5.4816
-9 -5 -2 -0.6224 -7.1861
-9 -5 -1 6.4087 -5.5589
-9 -4 -15 0.6208 -0.2506
-9 -4 -14 1.5492 0.1555
-9 -4 -13 1.3512 1.2691
-9 -4 -12 0.1033 1.6703
-9 -4 -11 -0.9009 1.6671
-9 -4 -10 -1.1302 1.1242
-9 -4 -9 -1.4176 -0.9786
-9 -4 -8 -1.5701 -3.6022
-9 -4 -7 -0.1387 -5.3631
-9 -4 -6 1.7810 -6.4125
-9 -4 -5 1.5246 -6.3776
-9 -4 -4 -0.4541 -4.6546
-9 -4 -3 -2.4422 -2.6446
-9 -4 -2 -4.7756 -2.0696
-9 -4 -1 -7.4728 -1.9548
-9 -3 -15 0.2688 1.1467
-9 -3 -14 -0.4959 0.4832
-9 -3 -13 -0.2193 -0.7516
-9 -3 -12 0.3254 -1.2500
-9 -3 -11 0.3872 -1.2311
-9 -3 -10 0.9490 -1.6458
-9 -3 -9 1.3770 -2.1010
-9 -3 -8 0.1567 -1.1157
-9 -3 -7 -2.6692 0.8447
-9 -3 -6 -6.7666 1.4784
-9 -3 -5 -11.1585 0.5367
-9 -3 -4 -12.5991 -0.3813
-9 -3 -3 -8.0933 -0.8146
-9 -3 -2 0.8670 -0.9616
-9 -3 -1 8.8555 -0.7339
-9 -2 -15 0.4391 -0.3812
-9 -2 -14 0.9668 0.9401
-9 -2 -13 0.6055 2.3965
-9 -2 -12 0.0776 2.2793
-9 -2 -11 -0.0873 1.4919
-9 -2 -10 -0.5861 0.2373
-9 -2 -9 -1.3050 -2.2680
-9 -2 -8 -0.7379 -4.5327
-9 -2 -7 0.9857 -4.5615
-9 -2 -6 1.4673 -1.9758
-9 -2 -5 0.2262 2.9941
-9 -2 -4 -0.5380 8.6258
-9 -2 -3 -0.1969 10.7662
-9 -2 -2 0.1046 7.2213
-9 -2 -1 0.1612 1.9092
-9 -1 -15 -1.0142 0.2217
-9 -1 -14 -2.4928 -0.3209
-9 -1 -13 -2.8644 -0.6607
-9 -1 -12 -1.8302 -0.4107
-9 -1 -11 0.3690 -0.2901
-9 -1 -10 3.0029 -0.3175
-9 -1 -9 4.3026 0.2532
-9 -1 -8 3.8053 0.9575
-9 -1 -7 2.1097 0.5303
-9 -1 -6 -0.9701 -0.4327
-9 -1 -5 -4.6157 0.0093
-9 -1 -4 -5.9658 1.6682
-9 -1 -3 -2.0758 2.4759
-9 -1 -2 7.2479 1.8175
-9 -1 -1 17.4306 0.6462
-8 -25 -2 -0.3932 0.3399
-8 -25 -1 1.3546 -0.2600
-8 -24 -4 -0.0743 -0.4843
-8 -24 -3 0.7633 -0.3276
-8 -24 -2 1.2066 0.9290
-8 -24 -1 0.6816 1.4429
-8 -23 -6 -0.8968 -0.4648
-8 -23 -5 -0.3627 -0.2170
-8 -23 -4 -0.4438 1.1160
-8 -23 -3 -0.9648 2.0087
-8 -23 -2 -0.4432 1.4761
-8 -23 -1 0.7493 0.5221
-8 -22 -7 0.0520 -0.0846
-8 -22 -6 -0.0116 1.1621
-8 -22 -5 -0.0087 1.0143
-8 -22 -4 0.4367 -0.8548
-8 -22 -3 1.0548 -1.2467
-8 -22 -2 1.2966 0.6237
-8 -22 -1 1.4905 1.7231
-8 -21 -8 0.5928 -0.1698
-8 -21 -7 -0.4131 -0.8142
-8 -21 -6 -1.0518 -1.1744
-8 -21 -5 -0.3311 -0.4160
-8 -21 -4 0.2927 0.8955
-8 -21 -3 -0.1673 1.2546
-8 -21 -2 -0.7804 0.9222
-8 -21 -1 -1.0706 0.6748
-8 -20 -9 -0.2930 0.5430
-8 -20 -8 -0.2077 0.1462
-8 -20 -7 -0.3316 -0.3550
-8 -20 -6 -0.8398 0.0097
-8 -20 -5 -1.4724 0.1725
-8 -20 -4 -1.5254 -0.9913
-8 -20 -3 -1.3334 -1.2905
-8 -20 -2 -1.2257 0.5236
-8 -20 -1 -0.4413 1.7212
-8 -19 -10 0.4990 0.8734
-8 -19 -9 0.7844 1.2428
-8 -19 -8 1.1285 0.7879
-8 -19 -7 1.6200 -0.1919
-8 -19 -6 1.8194 -1.1322
-8 -19 -5 1.5929 -1.2908
-8 -19 -4 0.6481 -0.9177
-8 -19 -3 -0.7521 -0.8511
-8 -19 -2 -1.5018 -0.4295
-8 -19 -1 -1.3965 0.3667
-8 -18 -10 0.2229 0.0950
-8 -18 -9 1.4731 0.1680
-8 -18 -8 1.6911 0.8957
-8 -18 -7 0.5923 1.2912
-8 -18 -6 -0.7582 1.0130
-8 -18 -5 -1.7427 -0.0622
-8 -18 -4 -2.0834 -1.5072
-8 -18 -3 -2.3641 -1.4273
-8 -18 -2 -2.7544 0.4368
-8 -18 -1 -2.1303 1.4351
-8 -17 -11 -0.1726 0.4616
-8 -17 -10 -0.1600 0.9700
-8 -17 -9 -0.9061 0.7318
-8 -17 -8 -1.2052 -0.0660
-8 -17 -7 -0.0261 -0.6168
-8 -17 -6 1.5768 -1.0697
-8 -17 -5 2.2662 -0.8830
-8 -17 -4 1.7058 0.0651
-8 -17 -3 0.5739 0.4576
-8 -17 -2 -0.2411 0.5500
-8 -17 -1 -0.6723 0.8225
-8 -16 -11 -0.9902 0.8703
-8 -16 -10 -0.2609 -0.1527
-8 -16 -9 1.3350 -0.2859
-8 -16 -8 2.0184 1.2097
-8 -16 -7 1.6917 2.4367
-8 -16 -6 0.8882 1.9041
-8 -16 -5 -0.1448 0.0140
-8 -16 -4 -0.2451 -1.8457
-8 -16 -3 0.4071 -2.5040
-8 -16 -2 0.8546 -2.1054
-8 -16 -1 1.8640 -1.3286
-8 -15 -12 -1.1095 -1.1862
-8 -15 -11 -0.2381 -0.7855
-8 -15 -10 -0.2104 0.5499
-8 -15 -9 -1.6649 0.8621
-8 -15 -8 -2.0100 0.4769
-8 -15 -7 -0.2869 0.6997
-8 -15 -6 1.2214 1.0356
-8 -15 -5 1.2666 1.3469
-8 -15 -4 0.7401 1.5263
-8 -15 -3 0.1746 0.9765
-8 -15 -2 -0.8949 0.9195
-8 -15 -1 -2.5300 1.3309
-8 -14 -12 0.1771 1.0619
-8 -14 -11 -0.0599 1.4753
-8 -14 -10 -0.4033 0.6880
-8 -14 -9 -0.3077 0.8285
-8 -14 -8 -0.2543 2.3802
-8 -14 -7 -0.1334 2.9130
-8 -14 -6 0.1553 1.5802
-8 -14 -5 0.4687 0.2764
-8 -14 -4 1.0547 -0.3782
-8 -14 -3 1.1913 -1.9650
-8 -14 -2 1.4597 -4.3483
-8 -14 -1 3.8837 -4.3897
-8 -13 -13 -1.0936 0.1833
-8 -13 -12 -1.5247 0.3013
-8 -13 -11 -0.8260 0.6025
-8 -13 -10 -0.3685 1.0115
-8 -13 -9 -0.7277 0.8672
-8 -13 -8 0.1809 0.5200
-8 -13 -7 2.8459 0.3299
-8 -13 -6 4.4417 0.0056
-8 -13 -5 3.6691 0.2423
-8 -13 -4 2.2666 0.7549
-8 -13 -3 0.8986 0.4463
-8 -13 -2 -1.6036 0.6013
-8 -13 -1 -4.9696 1.1879
-8 -12 -13 -0.6610 0.7366
-8 -12 -12 -0.3737 0.9170
-8 -12 -11 -0.1984 0.5053
-8 -12 -10 -0.5499 0.1461
-8 -12 -9 -0.6283 1.4768
-8 -12 -8 -0.2115 4.3624
-8 -12 -7 0.2507 5.3566
-8 -12 -6 -0.2989 2.7563
-8 -12 -5 -1.8834 -0.0398
-8 -12 -4 -3.0115 -0.6598
-8 -12 -3 -3.7538 -1.7304
-8 -12 -2 -4.1859 -4.4461
-8 -12 -1 -2.8783 -4.9341
-8 -11 -13 -0.2941 0.2345
-8 -11 -12 -1.4773 0.7550
-8 -11 -11 -2.4827 1.6101
-8 -11 -10 -2.5079 1.2169
-8 -11 -9 -2.1392 -0.6991
-8 -11 -8 -0.9939 -1.8914
-8 -11 -7 1.7206 -1.8915
-8 -11 -6 4.0048 -2.3477
-8 -11 -5 3.7430 -2.6459
-8 -11 -4 2.3162 -2.0787
-8 -11 -3 0.9604 -1.8399
-8 -11 -2 -1.6310 -1.4832
-8 -11 -1 -5.4316 -0.4977
-8 -10 -14 -0.3572 1.1340
-8 -10 -13 -1.3769 0.8894
-8 -10 -12 -1.8737 0.2469
-8 -10 -11 -1.4585 0.3672
-8 -10 -10 -0.3601 0.8585
-8 -10 -9 0.1597 1.3579
-8 -10 -8 -0.1103 2.7334
-8 -10 -7 0.2120 3.8089
-8 -10 -6 0.1597 1.9719
-8 -10 -5 -2.0590 -1.8059
-8 -10 -4 -4.6191 -4.8557
-8 -10 -3 -5.2851 -7.1915
-8 -10 -2 -4.1933 -8.6224
-8 -10 -1 -2.1232 -6.7163
-8 -9 -14 0.1180 1.3622
-8 -9 -13 0.6460 0.1515
-8 -9 -12 0.4403 -0.4814
-8 -9 -11 -0.8479 -0.2860
-8 -9 -10 -2.7712 -1.1342
-8 -9 -9 -4.5100 -2.4090
-8 -9 -8 -4.1537 -1.5898
-8 -9 -7 -0.4841 -0.2574
-8 -9 -6 3.8613 -1.0247
-8 -9 -5 5.7560 -1.4657
-8 -9 -4 5.8262 0.3477
-8 -9 -3 4.5741 1.7859
-8 -9 -2 0.3672 1.5179
-8 -9 -1 -5.6104 0.7058
-8 -8 -14 -0.6201 -0.0971
-8 -8 -13 -0.4573 -0.5044
-8 -8 -12 -0.4515 -0.6452
-8 -8 -11 -0.5905 -0.8896
-8 -8 -10 0.0481 -0.9491
-8 -8 -9 1.1257 0.4738
-8 -8 -8 2.1911 3.8235
-8 -8 -7 3.5855 6.4164
-8 -8 -6 4.0329 4.9417
-8 -8 -5 2.3875 0.3849
-8 -8 -4 0.5529 -4.0824
-8 -8 -3 0.6358 -7.4419
-8 -8 -2 2.7823 -8.8474
-8 -8 -1 5.8628 -6.4599
-8 -7 -14 0.6483 1.3927
-8 -7 -13 0.2163 0.5127
-8 -7 -12 -0.3821 -0.3177
-8 -7 -11 -0.5864 -0.4863
-8 -7 -10 -1.2241 -0.8053
-8 -7 -9 -2.4202 -0.9008
-8 -7 -8 -1.9010 0.4570
-8 -7 -7 2.2731 2.0110
-8 -7 -6 7.7509 2.0837
-8 -7 -5 10.5058 1.5133
-8 -7 -4 9.5942 1.4059
-8 -7 -3 5.4307 2.2283
-8 -7 -2 -1.6725 3.8177
-8 -7 -1 -8.9388 3.5060
-8 -6 -15 0.1314 -0.0043
-8 -6 -14 -0.4452 -0.4803
-8 -6 -13 -0.1983 -0.6074
-8 -6 -12 0.1504 -0.4872
-8 -6 -11 -0.4501 -0.6727
-8 -6 -10 -0.4176 -0.1920
-8 -6 -9 1.4259 2.1699
-8 -6 -8 3.6652 6.1904
-8 -6 -7 4.1780 9.5679
-8 -6 -6 2.2485 9.3903
-8 -6 -5 -0.5505 5.7952
-8 -6 -4 -1.9276 1.2274
-8 -6 -3 -0.9099 -3.0454
-8 -6 -2 2.3009 -5.7510
-8 -6 -1 6.1708 -4.7345
-8 -5 -15 0.5460 -0.4657
-8 -5 -14 1.1751 -0.4264
-8 -5 -13 0.6984 0.1676
-8 -5 -12 -0.4673 0.6373
-8 -5 -11 -1.4933 1.0938
-8 -5 -10 -2.0932 1.5011
-8 -5 -9 -1.9638 1.4943
-8 -5 -8 -0.1815 1.0893
-8 -5 -7 3.6600 0.0904
-8 -5 -6 7.3054 -1.4511
-8 -5 -5 7.8631 -3.2021
-8 -5 -4 5.3828 -5.2107
-8 -5 -3 1.1747 -6.7196
-8 -5 -2 -3.9193 -6.3255
-8 -5 -1 -8.1218 -3.9026
-8 -4 -15 1.0255 0.5587
-8 -4 -14 1.1141 -0.1844
-8 -4 -13 1.4605 -0.6589
-8 -4 -12 0.9131 -0.7157
-8 -4 -11 -0.4121 -0.5171
-8 -4 -10 -0.3791 0.1551
-8 -4 -9 0.6808 1.1817
-8 -4 -8 0.7032 2.6707
-8 -4 -7 -0.4492 3.9868
-8 -4 -6 -1.7657 2.8116
-8 -4 -5 -3.2109 -1.2760
-8 -4 -4 -5.2179 -5.5302
-8 -4 -3 -6.6211 -7.7238
-8 -4 -2 -5.6550 -7.2676
-8 -4 -1 -3.2588 -4.1883
-8 -3 -15 1.0435 0.1068
-8 -3 -14 2.1909 0.2220
-8 -3 -13 2.4532 0.0709
-8 -3 -12 1.3490 -0.2897
-8 -3 -11 -0.7352 0.0786
-8 -3 -10 -2.4344 0.4729
-8 -3 -9 -2.4941 0.1719
-8 -3 -8 -1.0882 0.3923
-8 -3 -7 0.2531 1.3791
-8 -3 -6 -0.0458 1.3962
-8 -3 -5 -1.5218 -1.0320
-8 -3 -4 -2.4081 -5.4612
-8 -3 -3 -3.0311 -9.6149
-8 -3 -2 -4.6844 -11.0016
-8 -3 -1 -6.4662 -7.7854
-8 -2 -15 1.3158 0.5583
-8 -2 -14 1.1439 -0.1115
-8 -2 -13 0.3846 -0.6317
-8 -2 -12 -0.5694 -0.7317
-8 -2 -11 -1.0365 -0.3851
-8 -2 -10 -1.0249 0.5120
-8 -2 -9 -1.0167 1.5023
-8 -2 -8 0.0001 1.9481
-8 -2 -7 1.8856 1.0062
-8 -2 -6 2.1538 -2.3734
-8 -2 -5 0.1645 -7.5541
-8 -2 -4 -2.3453 -11.8969
-8 -2 -3 -3.6061 -13.0150
-8 -2 -2 -2.7748 -10.2839
-8 -2 -1 -0.9554 -5.0483
-8 -1 -15 0.9365 -0.2194
-8 -1 -14 1.2368 0.0341
-8 -1 -13 1.1207 -0.0404
-8 -1 -12 0.7192 -0.5758
-8 -1 -11 -0.1915 -1.0730
-8 -1 -10 -1.5325 -1.4367
-8 -1 -9 -2.2760 -1.0661
-8 -1 -8 -1.6810 0.2479
-8 -1 -7 -0.7342 1.4717
-8 -1 -6 -1.0341 2.8794
-8 -1 -5 -2.2674 4.7814
-8 -1 -4 -2.8182 5.1663
-8 -1 -3 -2.6038 2.8544
-8 -1 -2 -2.5856 -0.3841
-8 -1 -1 -2.7111 -1.6554
-7 -25 -3 0.7860 0.1383
-7 -25 -2 0.8475 0.2557
-7 -25 -1 -0.0861 0.2301
-7 -24 -5 0.7448 -0.0636
-7 -24 -4 -0.0693 1.2141
-7 -24 -3 -1.0598 2.1560
-7 -24 -2 -0.8841 1.5460
-7 -24 -1 -0.3558 0.3557
-7 -23 -6 0.6545 1.7663
-7 -23 -5 -0.0871 1.0829
-7 -23 -4 -0.7297 -0.4825
-7 -23 -3 0.1488 -0.7897
-7 -23 -2 1.8523 -0.2236
-7 -23 -1 3.0510 0.0095
-7 -22 -8 -0.2896 -0.1868
-7 -22 -7 -0.8083 0.1104
-7 -22 -6 -0.4937 0.0083
-7 -22 -5 0.4078 0.1904
-7 -22 -4 0.6576 1.4634
-7 -22 -3 0.7799 2.5793
-7 -22 -2 1.1906 2.3343
-7 -22 -1 0.6878 1.1468
-7 -21 -8 -0.5476 0.6923
-7 -21 -7 -0.9683 1.3426
-7 -21 -6 -1.4387 1.6259
-7 -21 -5 -2.0365 1.1611
-7 -21 -4 -1.6644 0.3257
-7 -21 -3 0.0116 0.3587
-7 -21 -2 1.8257 0.8515
-7 -21 -1 3.0657 0.7212
-7 -20 -9 -0.1759 -0.2370
-7 -20 -8 -0.1671 -0.7975
-7 -20 -7 0.2873 -0.9196
-7 -20 -6 0.8343 -0.5661
-7 -20 -5 1.0871 0.5449
-7 -20 -4 0.9676 2.0033
-7 -20 -3 1.0262 2.4074
-7 -20 -2 1.2174 1.7882
-7 -20 -1 0.6820 0.8242
-7 -19 -10 0.3390 -0.3532
-7 -19 -9 0.9050 0.0958
-7 -19 -8 0.5590 1.0406
-7 -19 -7 -1.0266 1.3515
-7 -19 -6 -3.2395 1.2397
-7 -19 -5 -4.7842 0.7429
-7 -19 -4 -4.2290 -0.4008
-7 -19 -3 -2.3058 -0.9566
-7 -19 -2 -0.6289 -0.2428
-7 -19 -1 0.7622 0.4038
-7 -18 -11 0.2285 0.9966
-7 -18 -10 0.2641 1.3092
-7 -18 -9 -0.5478 0.5898
-7 -18 -8 -0.8807 -0.8616
-7 -18 -7 -0.0778 -1.9000
-7 -18 -6 0.7351 -1.9405
-7 -18 -5 0.7426 -0.2673
-7 -18 -4 0.1963 2.2601
-7 -18 -3 -0.1649 3.1733
-7 -18 -2 -0.2091 2.4552
-7 -18 -1 -0.5432 1.2182
-7 -17 -11 -0.7533 1.1647
-7 -17 -10 0.2013 0.0110
-7 -17 -9 2.0037 -0.2265
-7 -17 -8 2.5104 0.6769
-7 -17 -7 1.3961 1.1306
-7 -17 -6 -0.5896 0.6146
-7 -17 -5 -2.5397 -0.4147
-7 -17 -4 -2.7985 -1.3403
-7 -17 -3 -1.5050 -1.4491
-7 -17 -2 0.1106 -0.9485
-7 -17 -1 2.1132 -0.4704
-7 -16 -12 -0.3584 -0.6315
-7 -16 -11 -0.1098 -0.0810
-7 -16 -10 0.3025 0.4908
-7 -16 -9 0.0718 -0.5880
-7 -16 -8 -0.2676 -1.9768
-7 -16 -7 -0.2272 -1.9865
-7 -16 -6 -0.1786 -1.3000
-7 -16 -5 -0.4422 0.3205
-7 -16 -4 -0.9944 2.9733
-7 -16 -3 -1.5204 4.6425
-7 -16 -2 -2.0117 4.7043
-7 -16 -1 -2.8182 3.1175
-7 -15 -12 -0.7130 1.3609
-7 -15 -11 -1.0323 1.4196
-7 -15 -10 -0.2123 0.2368
-7 -15 -9 0.8731 -0.5964
-7 -15 -8 0.2812 -0.2094
-7 -15 -7 -1.4194 0.3892
-7 -15 -6 -2.7643 0.3253
-7 -15 -5 -2.8860 -0.2000
-7 -15 -4 -0.9832 -0.7524
-7 -15 -3 1.7290 -1.3712
-7 -15 -2 4.1493 -2.0781
-7 -15 -1 7.1641 -1.8818
-7 -14 -13 -0.6901 -0.5286
-7 -14 -12 -0.8051 -0.3568
-7 -14 -11 -0.0588 0.5297
-7 -14 -10 0.7130 0.7651
-7 -14 -9 0.7806 -0.7949
-7 -14 -8 0.9665 -2.1861
-7 -14 -7 1.6079 -1.5343
-7 -14 -6 1.8397 0.3534
-7 -14 -5 1.6541 2.7409
-7 -14 -4 1.8224 4.5811
-7 -14 -3 2.1891 4.6788
-7 -14 -2 2.0586 4.2741
-7 -14 -1 1.4690 3.1899
-7 -13 -13 -1.2023 0.1612
-7 -13 -12 -0.2651 0.3472
-7 -13 -11 1.1193 -0.2437
-7 -13 -10 1.4724 -1.1576
-7 -13 -9 0.8746 -0.7290
-7 -13 -8 -0.0347 1.2679
-7 -13 -7 -1.0124 2.7399
-7 -13 -6 -2.4947 2.7004
-7 -13 -5 -3.6289 2.5177
-7 -13 -4 -2.7003 2.5418
-7 -13 -3 -0.9189 1.3966
-7 -13 -2 0.5583 -0.6526
-7 -13 -1 3.0508 -1.4309
-7 -12 -13 0.4892 -0.5748
-7 -12 -12 0.3510 0.6500
-7 -12 -11 0.3069 1.6560
-7 -12 -10 0.8672 1.2057
-7 -12 -9 1.3314 -0.2289
-7 -12 -8 1.1423 -1.0205
-7 -12 -7 0.8286 -1.1819
-7 -12 -6 1.0399 -1.1092
-7 -12 -5 1.9243 0.6087
-7 -12 -4 2.7796 3.0516
-7 -12 -3 2.4352 3.2507
-7 -12 -2 1.3824 2.0975
-7 -12 -1 1.1895 1.3262
-7 -11 -14 -0.6341 0.8539
-7 -11 -13 -2.0241 2.1540
-7 -11 -12 -2.1857 2.6529
-7 -11 -11 -1.0138 1.8021
-7 -11 -10 0.6032 0.2041
-7 -11 -9 1.6301 -0.7454
-7 -11 -8 1.9113 -0.0901
-7 -11 -7 1.8861 1.0549
-7 -11 -6 0.3913 1.0044
-7 -11 -5 -2.9473 0.1837
-7 -11 -4 -5.4528 -0.3898
-7 -11 -3 -5.8964 -0.8566
-7 -11 -2 -5.2803 -1.0838
-7 -11 -1 -3.7897 -0.7778
-7 -10 -14 0.7654 1.1743
-7 -10 -13 0.7078 0.5723
-7 -10 -12 0.2494 0.0440
-7 -10 -11 -0.3010 0.3467
-7 -10 -10 -0.3060 -0.0086
-7 -10 -9 -0.3380 -1.2760
-7 -10 -8 -1.1866 -1.6400
-7 -10 -7 -2.2895 -1.9024
-7 -10 -6 -3.1958 -3.4074
-7 -10 -5 -3.8543 -3.4489
-7 -10 -4 -3.6215 -1.0777
-7 -10 -3 -2.8887 0.0592
-7 -10 -2 -2.9511 -0.7826
-7 -10 -1 -3.6173 -0.8324
-7 -9 -14 -0.4255 0.6841
-7 -9 -13 -0.3356 1.2852
-7 -9 -12 -0.5902 1.5991
-7 -9 -11 -1.0910 1.0025
-7 -9 -10 -0.5580 -0.3466
-7 -9 -9 0.4163 -1.6500
-7 -9 -8 1.1752 -1.9526
-7 -9 -7 2.2375 -1.7523
-7 -9 -6 1.8210 -2.3447
-7 -9 -5 -1.5466 -2.9577
-7 -9 -4 -4.5988 -2.5548
-7 -9 -3 -4.3214 -2.3381
-7 -9 -2 -2.0352 -2.7218
-7 -9 -1 0.1680 -2.1722
-7 -8 -14 -0.2539 2.2141
-7 -8 -13 -0.1809 0.5770
-7 -8 -12 -0.2028 -0.6832
-7 -8 -11 0.4237 -0.1146
-7 -8 -10 1.1986 -0.3001
-7 -8 -9 0.4628 -2.0428
-7 -8 -8 -1.4721 -2.5639
-7 -8 -7 -2.1222 -1.9280
-7 -8 -6 -1.3884 -2.4054
-7 -8 -5 -1.4478 -3.3893
-7 -8 -4 -2.4120 -3.7378
-7 -8 -3 -3.3207 -3.6973
-7 -8 -2 -4.2788 -2.7233
-7 -8 -1 -5.0905 -0.8054
-7 -7 -15 0.0112 0.8993
-7 -7 -14 -0.1119 0.5339
-7 -7 -13 0.5114 0.4408
-7 -7 -12 0.3922 0.4113
-7 -7 -11 -0.8706 -0.5565
-7 -7 -10 -1.5344 -1.8703
-7 -7 -9 -0.9235 -2.0207
-7 -7 -8 0.6820 -0.5862
-7 -7 -7 2.7355 0.9153
-7 -7 -6 3.6476 1.1680
-7 -7 -5 2.9428 1.8425
-7 -7 -4 2.0808 4.2458
-7 -7 -3 1.6802 5.7889
-7 -7 -2 1.2930 4.4511
-7 -7 -1 1.1000 1.9079
-7 -6 -15 -0.4951 0.3677
-7 -6 -14 -0.6467 -0.0641
-7 -6 -13 -1.2099 -0.9714
-7 -6 -12 -1.2964 -1.1304
-7 -6 -11 -0.2840 -0.4930
-7 -6 -10 0.9210 -0.3365
-7 -6 -9 1.5920 0.0479
-7 -6 -8 2.4468 1.9269
-7 -6 -7 3.8196 3.5880
-7 -6 -6 3.9568 3.1034
-7 -6 -5 2.2285 0.5011
-7 -6 -4 1.1902 -3.5376
-7 -6 -3 2.0347 -6.6985
-7 -6 -2 3.0696 -6.2298
-7 -6 -1 3.4851 -2.8374
-7 -5 -15 1.1739 -0.1127
-7 -5 -14 1.3781 -0.1506
-7 -5 -13 0.7212 0.3413
-7 -5 -12 -0.8608 0.5801
-7 -5 -11 -2.1014 0.2402
-7 -5 -10 -1.7549 0.0822
-7 -5 -9 -0.4305 0.0623
-7 -5 -8 1.4727 0.2844
-7 -5 -7 4.0827 1.3076
-7 -5 -6 6.4342 2.3611
-7 -5 -5 6.9992 3.0715
-7 -5 -4 4.6497 4.5134
-7 -5 -3 0.0312 6.4110
-7 -5 -2 -4.3708 6.8549
-7 -5 -1 -6.8695 4.5736
-7 -4 -15 0.5619 0.3718
-7 -4 -14 0.9445 -0.6829
-7 -4 -13 0.9037 -2.2163
-7 -4 -12 0.3366 -2.4575
-7 -4 -11 -0.2417 -1.0393
-7 -4 -10 0.1651 0.2439
-7 -4 -9 1.5678 1.3149
-7 -4 -8 2.4685 3.5979
-7 -4 -7 1.7596 6.3926
-7 -4 -6 -0.2300 7.5276
-7 -4 -5 -1.9266 4.7634
-7 -4 -4 -1.6080 -2.3289
-7 -4 -3 0.7307 -9.8009
-7 -4 -2 4.2139 -12.3956
-7 -4 -1 8.0361 -8.1826
-7 -3 -15 1.8437 -0.7568
-7 -3 -14 2.8724 -1.0156
-7 -3 -13 2.3531 -0.0785
-7 -3 -12 0.0023 0.6873
-7 -3 -11 -1.9295 1.2450
-7 -3 -10 -1.9811 2.0992
-7 -3 -9 -1.1527 1.6953
-7 -3 -8 0.6118 -0.5119
-7 -3 -7 3.7931 -2.8731
-7 -3 -6 6.9962 -5.0181
-7 -3 -5 7.9353 -7.0029
-7 -3 -4 4.5778 -7.3248
-7 -3 -3 -2.2361 -5.5254
-7 -3 -2 -8.5790 -3.1287
-7 -3 -1 -12.0376 -1.2494
-7 -2 -15 0.5793 0.2920
-7 -2 -14 0.7036 -0.5560
-7 -2 -13 0.8971 -2.2417
-7 -2 -12 0.6366 -3.0344
-7 -2 -11 -0.2786 -2.0238
-7 -2 -10 -0.7360 -0.3617
-7 -2 -9 -0.3503 1.9853
-7 -2 -8 -0.6572 5.2746
-7 -2 -7 -2.8232 7.5414
-7 -2 -6 -6.0984 6.8083
-7 -2 -5 -8.4197 1.4222
-7 -2 -4 -8.0856 -8.3763
-7 -2 -3 -5.6233 -16.9632
-7 -2 -2 -2.8038 -18.1022
-7 -2 -1 -0.5821 -10.9619
-7 -1 -15 2.6268 -0.2612
-7 -1 -14 3.5879 -0.2523
-7 -1 -13 2.8290 0.0638
-7 -1 -12 0.6021 0.4456
-7 -1 -11 -1.5909 1.1494
-7 -1 -10 -3.4390 1.7993
-7 -1 -9 -4.1976 1.1525
-7 -1 -8 -1.3459 -0.3936
-7 -1 -7 3.8246 -1.4285
-7 -1 -6 7.1991 -2.6437
-7 -1 -5 7.8955 -5.1965
-7 -1 -4 5.7926 -7.5771
-7 -1 -3 0.8920 -7.4809
-7 -1 -2 -3.4215 -4.9931
-7 -1 -1 -4.6242 -2.0336
-6 -25 -4 0.3282 0.4205
-6 -25 -3 0.0652 0.6141
-6 -25 -2 -0.6720 0.6087
-6 -25 -1 -2.0650 0.3801
-6 -24 -6 0.9177 0.2744
-6 -24 -5 0.6869 0.4218
-6 -24 -4 0.2185 0.1815
-6 -24 -3 -0.1119 -0.3076
-6 -24 -2 -0.1069 -1.4189
-6 -24 -1 0.4145 -2.0167
-6 -23 -7 0.3710 0.0378
-6 -23 -6 0.9241 0.2768
-6 -23 -5 1.3230 0.3579
-6 -23 -4 0.8412 0.3767
-6 -23 -3 0.5224 0.2400
-6 -23 -1 -0.8395 0.2132
-6 -22 -8 -0.1513 1.0929
-6 -22 -7 0.2485 1.4777
-6 -22 -6 0.7817 1.2481
-6 -22 -5 0.2823 0.5072
-6 -22 -4 -0.6418 0.3105
-6 -22 -3 -0.8114 0.8003
-6 -22 -2 -0.3423 0.1863
-6 -22 -1 0.2236 -1.0206
-6 -21 -9 -0.1993 -0.4024
-6 -21 -8 -0.1147 -0.2797
-6 -21 -7 0.6004 0.7634
-6 -21 -6 1.5875 1.2377
-6 -21 -5 1.6248 0.6370
-6 -21 -4 0.8596 0.0107
-6 -21 -3 1.3944 -0.2840
-6 -21 -2 2.8608 -0.3039
-6 -21 -1 2.5364 -0.1088
-6 -20 -10 -0.1904 -1.2570
-6 -20 -9 -0.1435 -0.6898
-6 -20 -8 -0.6479 0.7420
-6 -20 -7 -1.0679 1.5140
-6 -20 -6 -1.1979 1.2089
-6 -20 -5 -1.4195 0.5700
-6 -20 -4 -1.1485 0.5047
-6 -20 -3 -0.3971 1.0214
-6 -20 -2 -0.1019 0.8681
-6 -20 -1 -0.0769 -0.0457
-6 -19 -10 -0.0025 0.1163
-6 -19 -9 -0.9482 -0.1395
-6 -19 -8 -1.4618 0.2365
-6 -19 -7 -0.7705 0.9018
-6 -19 -6 0.0224 0.8328
-6 -19 -5 -0.0180 0.8723
-6 -19 -4 -0.1392 1.4524
-6 -19 -3 0.9047 1.0584
-6 -19 -2 2.1766 0.0225
-6 -19 -1 1.7752 -0.2533
-6 -18 -11 -0.5825 -0.2395
-6 -18 -10 -0.5418 -1.4765
-6 -18 -9 -0.4993 -1.2480
-6 -18 -8 -0.2948 0.0681
-6 -18 -7 0.3607 0.7446
-6 -18 -6 0.1427 0.7945
-6 -18 -5 -1.3310 0.7085
-6 -18 -4 -1.7240 0.3111
-6 -18 -3 -0.8052 -0.2532
-6 -18 -2 -0.3506 -0.7712
-6 -18 -1 0.0128 -0.8793
-6 -17 -12 0.5133 -0.2815
-6 -17 -11 1.1725 0.0586
-6 -17 -10 1.0711 0.2080
-6 -17 -9 0.0702 -0.3577
-6 -17 -8 -0.6459 -0.3818
-6 -17 -7 -0.8609 0.0568
-6 -17 -6 -1.4127 -0.3846
-6 -17 -5 -2.5413 -0.3435
-6 -17 -4 -3.5430 0.8909
-6 -17 -3 -3.4431 1.0696
-6 -17 -2 -2.6525 0.3216
-6 -17 -1 -2.5929 0.1059
-6 -16 -12 -0.5275 1.5669
-6 -16 -11 -1.3089 1.1552
-6 -16 -10 -1.0178 -0.3788
-6 -16 -9 -0.4090 -1.5424
-6 -16 -8 -0.4958 -2.0309
-6 -16 -7 -0.6108 -2.3801
-6 -16 -6 -0.9019 -2.3829
-6 -16 -5 -1.6327 -1.7739
-6 -16 -4 -1.2567 -0.7989
-6 -16 -3 -0.1600 -0.0888
-6 -16 -2 0.2568 -0.2234
-6 -16 -1 1.0561 -0.4032
-6 -15 -12 -0.1550 -0.1221
-6 -15 -11 -0.4403 0.6205
-6 -15 -10 0.2979 0.4204
-6 -15 -9 1.2768 -1.2472
-6 -15 -8 1.3558 -2.2200
-6 -15 -7 0.4486 -1.8775
-6 -15 -6 -0.6109 -1.8058
-6 -15 -5 -1.3664 -1.0935
-6 -15 -4 -1.9779 0.8481
-6 -15 -3 -2.0317 1.6986
-6 -15 -2 -0.9733 1.3568
-6 -15 -1 0.5829 0.9343
-6 -14 -13 -0.0850 -0.0250
-6 -14 -12 -0.1815 0.1288
-6 -14 -11 -0.2381 -0.0243
-6 -14 -10 -0.2956 -1.0595
-6 -14 -9 -0.3225 -2.4906
-6 -14 -8 -0.4672 -3.1187
-6 -14 -7 -0.8188 -2.5513
-6 -14 -6 -2.0558 -1.2502
-6 -14 -5 -3.3640 0.2878
-6 -14 -4 -2.3385 1.7510
-6 -14 -3 -0.1267 2.8559
-6 -14 -2 0.7551 3.2530
-6 -14 -1 1.3186 2.5728
-6 -13 -13 0.5935 -1.3353
-6 -13 -12 0.4114 -1.0855
-6 -13 -11 0.7031 -0.2361
-6 -13 -10 2.3096 -0.0943
-6 -13 -9 3.5705 -0.7880
-6 -13 -8 2.3394 -0.8605
-6 -13 -7 -0.7462 -0.2457
-6 -13 -6 -2.5265 0.2636
-6 -13 -5 -1.0432 1.5101
-6 -13 -4 1.9355 2.5991
-6 -13 -3 3.9397 1.2996
-6 -13 -2 6.0045 -0.4926
-6 -13 -1 9.6983 -0.5404
-6 -12 -14 -0.8152 -0.1426
-6 -12 -13 -1.6512 0.8987
-6 -12 -12 -1.0329 2.2159
-6 -12 -11 0.3819 2.1776
-6 -12 -10 1.1164 -0.0551
-6 -12 -9 0.9540 -3.0063
-6 -12 -8 1.0296 -4.2277
-6 -12 -7 1.9044 -2.6912
-6 -12 -6 2.0607 0.6820
-6 -12 -5 1.1479 3.7757
-6 -12 -4 1.0231 4.9928
-6 -12 -3 1.1893 5.4166
-6 -12 -2 0.4618 6.5384
-6 -12 -1 0.3513 5.8954
-6 -11 -14 0.5991 -0.5696
-6 -11 -13 0.4263 -1.1503
-6 -11 -12 0.5114 -1.1408
-6 -11 -11 1.6441 -0.7507
-6 -11 -10 3.7685 -0.9552
-6 -11 -9 4.8303 -1.0531
-6 -11 -8 2.3382 0.3030
-6 -11 -7 -2.9487 1.5937
-6 -11 -6 -6.7996 1.5223
-6 -11 -5 -6.3154 2.1586
-6 -11 -4 -3.6435 3.1903
-6 -11 -3 -2.2608 1.5571
-6 -11 -2 -0.8282 -1.2575
-6 -11 -1 3.1920 -1.6800
-6 -10 -14 -0.0012 -0.0470
-6 -10 -13 -0.6314 1.9934
-6 -10 -12 -1.3306 3.8144
-6 -10 -11 -1.5947 3.0664
-6 -10 -10 -0.6837 0.3667
-6 -10 -9 0.3013 -2.2552
-6 -10 -8 0.5622 -3.9368
-6 -10 -7 0.9998 -4.6049
-6 -10 -6 1.0533 -3.6990
-6 -10 -5 -0.0344 -0.8631
-6 -10 -4 -0.5842 2.5841
-6 -10 -3 0.0649 5.1807
-6 -10 -2 0.7415 6.6662
-6 -10 -1 1.3542 5.6555
-6 -9 -14 -0.1932 1.4767
-6 -9 -13 -0.9638 0.6414
-6 -9 -12 -1.2519 -0.1426
-6 -9 -11 0.4408 0.4989
-6 -9 -10 3.7182 0.0936
-6 -9 -9 5.2609 -2.2854
-6 -9 -8 2.2742 -3.2615
-6 -9 -7 -3.5446 -1.8991
-6 -9 -6 -8.5395 -0.9236
-6 -9 -5 -11.2906 -1.4107
-6 -9 -4 -12.1427 -2.9447
-6 -9 -3 -11.1518 -4.7946
-6 -9 -2 -7.4120 -4.9606
-6 -9 -1 -1.5034 -2.7767
-6 -8 -15 1.0630 0.9791
-6 -8 -14 1.0118 1.3821
-6 -8 -13 1.3262 2.1649
-6 -8 -12 0.6191 2.3191
-6 -8 -11 -0.8735 1.1251
-6 -8 -10 -1.3371 -0.8405
-6 -8 -9 -1.3439 -3.3566
-6 -8 -8 -1.7961 -6.2243
-6 -8 -7 -1.9323 -8.2766
-6 -8 -6 -2.1689 -7.8493
-6 -8 -5 -3.2349 -3.5399
-6 -8 -4 -3.7653 3.3172
-6 -8 -3 -2.6768 8.3457
-6 -8 -2 -0.8975 8.9016
-6 -8 -1 0.4076 5.7943
-6 -7 -15 -1.9086 0.7122
-6 -7 -14 -2.4262 0.7274
-6 -7 -13 -1.9523 -0.0969
-6 -7 -12 -0.4866 -0.2273
-6 -7 -11 1.9993 0.5510
-6 -7 -10 4.6451 -0.0940
-6 -7 -9 5.3540 -2.0653
-6 -7 -8 3.0251 -2.7886
-6 -7 -7 -1.0210 -2.1484
-6 -7 -6 -5.4988 -1.3285
-6 -7 -5 -9.5401 -0.8436
-6 -7 -4 -10.7342 -1.9578
-6 -7 -3 -7.1839 -4.6855
-6 -7 -2 0.2527 -6.1836
-6 -7 -1 8.4091 -4.2538
-6 -6 -15 -0.5770 0.4183
-6 -6 -14 -0.9624 1.2236
-6 -6 -13 -1.1697 2.4759
-6 -6 -12 -1.6124 2.8157
-6 -6 -11 -1.6006 1.7846
-6 -6 -10 -0.9485 -0.0380
-6 -6 -9 -0.8710 -2.9396
-6 -6 -8 -0.9365 -6.2011
-6 -6 -7 -0.0864 -7.4532
-6 -6 -6 0.6886 -5.5941
-6 -6 -5 0.1895 -0.7308
-6 -6 -4 -1.4280 6.3024
-6 -6 -3 -3.1443 12.4345
-6 -6 -2 -4.1817 13.9158
-6 -6 -1 -4.8123 9.2525
-6 -5 -15 -0.7399 0.9860
-6 -5 -14 -1.2420 0.4648
-6 -5 -13 -1.3878 -0.5444
-6 -5 -12 -0.7237 -0.3467
-6 -5 -11 0.9857 0.0423
-6 -5 -10 3.1616 -1.6245
-6 -5 -9 4.3049 -3.3246
-6 -5 -8 3.0814 -1.9042
-6 -5 -7 -0.1110 1.9081
-6 -5 -6 -3.5067 6.0892
-6 -5 -5 -4.8258 8.3636
-6 -5 -4 -2.2057 6.4690
-6 -5 -3 4.2189 1.8236
-6 -5 -2 13.0515 -1.7303
-6 -5 -1 21.8419 -2.0590
-6 -4 -15 0.5819 -1.1235
-6 -4 -14 0.7975 -0.7919
-6 -4 -13 -0.0438 0.9587
-6 -4 -12 -1.3593 2.0453
-6 -4 -11 -0.9904 2.0178
-6 -4 -10 0.7728 1.4571
-6 -4 -9 1.9535 -0.8238
-6 -4 -8 3.2234 -4.1675
-6 -4 -7 5.0957 -5.0785
-6 -4 -6 5.7517 -2.6661
-6 -4 -5 4.2969 1.4775
-6 -4 -4 1.6156 6.7245
-6 -4 -3 -0.3217 11.5985
-6 -4 -2 -0.5296 12.6895
-6 -4 -1 -0.5381 8.0325
-6 -3 -15 -0.3672 0.0448
-6 -3 -14 -0.5082 -0.4430
-6 -3 -13 -1.0344 -1.4594
-6 -3 -12 -1.4076 -1.3979
-6 -3 -11 -0.6465 -0.5688
-6 -3 -10 1.5241 -0.8261
-6 -3 -9 3.2322 -0.9466
-6 -3 -8 2.0899 0.8400
-6 -3 -7 -1.4145 3.8025
-6 -3 -6 -4.7368 7.2248
-6 -3 -5 -6.0945 8.9681
-6 -3 -4 -4.8627 6.2527
-6 -3 -3 -1.2030 1.0052
-6 -3 -2 4.2769 -2.6523
-6 -3 -1 9.9112 -2.7596
-6 -2 -15 0.8238 -0.5053
-6 -2 -14 1.8059 -0.6047
-6 -2 -13 1.7733 -0.0930
-6 -2 -12 0.1968 0.5444
-6 -2 -11 -0.5632 1.6604
-6 -2 -10 0.2763 2.4312
-6 -2 -9 0.9734 0.4241
-6 -2 -8 1.3910 -3.2086
-6 -2 -7 1.6356 -4.3036
-6 -2 -6 1.3114 -2.2416
-6 -2 -5 0.7293 0.8527
-6 -2 -4 -0.5250 4.1887
-6 -2 -3 -0.8024 6.5945
-6 -2 -2 3.3645 6.0104
-6 -2 -1 9.9943 2.8071
-6 -1 -15 -0.6252 -1.0176
-6 -1 -14 -0.9388 -1.0244
-6 -1 -13 -1.3610 -0.9907
-6 -1 -12 -1.6517 -0.1446
-6 -1 -11 -1.1509 1.5086
-6 -1 -10 0.3451 2.3730
-6 -1 -9 1.4284 2.4389
-6 -1 -8 0.5498 1.9240
-6 -1 -7 -1.7028 0.4819
-6 -1 -6 -3.7807 -0.9058
-6 -1 -5 -5.0764 -3.5261
-6 -1 -4 -5.3694 -8.7338
-6 -1 -3 -4.4641 -11.7793
-6 -1 -2 -2.7232 -9.1269
-6 -1 -1 -1.0792 -4.1437
-5 -26 -2 -0.1856 0.5761
-5 -26 -1 -1.0787 0.6481
-5 -25 -4 0.2495 -0.2291
-5 -25 -3 0.5216 -0.0763
-5 -25 -2 0.3488 -0.3479
-5 -25 -1 0.5846 -0.6902
-5 -24 -6 -0.2691 -0.3418
-5 -24 -5 0.4116 -0.1827
-5 -24 -4 0.6671 -0.4913
-5 -24 -3 0.2022 -1.2124
-5 -24 -2 -0.4815 -0.9361
-5 -24 -1 -1.7132 -0.0048
-5 -23 -7 0.6481 -0.4090
-5 -23 -6 0.8912 -0.2343
-5 -23 -5 0.6046 -0.1827
-5 -23 -4 0.1027 -0.0715
-5 -23 -3 -0.9606 0.2892
-5 -23 -2 -2.4212 -0.1911
-5 -23 -1 -3.1417 -0.9017
-5 -22 -8 0.6323 0.2286
-5 -22 -7 0.5607 0.3571
-5 -22 -6 1.3415 0.4511
-5 -22 -5 1.8975 -0.2654
-5 -22 -4 0.8342 -1.9388
-5 -22 -3 -0.1980 -3.4621
-5 -22 -2 0.1168 -3.2734
-5 -22 -1 0.1449 -1.5054
-5 -21 -9 0.0876 -0.5342
-5 -21 -8 0.2780 -0.9524
-5 -21 -7 0.8823 -0.6343
-5 -21 -6 1.6844 -0.0468
-5 -21 -5 1.5967 -0.2592
-5 -21 -4 0.5559 -0.4972
-5 -21 -3 -0.8782 0.2286
-5 -21 -2 -2.4684 0.5717
-5 -21 -1 -3.5519 0.0289
-5 -20 -10 0.6631 0.3876
-5 -20 -9 1.0206 0.9261
-5 -20 -8 0.5303 1.8346
-5 -20 -7 0.2149 2.6661
-5 -20 -6 0.7302 1.8827
-5 -20 -5 0.8584 -0.1290
-5 -20 -4 -0.0565 -1.7026
-5 -20 -3 -0.1791 -2.4792
-5 -20 -2 0.8547 -2.1870
-5 -20 -1 0.9143 -0.7820
-5 -19 -11 -1.3913 -0.4662
-5 -19 -10 -1.7967 -0.9989
-5 -19 -9 -1.6927 -0.9852
-5 -19 -8 -0.8527 -0.3918
-5 -19 -7 1.2594 0.0976
-5 -19 -6 2.9883 0.1980
-5 -19 -5 2.6798 -0.0849
-5 -19 -4 1.6742 -0.1358
-5 -19 -3 0.6935 0.4640
-5 -19 -2 -0.8479 0.6802
-5 -19 -1 -1.7856 0.1737
-5 -18 -11 0.4050 -0.3989
-5 -18 -10 0.1756 -0.0187
-5 -18 -9 -0.5258 0.8686
-5 -18 -8 -0.8340 2.8527
-5 -18 -7 -0.4202 4.0435
-5 -18 -6 0.0074 2.2898
-5 -18 -5 -0.3955 -0.2129
-5 -18 -4 -1.4065 -1.5027
-5 -18 -3 -1.5940 -2.7728
-5 -18 -2 -0.9636 -3.1921
-5 -18 -1 -1.1200 -1.4678
-5 -17 -12 -0.5122 0.4014
-5 -17 -11 -0.9970 -0.0984
-5 -17 -10 -1.4666 -0.9200
-5 -17 -9 -2.0403 -0.7373
-5 -17 -8 -1.4892 -0.0331
-5 -17 -7 0.9703 0.1541
-5 -17 -6 2.7070 0.2210
-5 -17 -5 2.1630 0.5157
-5 -17 -4 1.6005 0.6532
-5 -17 -3 0.9177 0.3183
-5 -17 -2 -1.4394 -0.5196
-5 -17 -1 -3.2753 -0.8973
-5 -16 -12 0.0515 -0.2639
-5 -16 -11 -0.0807 -0.0010
-5 -16 -10 -0.4316 -0.0618
-5 -16 -9 -0.8505 -0.0229
-5 -16 -8 -0.6498 1.3253
-5 -16 -7 0.0050 2.2634
-5 -16 -6 -0.0119 0.3887
-5 -16 -5 -1.3960 -2.1450
-5 -16 -4 -3.2919 -3.4810
-5 -16 -3 -3.8784 -5.0681
-5 -16 -2 -2.9739 -5.6410
-5 -16 -1 -2.2183 -3.1636
-5 -15 -13 0.3174 -0.0644
-5 -15 -12 -0.0441 0.5646
-5 -15 -11 -1.0207 0.8474
-5 -15 -10 -2.0496 0.1638
-5 -15 -9 -2.2269 -0.8813
-5 -15 -8 -1.0838 -1.7598
-5 -15 -7 0.8985 -2.6382
-5 -15 -6 1.4356 -3.0771
-5 -15 -5 -0.1928 -2.0342
-5 -15 -4 -1.6239 0.3281
-5 -15 -3 -3.0240 2.0641
-5 -15 -2 -6.0264 1.7665
-5 -15 -1 -8.5755 0.6104
-5 -14 -13 0.7404 -0.8070
-5 -14 -12 -0.5391 -0.9512
-5 -14 -11 -2.0315 -0.5412
-5 -14 -10 -1.6912 -0.0529
-5 -14 -9 -0.1841 0.2350
-5 -14 -8 0.3190 0.6652
-5 -14 -7 -0.7537 0.1557
-5 -14 -6 -1.9526 -2.2771
-5 -14 -5 -1.9123 -4.2148
-5 -14 -4 -0.7455 -4.6212
-5 -14 -3 0.9135 -5.7870
-5 -14 -2 3.0576 -6.6479
-5 -14 -1 5.4243 -4.2903
-5 -13 -13 0.0359 0.1500
-5 -13 -12 -0.2210 1.1153
-5 -13 -11 -0.9047 1.5397
-5 -13 -10 -1.3960 0.4780
-5 -13 -9 -0.9012 -1.2592
-5 -13 -8 0.7237 -2.3949
-5 -13 -7 2.9879 -2.6332
-5 -13 -6 4.0668 -1.8057
-5 -13 -5 3.2492 0.1166
-5 -13 -4 2.2738 2.1245
-5 -13 -3 1.0508 3.4646
-5 -13 -2 -1.3869 4.1934
-5 -13 -1 -3.1989 3.3420
-5 -12 -14 0.4588 -0.4549
-5 -12 -13 0.9510 -1.9091
-5 -12 -12 1.2010 -2.6195
-5 -12 -11 1.2211 -1.8537
-5 -12 -10 1.4650 -0.6945
-5 -12 -9 2.1529 0.3454
-5 -12 -8 2.0935 2.0563
-5 -12 -7 -0.1558 3.4936
-5 -12 -6 -3.0915 3.1768
-5 -12 -5 -3.1539 2.1537
-5 -12 -4 -0.2276 0.5665
-5 -12 -3 2.1125 -2.5545
-5 -12 -2 3.0034 -4.6441
-5 -12 -1 4.4584 -3.2916
-5 -11 -13 -0.7770 1.0122
-5 -11 -12 -1.1763 2.5610
-5 -11 -11 -1.3396 1.6272
-5 -11 -10 -0.7195 -0.3317
-5 -11 -9 0.0675 -0.4889
-5 -11 -8 0.7737 0.1584
-5 -11 -7 2.2493 -0.3738
-5 -11 -6 4.0466 -0.3072
-5 -11 -5 5.5163 2.0948
-5 -11 -4 7.0603 4.2159
-5 -11 -3 7.6974 4.0549
-5 -11 -2 6.9251 3.4722
-5 -11 -1 6.6057 2.7374
-5 -10 -14 -0.9473 0.1204
-5 -10 -13 -1.2939 -0.4935
-5 -10 -12 -0.6854 -0.2939
-5 -10 -11 0.9121 0.8000
-5 -10 -10 2.5213 0.4168
-5 -10 -9 3.1819 -1.2922
-5 -10 -8 1.9673 -0.8600
-5 -10 -7 -0.9586 2.1222
-5 -10 -6 -3.2702 4.5503
-5 -10 -5 -2.9766 4.5954
-5 -10 -4 -1.8958 2.1415
-5 -10 -3 -3.0302 -1.0696
-5 -10 -2 -4.6287 -1.9721
-5 -10 -1 -3.3967 -0.9492
-5 -9 -15 2.0546 -0.1318
-5 -9 -14 2.3882 0.0382
-5 -9 -13 1.7150 1.3656
-5 -9 -12 -0.1721 1.7679
-5 -9 -11 -1.4954 -0.1304
-5 -9 -10 -0.7489 -1.6144
-5 -9 -9 -0.0139 -0.6174
-5 -9 -8 -1.1672 0.5294
-5 -9 -7 -2.8284 -0.4249
-5 -9 -6 -3.5245 -1.4876
-5 -9 -5 -3.0156 0.0488
-5 -9 -4 -1.4568 2.6962
-5 -9 -3 0.4471 3.5739
-5 -9 -2 2.5606 3.0266
-5 -9 -1 4.9420 2.0429
-5 -8 -15 -0.6058 0.2645
-5 -8 -14 -0.7816 0.6494
-5 -8 -13 -0.8035 0.4648
-5 -8 -12 -0.5046 0.4685
-5 -8 -11 0.3296 0.9598
-5 -8 -10 1.7293 0.3875
-5 -8 -9 2.7006 -1.2873
-5 -8 -8 1.8066 -2.1517
-5 -8 -7 -0.7574 -1.8432
-5 -8 -6 -3.5494 -0.8978
-5 -8 -5 -5.4035 0.2123
-5 -8 -4 -5.7985 0.0154
-5 -8 -3 -4.8559 -1.6639
-5 -8 -2 -2.2329 -2.7561
-5 -8 -1 1.9053 -2.2645
-5 -7 -15 0.1745 0.3747
-5 -7 -14 -0.0125 1.3323
-5 -7 -13 -0.2911 2.0094
-5 -7 -12 -0.8932 1.1117
-5 -7 -11 -0.9389 -0.1701
-5 -7 -10 -0.0861 0.1122
-5 -7 -9 0.1667 0.4031
-5 -7 -8 -0.7264 -1.4239
-5 -7 -7 -2.5973 -4.0274
-5 -7 -6 -6.1734 -5.0367
-5 -7 -5 -10.8447 -3.8669
-5 -7 -4 -13.7888 -1.6460
-5 -7 -3 -12.3834 0.1575
-5 -7 -2 -7.0805 1.1644
-5 -7 -1 -1.8511 1.2242
-5 -6 -15 -1.2617 1.5127
-5 -6 -14 -1.3697 1.8941
-5 -6 -13 -0.4481 1.7761
-5 -6 -12 0.5450 1.9410
-5 -6 -11 0.8538 1.5015
-5 -6 -10 0.7830 -1.0565
-5 -6 -9 0.3234 -4.3376
-5 -6 -8 -1.1503 -6.4895
-5 -6 -7 -2.9952 -7.1021
-5 -6 -6 -3.6982 -4.5093
-5 -6 -5 -2.7051 1.1740
-5 -6 -4 -0.5611 5.4205
-5 -6 -3 2.3772 5.0530
-5 -6 -2 7.4020 1.6071
-5 -6 -1 14.4153 -1.0813
-5 -5 -14 -2.4217 0.4505
-5 -5 -13 -2.3587 2.0184
-5 -5 -12 -0.9865 1.8756
-5 -5 -11 1.6571 0.7334
-5 -5 -10 3.6502 0.8864
-5 -5 -9 3.5772 0.8257
-5 -5 -8 2.8373 -1.2548
-5 -5 -7 1.0402 -3.0377
-5 -5 -6 -4.0631 -2.2562
-5 -5 -5 -10.8382 0.2613
-5 -5 -4 -14.0262 2.6201
-5 -5 -3 -9.2778 3.4469
-5 -5 -2 1.7205 2.6682
-5 -5 -1 11.2424 1.2641
-5 -4 -14 -1.4556 1.4537
-5 -4 -13 -1.5897 2.4490
-5 -4 -12 -1.0841 3.1441
-5 -4 -11 -0.2906 1.6580
-5 -4 -10 0.0899 -2.7320
-5 -4 -9 -0.0362 -6.5349
-5 -4 -8 -0.4781 -7.5025
-5 -4 -7 -0.8794 -5.9969
-5 -4 -6 -0.5863 -0.5801
-5 -4 -5 1.0730 7.6125
-5 -4 -4 3.5890 13.2103
-5 -4 -3 4.9502 13.6625
-5 -4 -2 4.6918 9.8826
-5 -4 -1 4.5710 4.1970
-5 -3 -15 -0.3860 0.2121
-5 -3 -14 -0.1641 0.3629
-5 -3 -13 0.0837 0.8421
-5 -3 -12 0.6057 0.4737
-5 -3 -11 2.8627 -0.4003
-5 -3 -10 5.5730 -0.9523
-5 -3 -9 6.1465 -2.1276
-5 -3 -8 4.6816 -3.0072
-5 -3 -7 1.1313 -0.4645
-5 -3 -6 -4.4698 4.8532
-5 -3 -5 -9.2256 9.0434
-5 -3 -4 -9.3420 10.0795
-5 -3 -3 -0.9037 7.8508
-5 -3 -2 15.6201 3.5481
-5 -3 -1 30.9978 0.3062
-5 -2 -16 -0.7143 -1.2299
-5 -2 -15 -0.4761 -1.4425
-5 -2 -14 -0.5181 -0.5795
-5 -2 -13 -1.4380 1.1036
-5 -2 -12 -2.0357 3.0086
-5 -2 -11 -0.9611 3.3527
-5 -2 -10 1.1288 0.8170
-5 -2 -9 2.2702 -2.6389
-5 -2 -8 1.9429 -5.4605
-5 -2 -7 1.7978 -6.3796
-5 -2 -6 2.7601 -1.8301
-5 -2 -5 3.4795 6.8914
-5 -2 -4 2.1633 13.7580
-5 -2 -3 -2.0142 16.8084
-5 -2 -2 -8.1972 15.5763
-5 -2 -1 -13.6810 8.8918
-5 -1 -16 -0.7936 0.1318
-5 -1 -15 -1.6385 0.1578
-5 -1 -14 -2.2803 -0.1219
-5 -1 -13 -2.6204 -0.5337
-5 -1 -12 -2.3864 -1.0854
-5 -1 -11 0.0035 -1.3581
-5 -1 -10 3.5374 -1.1799
-5 -1 -9 4.6845 -1.2422
-5 -1 -8 1.8738 -1.2603
-5 -1 -7 -4.9670 0.1721
-5 -1 -6 -13.6081 3.1621
-5 -1 -5 -19.5480 6.4012
-5 -1 -4 -19.3831 8.1077
-5 -1 -3 -8.7656 6.3853
-5 -1 -2 13.3642 1.9258
-5 -1 -1 36.0864 -1.0122
-4 -26 -2 0.6071 1.4180
-4 -26 -1 0.5414 0.7842
-4 -25 -5 -0.2912 -0.5105
-4 -25 -4 -0.2687 -0.2737
-4 -25 -3 -0.2091 -0.3931
-4 -25 -2 0.3987 -0.3036
-4 -25 -1 0.7282 0.0523
-4 -24 -6 -0.3905 -0.5578
-4 -24 -5 -0.9677 -0.8758
-4 -24 -4 -0.3676 -0.3397
-4 -24 -3 0.4643 1.2196
-4 -24 -2 0.1391 1.9519
-4 -24 -1 -0.6187 1.3386
-4 -23 -7 -0.1242 0.2250
-4 -23 -6 -0.1689 -0.5109
-4 -23 -5 0.2542 -0.9079
-4 -23 -4 0.0686 -1.5425
-4 -23 -3 -0.4107 -2.3491
-4 -23 -2 -0.1594 -1.9713
-4 -23 -1 0.3232 -0.7108
-4 -22 -8 -0.3486 -1.6157
-4 -22 -7 0.0244 -1.7308
-4 -22 -6 0.3867 -1.1602
-4 -22 -5 0.3940 -0.8267
-4 -22 -4 -0.0057 -0.6179
-4 -22 -3 -1.0409 0.0789
-4 -22 -2 -2.4967 0.4758
-4 -22 -1 -3.3998 0.3769
-4 -21 -9 1.7675 0.6364
-4 -21 -8 1.2729 0.9832
-4 -21 -7 0.3168 1.2107
-4 -21 -6 0.2308 1.1106
-4 -21 -5 0.3925 0.2671
-4 -21 -4 -0.6438 -1.2190
-4 -21 -3 -1.6675 -2.5060
-4 -21 -2 -1.4604 -2.3501
-4 -21 -1 -1.2619 -1.0352
-4 -20 -10 -0.2333 0.4139
-4 -20 -9 -0.0256 -0.4654
-4 -20 -8 -0.0395 -1.7843
-4 -20 -7 0.5923 -2.1038
-4 -20 -6 1.5696 -1.5050
-4 -20 -5 1.5250 -1.5825
-4 -20 -4 0.8074 -1.8268
-4 -20 -3 0.1504 -0.7833
-4 -20 -2 -0.4755 0.3652
-4 -20 -1 -0.5777 0.5056
-4 -19 -11 -0.3083 -0.0368
-4 -19 -10 0.1787 0.6609
-4 -19 -9 0.9985 0.8775
-4 -19 -8 1.1027 1.4906
-4 -19 -7 0.7089 2.3533
-4 -19 -6 0.8958 1.7433
-4 -19 -5 0.9356 0.2817
-4 -19 -4 -0.2947 -0.5892
-4 -19 -3 -1.2743 -1.0527
-4 -19 -2 -1.1072 -0.6723
-4 -19 -1 -1.3610 0.2497
-4 -18 -11 -0.9774 0.2352
-4 -18 -10 -0.8010 0.5149
-4 -18 -9 -0.6013 0.8511
-4 -18 -8 -0.4328 0.9785
-4 -18 -7 0.8303 0.8826
-4 -18 -6 2.0953 0.8139
-4 -18 -5 2.2488 0.5948
-4 -18 -4 2.6121 0.5682
-4 -18 -3 2.6784 1.0325
-4 -18 -2 1.3683 0.9898
-4 -18 -1 0.6755 0.3430
-4 -17 -12 -0.0309 -0.5411
-4 -17 -11 -0.7735 -0.4160
-4 -17 -10 -1.4002 -0.1122
-4 -17 -9 -1.7857 0.5955
-4 -17 -8 -1.1062 2.5528
-4 -17 -7 0.8230 3.9775
-4 -17 -6 2.6123 2.6865
-4 -17 -5 2.5239 0.6248
-4 -17 -4 0.7231 -0.7391
-4 -17 -3 -0.6256 -2.4393
-4 -17 -2 -0.7214 -2.9449
-4 -17 -1 -0.8703 -1.3335
-4 -16 -12 0.3643 0.2010
-4 -16 -11 0.2600 1.0367
-4 -16 -10 -0.4455 1.3566
-4 -16 -9 -1.0363 1.8253
-4 -16 -8 -0.3883 2.5510
-4 -16 -7 1.4445 2.4480
-4 -16 -6 2.1796 1.4794
-4 -16 -5 1.2302 0.8274
-4 -16 -4 0.6555 0.8254
-4 -16 -3 -0.4735 0.4805
-4 -16 -2 -3.6296 -0.6720
-4 -16 -1 -6.0714 -1.2865
-4 -15 -13 -0.2370 -0.3982
-4 -15 -12 -1.3340 -0.3846
-4 -15 -11 -2.3732 -0.2579
-4 -15 -10 -2.9291 -0.0353
-4 -15 -9 -2.9440 0.2806
-4 -15 -8 -1.8347 1.0935
-4 -15 -7 0.0988 1.4781
-4 -15 -6 1.1324 0.1051
-4 -15 -5 0.5301 -1.6729
-4 -15 -4 -0.3763 -3.1772
-4 -15 -3 -0.4172 -5.4734
-4 -15 -2 -0.2597 -6.4348
-4 -15 -1 -0.8437 -3.9340
-4 -14 -13 -0.2304 -0.6939
-4 -14 -12 -0.2693 0.6176
-4 -14 -11 -0.8266 1.6965
-4 -14 -10 -1.1613 1.4212
-4 -14 -9 -0.6918 1.0058
-4 -14 -8 0.0345 1.1395
-4 -14 -7 0.9093 0.4262
-4 -14 -6 1.3200 -1.3135
-4 -14 -5 0.4226 -2.1659
-4 -14 -4 -1.1505 -1.6843
-4 -14 -3 -3.4042 -1.5002
-4 -14 -2 -6.2394 -2.0890
-4 -14 -1 -7.6242 -2.0861
-4 -13 -14 1.0204 -0.2938
-4 -13 -13 1.3806 -1.0651
-4 -13 -12 0.3506 -1.1952
-4 -13 -11 -1.8889 -0.1741
-4 -13 -10 -3.8491 1.0156
-4 -13 -9 -3.6254 1.1694
-4 -13 -8 -1.2060 0.8959
-4 -13 -7 0.9026 0.3677
-4 -13 -6 0.9610 -1.1646
-4 -13 -5 0.2988 -2.4200
-4 -13 -4 0.3921 -2.7830
-4 -13 -3 0.0677 -3.8165
-4 -13 -2 -2.0254 -4.5463
-4 -13 -1 -4.8416 -2.9577
-4 -12 -13 -0.1171 -0.2497
-4 -12 -12 -1.1957 0.3313
-4 -12 -11 -2.5822 -0.1801
-4 -12 -10 -2.0805 -0.0524
-4 -12 -9 0.0310 2.6487
-4 -12 -8 1.7152 4.9605
-4 -12 -7 2.5775 3.1127
-4 -12 -6 2.7448 -0.7737
-4 -12 -5 2.5798 -2.6532
-4 -12 -4 3.4596 -3.4617
-4 -12 -3 4.9965 -5.5813
-4 -12 -2 5.8993 -7.1594
-4 -12 -1 6.7701 -5.4559
-4 -11 -14 -0.4559 0.5824
-4 -11 -13 0.1915 -0.1887
-4 -11 -12 0.9484 -0.2070
-4 -11 -11 0.3587 1.2168
-4 -11 -10 -1.7035 1.9322
-4 -11 -9 -2.2813 0.9675
-4 -11 -8 0.2662 0.7141
-4 -11 -7 3.4198 2.0880
-4 -11 -6 4.9373 3.0773
-4 -11 -5 5.6927 2.4957
-4 -11 -4 5.5729 0.4866
-4 -11 -3 2.0592 -1.5254
-4 -11 -2 -4.3840 -1.2834
-4 -11 -1 -9.7058 0.1040
-4 -10 -15 0.3927 -0.1083
-4 -10 -14 0.8457 -0.5767
-4 -10 -13 0.9183 -0.4362
-4 -10 -12 -0.0637 -0.6159
-4 -10 -11 -0.9420 -2.1730
-4 -10 -10 -0.3135 -2.0822
-4 -10 -9 0.7917 2.2566
-4 -10 -8 1.0982 7.1094
-4 -10 -7 0.8044 7.7418
-4 -10 -6 0.1561 5.3683
-4 -10 -5 0.0482 2.9189
-4 -10 -4 1.5569 -0.6251
-4 -10 -3 3.7455 -5.6236
-4 -10 -2 5.8375 -8.0899
-4 -10 -1 8.2903 -5.8031
-4 -9 -15 -0.5307 0.3239
-4 -9 -14 -0.3218 0.6085
-4 -9 -13 -0.1751 0.7936
-4 -9 -12 -0.3390 0.9628
-4 -9 -11 -1.2810 0.8612
-4 -9 -10 -2.6798 0.1108
-4 -9 -9 -2.9392 -0.3468
-4 -9 -8 -1.1376 0.2544
-4 -9 -7 2.1704 0.8517
-4 -9 -6 6.1966 1.2284
-4 -9 -5 9.9636 1.9906
-4 -9 -4 10.8450 1.9183
-4 -9 -3 6.3527 0.6104
-4 -9 -2 -1.0585 -0.0471
-4 -9 -1 -6.1423 0.1379
-4 -8 -15 1.2070 0.0010
-4 -8 -14 1.9375 -0.2018
-4 -8 -13 1.5257 -0.7248
-4 -8 -12 0.2663 -2.1210
-4 -8 -11 -0.1070 -3.1953
-4 -8 -10 0.8983 -1.1192
-4 -8 -9 1.7192 3.8939
-4 -8 -8 1.5756 8.1306
-4 -8 -7 0.1710 8.9583
-4 -8 -6 -3.2296 6.5247
-4 -8 -5 -7.7035 1.7407
-4 -8 -4 -10.9851 -4.5763
-4 -8 -3 -11.3415 -9.8207
-4 -8 -2 -8.2932 -10.3615
-4 -8 -1 -3.9180 -6.2643
-4 -7 -15 1.1550 1.3816
-4 -7 -14 2.4113 1.4085
-4 -7 -13 2.5755 1.0430
-4 -7 -12 0.6946 0.6005
-4 -7 -11 -2.4146 -0.0158
-4 -7 -10 -4.5313 -0.8088
-4 -7 -9 -4.6905 -1.0254
-4 -7 -8 -3.6253 -1.3403
-4 -7 -7 -1.2322 -2.9182
-4 -7 -6 3.1806 -3.8599
-4 -7 -5 8.2258 -2.6937
-4 -7 -4 10.2436 -1.2781
-4 -7 -3 6.9975 -0.7465
-4 -7 -2 1.6477 -0.6019
-4 -7 -1 -1.0128 -0.5067
-4 -6 -14 0.3607 -0.2303
-4 -6 -13 0.0199 -0.6860
-4 -6 -12 -0.1479 -2.5601
-4 -6 -11 0.4637 -3.0515
-4 -6 -10 1.2787 1.0597
-4 -6 -9 2.0308 6.6746
-4 -6 -8 3.3367 8.6111
-4 -6 -7 2.6622 6.6647
-4 -6 -6 -3.5460 3.1121
-4 -6 -5 -13.2674 -1.5621
-4 -6 -4 -19.6544 -7.5928
-4 -6 -3 -16.3617 -13.1739
-4 -6 -2 -3.9877 -14.4865
-4 -5 -15 0.0027 1.4631
-4 -5 -14 0.1592 1.9054
-4 -5 -13 0.4494 1.9529
-4 -5 -12 -0.0196 1.6260
-4 -5 -11 -2.4353 0.5241
-4 -5 -10 -5.7686 -0.9540
-4 -5 -9 -7.0610 -1.8242
-4 -5 -8 -4.9710 -3.9896
-4 -5 -7 -0.7865 -8.0864
-4 -5 -6 3.6939 -8.9282
-4 -5 -5 7.4013 -4.4891
-4 -5 -4 8.5973 0.4624
-4 -5 -3 4.8750 2.6373
-4 -5 -2 -2.5600 2.0149
-4 -5 -1 -8.6694 0.3329
-4 -4 -16 0.1317 0.8775
-4 -4 -15 -0.1152 1.0476
-4 -4 -14 0.1175 1.1241
-4 -4 -13 0.7004 0.8040
-4 -4 -12 1.5565 -1.1355
-4 -4 -11 2.7600 -2.8383
-4 -4 -10 3.2389 -1.2867
-4 -4 -9 2.9475 1.7761
-4 -4 -8 3.0084 3.1721
-4 -4 -7 1.2219 3.5316
-4 -4 -6 -4.4679 3.7418
-4 -4 -5 -11.0094 1.9282
-4 -4 -4 -12.6872 -3.7911
-4 -4 -3 -3.0109 -12.2605
-4 -4 -2 18.2622 -17.7927
-4 -4 -1 39.2326 -13.4547
-4 -3 -16 -0.1780 -0.6764
-4 -3 -15 0.0398 -0.7511
-4 -3 -14 0.2436 0.2604
-4 -3 -13 0.1525 2.1117
-4 -3 -12 0.2770 3.3708
-4 -3 -11 0.1289 2.2105
-4 -3 -10 -0.9584 -0.5245
-4 -3 -9 -1.5313 -1.9772
-4 -3 -8 0.3857 -3.2347
-4 -3 -7 4.3942 -4.9355
-4 -3 -6 8.2783 -2.3989
-4 -3 -5 10.4341 3.8569
-4 -3 -4 9.4135 7.6264
-4 -3 -3 2.3148 8.1156
-4 -3 -2 -11.4922 6.8245
-4 -3 -1 -25.8273 3.6251
-4 -2 -16 -0.2028 0.2985
-4 -2 -15 -0.2225 0.3098
-4 -2 -14 -0.5672 0.2222
-4 -2 -13 -1.0305 -0.1295
-4 -2 -12 -0.6156 -1.6481
-4 -2 -11 1.3720 -3.7777
-4 -2 -10 3.1681 -4.5012
-4 -2 -9 3.4396 -3.2044
-4 -2 -8 2.7956 -0.2252
-4 -2 -7 -0.1945 4.0561
-4 -2 -6 -5.9728 7.5258
-4 -2 -5 -11.2881 7.5096
-4 -2 -4 -12.6739 3.2080
-4 -2 -3 -5.3796 -4.3613
-4 -2 -2 11.2323 -10.9243
-4 -2 -1 27.0811 -9.5798
-4 -1 -16 -0.2478 0.1261
-4 -1 -15 0.2147 -0.5973
-4 -1 -14 0.9523 -0.5708
-4 -1 -13 0.9902 0.7579
-4 -1 -12 0.5434 2.1142
-4 -1 -11 0.3791 1.2908
-4 -1 -10 0.5532 -1.3901
-4 -1 -9 0.9668 -3.1769
-4 -1 -8 1.9814 -4.7009
-4 -1 -7 3.8423 -5.4256
-4 -1 -6 6.0379 0.3019
-4 -1 -5 7.5517 10.4068
-4 -1 -4 6.9409 15.3467
-4 -1 -3 2.2313 13.1570
-4 -1 -2 -6.8504 7.7889
-4 -1 -1 -16.2903 2.6713
-3 -26 -3 -0.0986 0.3103
-3 -26 -2 0.7921 -0.1211
-3 -26 -1 1.0157 -0.3824
-3 -25 -5 -0.3425 -0.5511
-3 -25 -4 0.1114 0.9135
-3 -25 -3 1.0784 2.6858
-3 -25 -2 1.5952 2.3211
-3 -25 -1 1.4712 0.6806
-3 -24 -7 0.2807 -0.4343
-3 -24 -6 -0.1511 -1.0594
-3 -24 -5 -0.7373 -0.7875
-3 -24 -4 -0.5033 0.1329
-3 -24 -3 1.0353 0.8036
-3 -24 -2 2.5984 1.1906
-3 -24 -1 2.6210 1.0037
-3 -23 -8 -0.7777 -0.1379
-3 -23 -7 -1.1236 -0.4062
-3 -23 -6 -1.6232 -1.2908
-3 -23 -5 -2.0679 -1.3672
-3 -23 -4 -1.4858 0.2288
-3 -23 -3 -0.2575 1.8980
-3 -23 -2 0.5184 1.6294
-3 -23 -1 0.8353 0.3990
-3 -22 -9 -0.4460 -0.2383
-3 -22 -8 0.3962 0.1266
-3 -22 -7 0.7343 -0.1669
-3 -22 -6 -0.0627 -0.4308
-3 -22 -5 -1.0073 0.0371
-3 -22 -4 -0.9501 0.5094
-3 -22 -3 0.2509 0.4963
-3 -22 -2 1.1024 0.7526
-3 -22 -1 0.2895 0.8050
-3 -21 -10 0.8091 -0.4130
-3 -21 -9 0.5828 -0.0793
-3 -21 -8 -0.2464 -0.2367
-3 -21 -7 -0.7246 -1.0886
-3 -21 -6 -0.9150 -1.8101
-3 -21 -5 -1.4127 -1.9509
-3 -21 -4 -1.6358 -1.2149
-3 -21 -3 -1.1520 -0.1124
-3 -21 -2 -0.2255 -0.1066
-3 -21 -1 1.0221 -0.6036
-3 -20 -10 0.2726 0.1663
-3 -20 -9 0.8717 -0.2919
-3 -20 -8 1.2615 -0.9254
-3 -20 -7 0.6080 -0.8341
-3 -20 -6 -0.1282 -0.1531
-3 -20 -5 -0.6418 0.8350
-3 -20 -4 -1.5165 1.4974
-3 -20 -3 -1.7290 1.3104
-3 -20 -2 -1.2768 1.2201
-3 -20 -1 -2.0144 1.0239
-3 -19 -11 0.6395 0.1181
-3 -19 -10 1.9585 0.3716
-3 -19 -9 2.1425 0.1883
-3 -19 -8 0.5971 -0.6882
-3 -19 -7 -0.9608 -0.9392
-3 -19 -6 -2.0202 -0.3032
-3 -19 -5 -2.7563 -0.3029
-3 -19 -4 -1.7744 -0.5700
-3 -19 -3 0.6592 0.0078
-3 -19 -2 2.7536 0.2049
-3 -19 -1 4.4479 -0.2613
-3 -18 -12 0.0868 -0.2674
-3 -18 -11 -0.7979 0.1588
-3 -18 -10 -1.0616 -0.0041
-3 -18 -9 -0.7495 -1.2859
-3 -18 -8 -0.4917 -1.8480
-3 -18 -7 -0.0148 -1.0663
-3 -18 -6 1.1786 -0.2643
-3 -18 -5 1.8310 0.9441
-3 -18 -4 1.0461 2.6753
-3 -18 -3 0.5842 3.4883
-3 -18 -2 1.0836 3.6706
-3 -18 -1 0.8432 2.7832
-3 -17 -12 1.0036 0.1052
-3 -17 -11 1.2120 1.0515
-3 -17 -10 1.7039 1.5605
-3 -17 -9 1.8210 1.7189
-3 -17 -8 1.1197 2.1352
-3 -17 -7 0.2245 2.5718
-3 -17 -6 -0.8775 2.4219
-3 -17 -5 -1.4850 1.8348
-3 -17 -4 0.0741 1.5411
-3 -17 -3 2.1969 1.4105
-3 -17 -2 2.8924 0.6506
-3 -17 -1 3.6856 -0.1498
-3 -16 -13 0.6925 0.1134
-3 -16 -12 -0.2492 0.2343
-3 -16 -11 -0.9749 0.3197
-3 -16 -10 -1.2915 0.2178
-3 -16 -9 -1.7332 -0.2234
-3 -16 -8 -1.3256 -0.2021
-3 -16 -7 0.7228 0.3925
-3 -16 -6 2.8130 1.0664
-3 -16 -5 3.1944 2.6348
-3 -16 -4 2.4020 4.1980
-3 -16 -3 1.8491 3.6058
-3 -16 -2 1.6844 2.3339
-3 -16 -1 1.3744 1.4871
-3 -15 -13 -0.1343 -0.5857
-3 -15 -12 0.8613 0.4455
-3 -15 -11 1.8129 1.5160
-3 -15 -10 2.2044 1.1553
-3 -15 -9 1.9530 0.8447
-3 -15 -8 0.8884 2.1032
-3 -15 -7 -0.4190 3.3637
-3 -15 -6 -1.7586 2.9314
-3 -15 -5 -2.9013 1.3265
-3 -15 -4 -2.8177 -0.5178
-3 -15 -3 -2.1882 -1.9968
-3 -15 -2 -1.5955 -2.3101
-3 -15 -1 0.2011 -1.3909
-3 -14 -13 0.2193 -0.0531
-3 -14 -12 -0.1628 0.3829
-3 -14 -11 -0.7782 0.9605
-3 -14 -10 -2.0359 0.8231
-3 -14 -9 -2.9667 -0.6326
-3 -14 -8 -1.9317 -1.8874
-3 -14 -7 0.4173 -1.7577
-3 -14 -6 1.7804 -1.0074
-3 -14 -5 1.4764 0.4418
-3 -14 -4 0.1985 2.2222
-3 -14 -3 -2.0382 2.6417
-3 -14 -2 -5.0819 2.2207
-3 -14 -1 -7.6446 1.5869
-3 -13 -14 -0.5311 -1.2437
-3 -13 -13 -0.6910 -1.1977
-3 -13 -12 -1.0129 -0.0918
-3 -13 -11 -1.3077 0.2596
-3 -13 -10 -0.2679 -0.0410
-3 -13 -9 1.3681 0.8385
-3 -13 -8 1.2559 2.1759
-3 -13 -7 -0.5689 1.6664
-3 -13 -6 -2.9109 -0.4232
-3 -13 -5 -4.7063 -2.5371
-3 -13 -4 -4.0414 -4.8349
-3 -13 -3 -0.8678 -7.1987
-3 -13 -2 2.9016 -7.5121
-3 -13 -1 6.3189 -4.6639
-3 -12 -14 0.6349 0.2008
-3 -12 -13 0.8236 0.3493
-3 -12 -12 0.9662 1.0987
-3 -12 -11 0.1801 2.3266
-3 -12 -10 -1.6476 2.4959
-3 -12 -9 -2.5123 0.6906
-3 -12 -8 -1.3232 -1.2680
-3 -12 -7 0.7373 -2.0932
-3 -12 -6 2.6821 -2.4118
-3 -12 -5 3.8625 -1.7940
-3 -12 -4 2.2956 -0.1457
-3 -12 -3 -3.0830 1.0338
-3 -12 -2 -9.3959 1.5475
-3 -12 -1 -12.9781 1.4598
-3 -11 -14 0.0245 -0.6018
-3 -11 -13 0.0944 -0.8464
-3 -11 -12 -0.7739 -0.3374
-3 -11 -11 -1.7812 -0.3735
-3 -11 -10 -1.0797 0.0086
-3 -11 -9 0.8282 2.2527
-3 -11 -8 1.8828 4.4252
-3 -11 -7 1.0702 4.1043
-3 -11 -6 -1.6441 1.8697
-3 -11 -5 -4.1961 -1.2950
-3 -11 -4 -3.2077 -5.6430
-3 -11 -3 1.1282 -9.4183
-3 -11 -2 5.6697 -9.2176
-3 -11 -1 8.8615 -5.1217
-3 -10 -15 -0.4074 -0.1456
-3 -10 -14 -0.4235 0.4067
-3 -10 -13 -0.4004 1.0721
-3 -10 -12 -0.4706 1.2684
-3 -10 -11 -1.4300 0.9961
-3 -10 -10 -3.0096 0.6612
-3 -10 -9 -3.1409 0.5852
-3 -10 -8 -0.8463 0.3451
-3 -10 -7 2.7143 -0.8392
-3 -10 -6 6.3891 -1.9536
-3 -10 -5 9.3486 -1.5655
-3 -10 -4 9.6256 -1.1380
-3 -10 -3 5.7928 -2.1168
-3 -10 -2 0.3252 -2.7122
-3 -10 -1 -2.8689 -1.5298
-3 -9 -15 -0.2305 0.2830
-3 -9 -14 0.0260 -0.2499
-3 -9 -13 0.4733 -1.0384
-3 -9 -12 0.7571 -1.4220
-3 -9 -11 0.9445 -1.3742
-3 -9 -10 1.1576 -0.3410
-3 -9 -9 1.6915 2.0403
-3 -9 -8 3.1034 4.9233
-3 -9 -7 3.8946 7.0539
-3 -9 -6 1.5006 7.1356
-3 -9 -5 -3.0179 3.7660
-3 -9 -4 -6.2508 -2.6217
-3 -9 -3 -7.0662 -7.7856
-3 -9 -2 -6.3100 -7.5397
-3 -9 -1 -4.9490 -3.6136
-3 -8 -15 0.1547 0.3076
-3 -8 -14 1.0595 0.1778
-3 -8 -13 1.1963 0.0842
-3 -8 -12 -0.1906 -0.2873
-3 -8 -11 -2.0808 -1.1825
-3 -8 -10 -2.9378 -1.7545
-3 -8 -9 -2.8422 -0.8046
-3 -8 -8 -2.3009 0.5925
-3 -8 -7 0.1104 0.5929
-3 -8 -6 5.5520 -0.0653
-3 -8 -5 11.3483 -0.8912
-3 -8 -4 12.4607 -3.0030
-3 -8 -3 7.2059 -5.1872
-3 -8 -2 0.3957 -5.0518
-3 -8 -1 -2.5838 -2.6260
-3 -7 -14 1.8493 -0.8235
-3 -7 -13 1.3613 -1.3599
-3 -7 -12 0.2307 -2.4434
-3 -7 -11 -0.0392 -2.4862
-3 -7 -10 0.4800 0.1724
-3 -7 -9 1.4352 4.1022
-3 -7 -8 3.5988 7.0049
-3 -7 -7 5.3694 8.1000
-3 -7 -6 3.4787 6.6140
-3 -7 -5 -2.2859 1.8600
-3 -7 -4 -8.9347 -4.7123
-3 -7 -3 -11.9668 -9.4866
-3 -7 -2 -9.1090 -9.4661
-3 -7 -1 -3.8705 -5.3717
-3 -6 -15 1.4154 0.4344
-3 -6 -14 1.9989 -0.1873
-3 -6 -13 1.5928 -1.2204
-3 -6 -12 -0.3288 -2.1033
-3 -6 -11 -3.0351 -1.9960
-3 -6 -10 -4.6902 -0.1561
-3 -6 -9 -4.4987 2.9889
-3 -6 -8 -3.0049 4.2904
-3 -6 -7 -0.3843 2.0945
-3 -6 -6 3.1126 -0.8847
-3 -6 -5 5.9796 -3.7679
-3 -6 -4 5.8085 -7.2480
-3 -6 -3 0.7567 -8.5545
-3 -6 -2 -7.5802 -6.3774
-3 -6 -1 -14.5113 -2.8856
-3 -5 -16 0.6260 1.0445
-3 -5 -15 2.0643 0.6777
-3 -5 -14 3.1055 -0.1269
-3 -5 -13 2.4935 -1.2119
-3 -5 -12 0.3165 -2.8552
-3 -5 -11 -1.9250 -2.9160
-3 -5 -10 -3.2733 0.3227
-3 -5 -9 -2.6713 4.0331
-3 -5 -8 0.6001 5.2654
-3 -5 -7 3.5597 4.4980
-3 -5 -6 3.0668 1.9629
-3 -5 -5 -0.1631 -2.9303
-3 -5 -4 -2.8540 -8.9281
-3 -5 -3 1.2943 -13.7377
-3 -5 -2 14.9824 -14.9051
-3 -5 -1 29.8515 -10.0775
-3 -4 -16 1.0653 0.3516
-3 -4 -15 1.4242 -0.0252
-3 -4 -14 1.4362 -0.7399
-3 -4 -13 1.0905 -1.3896
-3 -4 -12 0.2849 -1.7094
-3 -4 -11 -1.3413 -1.1692
-3 -4 -10 -3.0941 1.4718
-3 -4 -9 -3.1730 5.7765
-3 -4 -8 -0.8633 6.9559
-3 -4 -7 2.5010 3.6029
-3 -4 -6 4.7701 0.8709
-3 -4 -5 5.0391 -1.4024
-3 -4 -4 3.7787 -6.9674
-3 -4 -3 0.4181 -12.1458
-3 -4 -2 -5.9989 -12.3600
-3 -4 -1 -13.1518 -7.6672
-3 -3 -16 0.7349 0.6426
-3 -3 -15 1.7818 0.7240
-3 -3 -14 2.1481 0.3950
-3 -3 -13 1.6311 -0.3680
-3 -3 -12 0.4287 -1.9188
-3 -3 -11 -1.5681 -2.6799
-3 -3 -10 -4.3419 -0.8639
-3 -3 -9 -5.2199 1.6839
-3 -3 -8 -1.7643 2.4073
-3 -3 -7 2.7038 1.3562
-3 -3 -6 4.5810 -1.1220
-3 -3 -5 4.0828 -4.6290
-3 -3 -4 2.6669 -7.9563
-3 -3 -3 5.4523 -11.3057
-3 -3 -2 15.0126 -13.9152
-3 -3 -1 24.0805 -10.7811
-3 -2 -16 -0.6315 0.5948
-3 -2 -15 -0.0607 -0.0200
-3 -2 -14 1.3447 -0.9150
-3 -2 -13 2.1850 -1.2685
-3 -2 -12 1.7441 -1.5434
-3 -2 -11 0.4015 -2.5641
-3 -2 -10 -0.5516 -2.1833
-3 -2 -9 0.3789 2.0365
-3 -2 -8 2.9555 6.1192
-3 -2 -7 5.1362 7.2077
-3 -2 -6 5.6855 8.6048
-3 -2 -5 6.0632 6.7896
-3 -2 -4 8.4003 -4.9014
-3 -2 -3 11.1848 -20.2500
-3 -2 -2 10.2119 -27.2214
-3 -2 -1 5.4866 -19.4342
-3 -1 -16 0.5604 -0.6125
-3 -1 -15 1.8971 -0.5566
-3 -1 -14 1.9103 -0.3640
-3 -1 -13 0.2036 -0.1910
-3 -1 -12 -1.5607 -0.3278
-3 -1 -11 -2.0893 -0.6254
-3 -1 -10 -2.4638 -0.5436
-3 -1 -9 -2.4643 -0.0394
-3 -1 -8 0.1311 0.9117
-3 -1 -7 4.5408 2.1224
-3 -1 -6 8.7267 2.0486
-3 -1 -5 9.9550 -0.0067
-3 -1 -4 3.9223 -2.0394
-3 -1 -3 -7.6902 -2.6231
-3 -1 -2 -20.6027 -2.5676
-3 -1 -1 -34.0118 -1.9645
-2 -26 -3 0.1401 0.6953
-2 -26 -2 0.1649 -0.0854
-2 -26 -1 0.4774 -1.1034
-2 -25 -5 0.3639 -0.0229
-2 -25 -4 0.3040 0.8845
-2 -25 -3 0.9478 1.5075
-2 -25 -2 1.4601 1.6367
-2 -25 -1 0.5319 1.0569
-2 -24 -7 -1.2705 -0.0746
-2 -24 -6 -1.0103 -0.4523
-2 -24 -5 -0.8076 -0.5060
-2 -24 -4 -0.6292 0.7365
-2 -24 -3 0.0017 1.5012
-2 -24 -2 1.1754 0.0897
-2 -24 -1 2.5013 -1.3587
-2 -23 -8 -0.7022 -1.0403
-2 -23 -7 0.0210 -1.9119
-2 -23 -6 0.0773 -2.0939
-2 -23 -5 -0.1199 -0.7353
-2 -23 -4 1.0665 1.1005
-2 -23 -3 3.3933 2.1019
-2 -23 -2 4.1295 2.4943
-2 -23 -1 2.1300 1.9793
-2 -22 -9 0.3316 0.0141
-2 -22 -8 -0.4616 0.8771
-2 -22 -7 -0.5593 0.9477
-2 -22 -6 -0.8679 -0.0597
-2 -22 -5 -1.8941 -0.7302
-2 -22 -4 -1.9617 -0.0412
-2 -22 -3 -0.6634 0.7586
-2 -22 -2 0.7389 0.0838
-2 -22 -1 1.8991 -0.9393
-2 -21 -10 -0.5449 0.0451
-2 -21 -9 0.0009 0.1319
-2 -21 -8 0.9317 -0.0624
-2 -21 -7 0.6306 -0.9597
-2 -21 -6 -0.5595 -1.5484
-2 -21 -5 -1.0778 -0.3069
-2 -21 -4 -0.5254 1.4370
-2 -21 -3 0.4989 1.7523
-2 -21 -2 0.4519 1.7006
-2 -21 -1 -1.6104 1.5850
-2 -20 -10 1.6970 -0.4544
-2 -20 -9 1.3760 0.2328
-2 -20 -8 0.3600 0.1722
-2 -20 -7 -0.0488 -0.1597
-2 -20 -6 -0.9050 0.0594
-2 -20 -5 -2.6689 0.0163
-2 -20 -4 -3.0052 -0.3129
-2 -20 -3 -1.4058 -0.4257
-2 -20 -2 0.4233 -1.0690
-2 -20 -1 2.1450 -1.5798
-2 -19 -11 -0.3350 0.1109
-2 -19 -10 -0.7690 -0.0761
-2 -19 -9 -0.4749 -0.9982
-2 -19 -8 -0.4200 -2.0424
-2 -19 -7 -1.1311 -2.6636
-2 -19 -6 -1.2802 -2.6158
-2 -19 -5 -0.9957 -1.0979
-2 -19 -4 -1.3994 1.0607
-2 -19 -3 -1.3174 2.1003
-2 -19 -2 -0.3354 2.6504
-2 -19 -1 -0.3843 2.5154
-2 -18 -12 0.4286 -0.6909
-2 -18 -11 1.4016 -0.8062
-2 -18 -10 2.3236 -0.5728
-2 -18 -9 2.3583 -0.5940
-2 -18 -8 1.2371 -0.6555
-2 -18 -7 -0.3413 0.2267
-2 -18 -6 -2.3470 1.3553
-2 -18 -5 -4.0242 1.1640
-2 -18 -4 -3.0962 0.3702
-2 -18 -3 -0.2537 0.1686
-2 -18 -2 1.9060 -0.1888
-2 -18 -1 3.4432 -0.6323
-2 -17 -12 0.5488 0.2188
-2 -17 -11 -0.0253 0.4122
-2 -17 -10 -0.1268 -0.0036
-2 -17 -9 -0.2636 -1.4998
-2 -17 -8 -0.6795 -2.7787
-2 -17 -7 -0.6427 -2.6530
-2 -17 -6 -0.0749 -1.4163
-2 -17 -5 0.2388 1.0739
-2 -17 -4 0.6003 3.8220
-2 -17 -3 2.0854 4.7580
-2 -17 -2 3.9373 4.5200
-2 -17 -1 4.5344 3.4328
-2 -16 -13 0.8121 0.1050
-2 -16 -12 1.4068 0.5229
-2 -16 -11 1.9016 0.9353
-2 -16 -10 2.2889 0.0099
-2 -16 -9 2.1518 -1.2221
-2 -16 -8 0.9606 -0.7723
-2 -16 -7 -0.4758 0.8322
-2 -16 -6 -1.6748 1.9283
-2 -16 -5 -2.4157 2.2854
-2 -16 -4 -1.5390 2.3212
-2 -16 -3 0.3854 2.1100
-2 -16 -2 2.3643 1.7458
-2 -16 -1 5.1446 1.2270
-2 -15 -13 0.7587 0.5314
-2 -15 -12 1.0038 0.9308
-2 -15 -11 1.3788 1.2680
-2 -15 -10 1.3083 0.9464
-2 -15 -9 0.4645 -0.3597
-2 -15 -8 -0.0524 -1.3091
-2 -15 -7 0.2000 -1.1772
-2 -15 -6 0.1898 -0.4457
-2 -15 -5 -0.2640 1.6977
-2 -15 -4 -0.4522 4.5690
-2 -15 -3 -0.4273 5.4784
-2 -15 -2 -0.1792 4.7758
-2 -15 -1 0.7038 3.3265
-2 -14 -13 -0.1967 -0.3061
-2 -14 -12 0.3305 0.2671
-2 -14 -11 0.9399 0.1582
-2 -14 -10 1.8157 -1.0177
-2 -14 -9 2.4587 -1.7677
-2 -14 -8 1.9452 -1.3734
-2 -14 -7 0.4792 -0.4354
-2 -14 -6 -2.0880 0.9368
-2 -14 -5 -4.9735 2.2388
-2 -14 -4 -5.0210 2.1185
-2 -14 -3 -1.6534 1.1773
-2 -14 -2 2.7860 1.3409
-2 -14 -1 7.0710 1.8326
-2 -13 -14 -0.1978 0.0767
-2 -13 -13 0.1085 0.2241
-2 -13 -12 1.6972 0.7913
-2 -13 -11 3.0781 1.2235
-2 -13 -10 2.7198 0.4300
-2 -13 -9 1.3806 -1.5372
-2 -13 -8 0.0689 -2.5183
-2 -13 -7 -1.3098 -1.9018
-2 -13 -6 -2.3745 -1.1567
-2 -13 -5 -2.8968 0.0253
-2 -13 -4 -4.3502 1.9551
-2 -13 -3 -7.1115 3.2707
-2 -13 -2 -8.1912 3.8455
-2 -13 -1 -5.9317 3.1649
-2 -12 -14 -0.3929 0.0059
-2 -12 -13 -0.6688 0.1436
-2 -12 -12 -0.9208 1.1145
-2 -12 -11 -0.9995 1.0628
-2 -12 -10 -0.0989 -0.3307
-2 -12 -9 1.1853 -1.9306
-2 -12 -8 1.3854 -3.1207
-2 -12 -7 0.1085 -3.1642
-2 -12 -6 -2.7799 -1.7164
-2 -12 -5 -5.9206 -0.3722
-2 -12 -4 -5.9700 -0.1124
-2 -12 -3 -2.4775 1.0754
-2 -12 -2 1.7831 3.9882
-2 -12 -1 5.1317 4.8178
-2 -11 -14 -0.2290 -0.7027
-2 -11 -13 -0.3806 0.2536
-2 -11 -12 0.4717 1.1022
-2 -11 -11 1.2836 1.0669
-2 -11 -10 1.3334 0.7992
-2 -11 -9 0.9850 0.6624
-2 -11 -8 -0.2640 -0.0369
-2 -11 -7 -2.5319 -1.8548
-2 -11 -6 -3.8971 -3.4107
-2 -11 -5 -3.4101 -2.8569
-2 -11 -4 -2.6084 -1.5789
-2 -11 -3 -1.6934 -1.9473
-2 -11 -2 1.7801 -2.7968
-2 -11 -1 7.7773 -2.0405
-2 -10 -15 0.0072 0.6680
-2 -10 -14 -0.4418 0.7887
-2 -10 -13 -0.6932 1.5393
-2 -10 -12 -0.4361 2.8141
-2 -10 -11 -0.0057 3.1325
-2 -10 -10 0.3588 1.6916
-2 -10 -9 1.0009 -1.0067
-2 -10 -8 2.0909 -3.5208
-2 -10 -7 2.1057 -4.0049
-2 -10 -6 -0.7146 -2.1455
-2 -10 -5 -4.6437 0.2711
-2 -10 -4 -6.0955 2.1190
-2 -10 -3 -4.6042 4.3976
-2 -10 -2 -2.4110 6.9772
-2 -10 -1 -1.0014 6.4148
-2 -9 -15 -0.7120 -0.5464
-2 -9 -14 -1.4334 -0.8413
-2 -9 -13 -1.6274 -0.4138
-2 -9 -12 -1.1873 -0.0719
-2 -9 -11 -0.2361 -0.5383
-2 -9 -10 1.1104 -1.0026
-2 -9 -9 1.8455 -0.7708
-2 -9 -8 0.7121 -0.6734
-2 -9 -7 -1.5606 -0.9464
-2 -9 -6 -2.9512 -0.5339
-2 -9 -5 -2.6759 -0.5255
-2 -9 -4 -1.0322 -3.0380
-2 -9 -3 2.3067 -6.3026
-2 -9 -2 8.1607 -6.8522
-2 -9 -1 15.1574 -4.2464
-2 -8 -14 -0.0452 0.1970
-2 -8 -13 -0.3732 1.2493
-2 -8 -12 -0.2669 1.9933
-2 -8 -11 0.2796 1.8495
-2 -8 -10 0.3411 0.1147
-2 -8 -9 0.6448 -3.2114
-2 -8 -8 3.0945 -5.8970
-2 -8 -7 5.9233 -5.4522
-2 -8 -6 5.3034 -2.3619
-2 -8 -5 1.0955 1.0931
-2 -8 -4 -3.6987 3.7187
-2 -8 -3 -5.9805 5.6320
-2 -8 -2 -4.8801 6.6182
-2 -8 -1 -2.7722 5.1385
-2 -7 -15 -1.4715 -0.8742
-2 -7 -14 -2.0015 -1.2962
-2 -7 -13 -1.4940 -1.7178
-2 -7 -12 -0.5232 -1.9508
-2 -7 -11 1.0063 -1.6849
-2 -7 -10 3.2447 -0.6538
-2 -7 -9 4.3707 0.9165
-2 -7 -8 2.7933 1.8369
-2 -7 -7 -0.1835 2.2526
-2 -7 -6 -2.9701 3.2293
-2 -7 -5 -5.6844 2.1769
-2 -7 -4 -8.0752 -2.8352
-2 -7 -3 -9.0113 -7.5008
-2 -7 -2 -7.8991 -8.0948
-2 -7 -1 -5.5081 -5.2175
-2 -6 -15 0.4678 -0.3145
-2 -6 -14 1.1629 0.2510
-2 -6 -13 0.5146 1.0147
-2 -6 -12 -1.0856 1.1147
-2 -6 -11 -1.8733 0.8577
-2 -6 -10 -1.7679 -0.2257
-2 -6 -9 -1.1133 -3.1027
-2 -6 -8 1.2196 -5.7283
-2 -6 -7 4.5166 -5.4808
-2 -6 -6 6.3928 -3.6645
-2 -6 -5 5.3727 -1.9208
-2 -6 -4 1.8634 1.0519
-2 -6 -3 0.6199 5.2364
-2 -6 -2 5.2886 7.4446
-2 -6 -1 11.4042 5.3942
-2 -5 -16 0.6351 -0.3847
-2 -5 -15 0.2025 -1.2007
-2 -5 -14 -0.2602 -1.8485
-2 -5 -13 -0.4616 -2.3828
-2 -5 -12 -0.5116 -2.5834
-2 -5 -11 0.4474 -1.7611
-2 -5 -10 2.8291 0.3820
-2 -5 -9 4.2927 3.3669
-2 -5 -8 2.4572 5.3625
-2 -5 -7 -1.6102 6.3690
-2 -5 -6 -5.9474 7.5124
-2 -5 -5 -9.8471 4.8927
-2 -5 -4 -11.7066 -3.2653
-2 -5 -3 -10.0770 -9.8663
-2 -5 -2 -6.6157 -10.4389
-2 -5 -1 -4.0887 -6.7169
-2 -4 -16 1.2284 0.0231
-2 -4 -15 2.1643 -0.3789
-2 -4 -14 2.2190 -0.2698
-2 -4 -13 1.2797 0.1273
-2 -4 -12 -0.6381 0.2328
-2 -4 -11 -3.2121 0.8659
-2 -4 -10 -5.8596 1.7765
-2 -4 -9 -6.4241 0.7249
-2 -4 -8 -2.8727 -2.0766
-2 -4 -7 2.3315 -4.5012
-2 -4 -6 5.7645 -6.5326
-2 -4 -5 6.4802 -6.7051
-2 -4 -4 5.5147 -1.0221
-2 -4 -3 7.6575 8.3758
-2 -4 -2 13.7295 12.8750
-2 -4 -1 16.8220 8.6165
-2 -3 -16 0.2388 0.7208
-2 -3 -15 0.0978 0.1487
-2 -3 -14 0.6205 -1.1512
-2 -3 -13 1.2891 -2.4818
-2 -3 -12 1.0247 -3.1777
-2 -3 -11 0.2971 -2.7579
-2 -3 -10 0.8186 -0.3454
-2 -3 -9 2.4610 4.1913
-2 -3 -8 2.7203 7.5183
-2 -3 -7 0.1114 8.4730
-2 -3 -6 -4.1438 9.1275
-2 -3 -5 -6.3169 4.8918
-2 -3 -4 -0.8274 -8.3919
-2 -3 -3 14.5014 -22.9669
-2 -3 -2 33.6028 -28.9589
-2 -3 -1 47.4638 -21.0122
-2 -2 -16 0.4286 -0.5266
-2 -2 -15 1.6914 -0.3648
-2 -2 -14 2.2683 0.1093
-2 -2 -13 1.6623 0.6201
-2 -2 -12 -0.1719 1.1898
-2 -2 -11 -2.6794 2.7231
-2 -2 -10 -5.0417 4.7914
-2 -2 -9 -5.3439 4.7754
-2 -2 -8 -1.9626 1.9449
-2 -2 -7 3.3521 -1.7131
-2 -2 -6 8.3216 -4.9101
-2 -2 -5 10.5692 -5.4757
-2 -2 -4 8.0958 0.0168
-2 -2 -3 4.1601 8.9771
-2 -2 -2 -1.3689 12.9135
-2 -2 -1 -12.8131 8.2790
-2 -1 -16 -0.5089 0.3825
-2 -1 -15 -0.5582 -0.0288
-2 -1 -14 -0.0246 -1.5374
-2 -1 -13 0.6557 -3.0014
-2 -1 -12 0.7180 -3.8010
-2 -1 -11 0.0414 -4.6768
-2 -1 -10 -0.4414 -4.3909
-2 -1 -9 0.1044 -0.0237
-2 -1 -8 0.8779 6.2300
-2 -1 -7 0.3891 10.7986
-2 -1 -6 -1.3125 12.7510
-2 -1 -5 -1.5607 6.4879
-2 -1 -4 3.9282 -10.9977
-2 -1 -3 16.8294 -29.9858
-2 -1 -2 32.7970 -38.4001
-2 -1 -1 44.8328 -28.1074
-1 -26 -4 0.0238 -0.0656
-1 -26 -3 -0.4673 -0.1948
-1 -26 -2 -0.9911 0.0126
-1 -26 -1 -1.7354 0.1102
-1 -25 -5 1.0072 0.0822
-1 -25 -4 0.4335 -0.3410
-1 -25 -3 -0.8293 -0.6798
-1 -25 -2 -1.2894 -1.4225
-1 -25 -1 -0.5416 -1.6193
-1 -24 -7 -0.6619 -1.5959
-1 -24 -6 0.4990 -1.7634
-1 -24 -5 1.4084 -0.7735
-1 -24 -4 1.8827 0.2126
-1 -24 -3 2.1347 0.3382
-1 -24 -2 1.7237 0.2550
-1 -24 -1 0.4137 0.2886
-1 -23 -8 -2.5193 -0.2325
-1 -23 -7 -1.0318 0.7854
-1 -23 -6 1.1706 0.9538
-1 -23 -5 1.4123 0.2855
-1 -23 -4 0.4892 -0.0897
-1 -23 -3 -0.0177 -0.2733
-1 -23 -2 0.1201 -0.8698
-1 -23 -1 0.7990 -1.1391
-1 -22 -9 0.3434 -0.2716
-1 -22 -8 -0.1097 0.1196
-1 -22 -7 -0.6336 -0.3476
-1 -22 -6 -0.6347 -1.4831
-1 -22 -5 0.3648 -1.1381
-1 -22 -4 1.9103 -0.1326
-1 -22 -3 2.7980 -0.4074
-1 -22 -2 1.9909 -0.5389
-1 -22 -1 -0.1482 0.2788
-1 -21 -10 0.3493 0.1032
-1 -21 -9 -1.3345 -0.0069
-1 -21 -8 -2.0817 0.0808
-1 -21 -7 0.2827 0.6950
-1 -21 -6 2.4081 1.3569
-1 -21 -5 1.9655 1.0919
-1 -21 -4 1.5087 0.2155
-1 -21 -3 1.7437 -0.3257
-1 -21 -2 0.9434 -0.6127
-1 -21 -1 -0.0535 -0.7316
-1 -20 -10 -0.4858 0.4135
-1 -20 -9 0.1964 0.8072
-1 -20 -8 0.4260 1.4564
-1 -20 -7 -0.5540 0.8213
-1 -20 -6 -1.2408 -0.7560
-1 -20 -5 -0.8485 -1.0130
-1 -20 -4 -0.6302 -0.6260
-1 -20 -3 -0.9405 -1.1823
-1 -20 -2 -1.3024 -0.7865
-1 -20 -1 -1.9781 0.7468
-1 -19 -11 0.1426 -1.0977
-1 -19 -10 0.1903 -0.6941
-1 -19 -9 -0.3889 -0.0377
-1 -19 -8 -0.4331 -0.0731
-1 -19 -7 0.6513 0.0781
-1 -19 -6 1.1125 0.7313
-1 -19 -5 0.1018 0.6156
-1 -19 -4 -0.6809 -0.2558
-1 -19 -3 -1.2699 -0.8603
-1 -19 -2 -2.6727 -1.2785
-1 -19 -1 -3.4684 -1.2478
-1 -18 -12 0.2048 -0.4057
-1 -18 -11 -0.0772 -0.6161
-1 -18 -10 -0.3570 -0.1868
-1 -18 -9 -0.3755 0.1479
-1 -18 -8 -0.6618 -0.1641
-1 -18 -7 -1.2027 -0.6587
-1 -18 -6 -1.3713 -1.0354
-1 -18 -5 -1.4116 -1.1282
-1 -18 -4 -1.5028 -1.5304
-1 -18 -3 -0.6140 -2.4578
-1 -18 -2 1.1660 -1.9051
-1 -18 -1 2.1910 0.0965
-1 -17 -12 0.3671 -0.6653
-1 -17 -11 -0.0977 -0.9261
-1 -17 -10 -0.9145 -1.4233
-1 -17 -9 -1.3495 -2.1047
-1 -17 -8 -1.3830 -1.8977
-1 -17 -7 -0.6182 -0.5118
-1 -17 -6 0.4822 0.7460
-1 -17 -5 0.6587 0.9281
-1 -17 -4 0.2562 0.7409
-1 -17 -3 -0.4261 0.9613
-1 -17 -2 -1.3989 1.1600
-1 -17 -1 -1.3653 0.8266
-1 -16 -13 0.6189 -0.5003
-1 -16 -12 0.8750 -0.7861
-1 -16 -11 1.0089 -0.4927
-1 -16 -10 1.1889 -0.0450
-1 -16 -9 1.0621 -0.2515
-1 -16 -8 0.6019 -0.0236
-1 -16 -7 -0.0998 1.0708
-1 -16 -6 -1.2013 1.1557
-1 -16 -5 -2.0007 0.0585
-1 -16 -4 -1.1757 -1.2419
-1 -16 -3 1.1441 -2.6408
-1 -16 -2 3.3380 -2.6056
-1 -16 -1 4.4052 -0.7121
-1 -15 -13 0.9018 0.5319
-1 -15 -12 0.4964 0.8104
-1 -15 -11 -0.3026 0.5402
-1 -15 -10 -0.4280 -0.6412
-1 -15 -9 -0.0544 -1.8977
-1 -15 -8 0.2994 -2.4435
-1 -15 -7 1.3241 -2.2056
-1 -15 -6 2.1058 -0.6565
-1 -15 -5 1.4822 2.2684
-1 -15 -4 1.2641 4.7327
-1 -15 -3 1.9957 5.1964
-1 -15 -2 2.2873 4.2371
-1 -15 -1 2.7895 2.6262
-1 -14 -14 -0.3500 0.0695
-1 -14 -13 0.1999 -0.0858
-1 -14 -12 1.5651 0.1567
-1 -14 -11 2.8856 0.6538
-1 -14 -10 3.1852 0.2008
-1 -14 -9 2.4665 -0.9408
-1 -14 -8 1.0842 -0.4650
-1 -14 -7 -0.9700 1.2084
-1 -14 -6 -3.1608 1.5262
-1 -14 -5 -4.4024 0.9118
-1 -14 -4 -4.6263 -0.0626
-1 -14 -3 -4.1720 -2.1797
-1 -14 -2 -2.0983 -3.2310
-1 -14 -1 1.6138 -1.6406
-1 -13 -14 -0.0582 0.4761
-1 -13 -13 -0.2496 0.5007
-1 -13 -12 -0.6042 0.4557
-1 -13 -11 -0.6467 -0.2104
-1 -13 -10 0.1782 -1.3749
-1 -13 -9 1.0983 -2.5457
-1 -13 -8 1.6282 -3.5189
-1 -13 -7 2.2314 -3.3852
-1 -13 -6 1.7258 -1.1532
-1 -13 -5 -0.3807 2.1341
-1 -13 -4 -1.7241 4.8186
-1 -13 -3 -1.8735 7.1592
-1 -13 -2 -2.0988 8.9341
-1 -13 -1 -1.6998 7.1114
-1 -12 -14 -0.5471 -0.9558
-1 -12 -13 0.0244 -1.3896
-1 -12 -12 1.8838 -1.4359
-1 -12 -11 3.2201 -1.4068
-1 -12 -10 3.1220 -1.2605
-1 -12 -9 2.5098 -0.6098
-1 -12 -8 1.2023 0.8524
-1 -12 -7 -1.8231 2.2841
-1 -12 -6 -5.5369 2.6249
-1 -12 -5 -7.7927 1.7704
-1 -12 -4 -7.7598 -0.7410
-1 -12 -3 -5.0927 -4.0326
-1 -12 -2 0.7277 -4.7275
-1 -12 -1 7.8117 -2.4654
-1 -11 -15 -0.1740 1.0941
-1 -11 -14 -0.2303 1.6010
-1 -11 -13 -0.3516 2.4700
-1 -11 -12 -0.0560 3.2080
-1 -11 -11 0.3085 2.6538
-1 -11 -10 0.4236 0.5594
-1 -11 -9 0.5960 -2.5210
-1 -11 -8 1.1474 -5.5055
-1 -11 -7 1.4993 -6.5014
-1 -11 -6 0.4189 -4.3417
-1 -11 -5 -1.9198 0.1176
-1 -11 -4 -4.1500 5.5621
-1 -11 -3 -5.8462 11.0438
-1 -11 -2 -6.5683 13.9792
-1 -11 -1 -5.7391 10.4986
-1 -10 -15 -0.1829 0.7490
-1 -10 -14 -1.0720 -0.1031
-1 -10 -13 -1.2420 -0.2104
-1 -10 -12 -0.1167 -0.0431
-1 -10 -11 1.4998 -0.4988
-1 -10 -10 2.7120 -0.5321
-1 -10 -9 2.6037 0.3787
-1 -10 -8 0.0399 1.0578
-1 -10 -7 -4.4791 1.3654
-1 -10 -6 -8.4348 2.0472
-1 -10 -5 -9.6486 1.6587
-1 -10 -4 -7.0926 -1.2103
-1 -10 -3 -0.0834 -3.8114
-1 -10 -2 10.6887 -3.2297
-1 -10 -1 21.2834 -1.3391
-1 -9 -14 0.7513 0.8036
-1 -9 -13 -0.0570 2.7224
-1 -9 -12 -0.0314 4.0459
-1 -9 -11 0.4845 3.5035
-1 -9 -10 -0.1327 0.7781
-1 -9 -9 -1.1075 -3.5512
-1 -9 -8 -0.4239 -7.7659
-1 -9 -7 0.8636 -9.4034
-1 -9 -6 0.3843 -6.8647
-1 -9 -5 -1.4637 -0.5311
-1 -9 -4 -2.5787 7.1461
-1 -9 -3 -1.0582 12.6224
-1 -9 -2 3.5817 13.2742
-1 -9 -1 8.7433 8.6644
-1 -8 -15 -1.5455 0.2877
-1 -8 -14 -2.8409 -0.3649
-1 -8 -13 -2.5282 -0.3967
-1 -8 -12 -0.6628 -0.1127
-1 -8 -11 1.8185 -0.2744
-1 -8 -10 4.2114 -0.4017
-1 -8 -9 5.4205 -0.3004
-1 -8 -8 4.0586 -0.6807
-1 -8 -7 -0.2357 -0.1980
-1 -8 -6 -6.4386 2.7151
-1 -8 -5 -11.8316 4.6094
-1 -8 -4 -12.4045 2.2746
-1 -8 -3 -6.5256 -1.0857
-1 -8 -2 2.5857 -2.3222
-1 -8 -1 9.9467 -2.1012
-1 -7 -15 -0.5309 -0.2383
-1 -7 -14 -0.5756 0.9125
-1 -7 -13 -1.1084 2.3086
-1 -7 -12 -0.9754 3.0630
-1 -7 -11 0.0215 2.5015
-1 -7 -10 0.2139 -0.6428
-1 -7 -9 0.1530 -6.4675
-1 -7 -8 2.5212 -11.5806
-1 -7 -7 5.7342 -12.2100
-1 -7 -6 5.4965 -8.3566
-1 -7 -5 1.3858 -1.9772
-1 -7 -4 -2.6934 5.4155
-1 -7 -3 -1.3280 11.3387
-1 -7 -2 6.1672 12.6131
-1 -7 -1 13.3653 8.2411
-1 -6 -16 -0.5920 -0.0062
-1 -6 -15 -2.1279 -0.0650
-1 -6 -14 -2.9573 -0.1346
-1 -6 -13 -2.1963 -0.1900
-1 -6 -12 -0.3019 -0.1290
-1 -6 -11 2.6890 -0.1689
-1 -6 -10 6.2586 -1.1549
-1 -6 -9 7.6152 -3.1885
-1 -6 -8 4.5652 -5.0621
-1 -6 -7 -1.4590 -3.7167
-1 -6 -6 -8.1841 1.9773
-1 -6 -5 -14.5073 6.0556
-1 -6 -4 -18.0468 3.8816
-1 -6 -3 -16.0341 -0.6522
-1 -6 -2 -9.4964 -3.7730
-1 -6 -1 -2.8741 -4.3394
-1 -5 -16 -0.9068 -0.9438
-1 -5 -15 -1.2236 -0.9267
-1 -5 -14 -1.5960 0.3866
-1 -5 -13 -1.7109 1.9303
-1 -5 -12 -1.2018 2.5938
-1 -5 -11 0.0654 2.3335
-1 -5 -10 0.8261 0.4314
-1 -5 -9 0.9929 -3.7515
-1 -5 -8 2.6163 -7.8611
-1 -5 -7 4.4412 -9.1404
-1 -5 -6 2.5967 -7.7956
-1 -5 -5 -3.8482 -3.3310
-1 -5 -4 -10.7086 6.2017
-1 -5 -3 -10.6593 17.3747
-1 -5 -2 -4.2233 21.5849
-1 -5 -1 -0.6829 14.5018
-1 -4 -16 -0.0395 0.1896
-1 -4 -15 -1.0829 -0.0096
-1 -4 -14 -1.2274 0.1146
-1 -4 -13 -0.4704 0.1743
-1 -4 -12 0.2288 0.0700
-1 -4 -11 1.5220 -0.5331
-1 -4 -10 4.2235 -2.5990
-1 -4 -9 5.9419 -5.3280
-1 -4 -8 3.3030 -6.8212
-1 -4 -7 -3.2300 -4.6477
-1 -4 -6 -10.2207 1.4396
-1 -4 -5 -14.0212 5.2933
-1 -4 -4 -10.6470 3.2913
-1 -4 -3 1.5205 -0.4636
-1 -4 -2 17.7075 -3.8889
-1 -4 -1 30.1787 -5.1691
-1 -3 -16 0.0949 -0.8409
-1 -3 -15 -0.2984 -1.0707
-1 -3 -14 -0.6168 -0.0891
-1 -3 -13 -0.2202 1.4630
-1 -3 -12 0.2146 2.7581
-1 -3 -11 0.7628 3.8703
-1 -3 -10 1.6535 4.0203
-1 -3 -9 2.4697 1.7524
-1 -3 -8 2.7831 -1.7567
-1 -3 -7 1.0445 -4.1165
-1 -3 -6 -3.8610 -5.0359
-1 -3 -5 -11.0262 -2.7218
-1 -3 -4 -15.6349 6.7563
-1 -3 -3 -10.9599 20.2894
-1 -3 -2 -3.4069 26.4282
-1 -3 -1 -6.1959 18.0287
-1 -2 -16 0.4711 -0.0227
-1 -2 -15 -0.2547 -0.1576
-1 -2 -14 -0.5524 -0.0009
-1 -2 -13 0.1062 0.4703
-1 -2 -12 0.8107 1.2049
-1 -2 -11 0.8871 1.2229
-1 -2 -10 0.9123 -0.5304
-1 -2 -9 1.0721 -2.6078
-1 -2 -8 0.1649 -3.7200
-1 -2 -7 -2.4516 -3.0701
-1 -2 -6 -5.5512 -0.3541
-1 -2 -5 -5.8859 1.1835
-1 -2 -4 1.9795 1.0777
-1 -2 -3 21.3750 1.6696
-1 -2 -1 68.4961 -3.3494
-1 -1 -16 -1.5878 0.0133
-1 -1 -15 -1.9195 0.1807
-1 -1 -14 -1.0431 0.5787
-1 -1 -13 0.7582 0.9681
-1 -1 -12 0.9757 1.3505
-1 -1 -11 -0.0386 2.3050
-1 -1 -10 0.6389 3.6806
-1 -1 -9 3.3053 3.7073
-1 -1 -8 4.6070 1.5428
-1 -1 -7 1.1338 -1.2017
-1 -1 -6 -5.8616 -2.6291
-1 -1 -5 -11.0586 -1.2698
-1 -1 -4 -5.4847 3.5678
-1 -1 -3 17.2901 8.9460
-1 -1 -2 41.7126 9.9711
0 0 2 87.4599 0.3169
0 0 3 32.2980 -0.1390
0 0 4 -13.2082 -0.0518
0 0 5 -25.4288 0.0036
0 0 6 -15.8187 -0.0406
0 0 7 -1.7893 0.0943
0 0 8 6.9711 0.0395
0 0 9 7.8813 -0.1413
0 0 10 4.7900 -0.0099
0 0 11 2.6352 0.1089
0 0 12 1.8257 -0.0037
0 0 13 -0.5290 -0.0296
0 0 14 -3.4571 -0.0148
0 0 15 -3.3459 -0.0366
0 0 16 -1.4815 0.0774
0 1 2 0.1499 -33.1033
0 1 3 -0.0153 -29.9942
0 1 4 -0.0569 -12.6806
0 1 5 0.0588 2.1175
0 1 6 0.0056 9.3256
0 1 7 -0.0499 10.9020
0 1 8 0.0230 7.6197
0 1 9 0.0031 1.6642
0 1 10 -0.0229 -4.2421
0 1 11 0.0330 -7.1867
0 1 12 -0.0021 -6.2541
0 1 13 -0.0377 -3.8767
0 1 14 0.0123 -1.5737
0 1 15 0.0434 -0.0196
0 1 16 0.1128 0.0141
0 2 0 33.1977 0.0392
0 2 2 27.0684 0.0480
0 2 3 -2.2532 -0.1138
0 2 4 -26.2473 0.0211
0 2 5 -27.2727 0.0384
0 2 6 -14.1182 -0.0459
0 2 7 0.1792 0.0196
0 2 8 8.4552 0.0263
0 2 9 9.2940 -0.0542
0 2 10 6.1024 -0.0059
0 2 11 3.0872 0.0316
0 2 12 1.5100 -0.0103
0 2 13 -0.4940 -0.0035
0 2 14 -2.7028 -0.0134
0 2 15 -2.6145 -0.0077
0 2 16 -1.1169 0.0971
0 3 1 -0.0437 -8.1055
0 3 2 0.0053 -16.5266
0 3 3 0.0457 -15.8157
0 3 4 0.0173 -7.7284
0 3 5 -0.0301 -0.0129
0 3 6 -0.0393 7.1876
0 3 7 0.0069 13.1316
0 3 8 0.0426 13.9895
0 3 9 0.0026 9.5669
0 3 10 -0.0289 2.7612
0 3 11 -0.0106 -2.2032
0 3 12 0.0086 -3.2736
0 3 13 0.0182 -2.2883
0 3 14 -0.0205 -0.7926
0 3 15 -0.0090 0.3316
0 3 16 0.1553 0.3377
0 4 0 -24.1055 0.0731
0 4 1 -21.4508 0.0457
0 4 2 -22.4634 -0.0605
0 4 3 -30.1096 -0.0611
0 4 4 -30.5133 0.0521
0 4 5 -19.3189 0.0677
0 4 6 -5.9774 -0.0320
0 4 7 2.6513 -0.0547
0 4 8 6.1759 -0.0019
0 4 9 6.9393 0.0358
0 4 10 5.8668 0.0355
0 4 11 2.8257 -0.0240
0 4 12 -0.3147 -0.0442
0 4 13 -2.1977 0.0196
0 4 14 -2.9247 0.0310
0 4 15 -2.3969 0.0084
0 4 16 -1.3949 0.0366
0 5 1 -0.0571 2.7685
0 5 2 -0.0065 -0.8758
0 5 3 0.0548 -5.2302
0 5 4 0.0375 -6.8099
0 5 5 -0.0146 -3.8295
0 5 6 -0.0433 4.8873
0 5 7 -0.0014 13.0937
0 5 8 0.0603 14.0040
0 5 9 0.0234 9.1415
0 5 10 -0.0394 3.3254
0 5 11 -0.0241 -0.2515
0 5 12 0.0124 -1.3475
0 5 13 0.0210 -1.7503
0 5 14 -0.0176 -1.9137
0 5 15 -0.0439 -1.5584
0 5 16 0.0335 -0.9630
0 6 1 6.2707 0.0588
0 6 2 -1.5314 0.0092
0 6 4 -13.4931 0.0229
0 6 5 -5.0694 0.0143
0 6 6 4.7478 -0.0241
0 6 7 8.1706 0.0039
0 6 8 5.2271 0.0062
0 6 9 2.2818 -0.0139
0 6 10 2.0812 0.0214
0 6 11 1.3436 0.0134
0 6 12 -0.8579 -0.0244
0 6 13 -2.2633 0.0039
0 6 14 -2.2701 0.0149
0 6 15 -1.9198 0.0034
0 6 16 -1.7439 0.0317
0 7 1 0.0276 1.4177
0 7 2 0.0679 -0.3945
0 7 3 -0.0313 -2.9887
0 7 4 -0.0562 -5.8448
0 7 5 0.0184 -6.0884
0 7 6 0.0086 -1.0050
0 7 7 -0.0190 4.5732
0 7 8 0.0130 5.3992
0 7 9 -0.0037 3.2044
0 7 10 -0.0141 0.9785
0 7 11 0.0255 -0.5022
0 7 12 -0.0035 -0.9305
0 7 13 -0.0298 -0.6309
0 7 14 0.0311 -0.5997
0 7 15 0.0570 -1.0385
0 8 0 26.4584 -0.0420
0 8 1 22.7465 -0.0014
0 8 2 12.8962 0.0263
0 8 3 2.8321 0.0227
0 8 4 -1.6104 -0.0084
0 8 5 -0.8450 -0.0409
0 8 6 1.1819 -0.0056
0 8 7 1.2364 0.0492
0 8 8 -0.7900 0.0060
0 8 9 -1.5436 -0.0469
0 8 10 -0.0181 -0.0022
0 8 11 0.7042 0.0391
0 8 12 -0.0845 0.0150
0 8 13 -0.0242 -0.0274
0 8 14 0.9290 -0.0150
0 8 15 0.7490 0.1109
0 9 1 0.0673 -1.5763
0 9 2 0.0105 -1.9323
0 9 3 -0.0700 -1.6018
0 9 4 -0.0446 -3.4097
0 9 5 0.0405 -5.2980
0 9 6 0.0436 -4.1530
0 9 7 -0.0106 -2.1598
0 9 8 -0.0307 -1.6254
0 9 9 -0.0168 -0.9624
0 9 10 0.0241 0.1798
0 9 11 0.0375 0.0926
0 9 12 -0.0342 -0.7109
0 9 13 -0.0696 -0.8419
0 9 14 0.0158 -1.1751
0 9 15 0.0827 -2.0332
0 10 0 4.5820 -0.0195
0 10 1 2.2564 -0.0308
0 10 2 -1.9136 0.0306
0 10 3 -3.4690 0.0404
0 10 4 -2.2232 -0.0261
0 10 5 -0.6260 -0.0290
0 10 6 0.1289 0.0171
0 10 7 -0.2206 0.0141
0 10 8 -1.2610 -0.0001
0 10 9 -1.3634 0.0050
0 10 10 0.0208 -0.0046
0 10 11 1.1783 0.0140
0 10 12 1.0784 0.0438
0 10 13 0.8480 -0.0291
0 10 14 0.9940 -0.0609
0 11 1 -0.0075 1.2977
0 11 2 -0.0115 4.7551
0 11 3 0.0167 6.0695
0 11 4 0.0060 1.6189
0 11 5 -0.0128 -4.2397
0 11 6 -0.0040 -6.3413
0 11 7 0.0040 -4.8343
0 11 8 0.0110 -2.2019
0 11 9 0.0157 0.2227
0 11 10 0.0080 1.9412
0 11 11 0.0020 2.5220
0 11 12 -0.0071 2.1955
0 11 13 -0.0012 1.4470
0 11 14 0.0633 0.1046
0 11 15 0.1025 -1.1292
0 12 0 -11.9031 0.0386
0 12 1 -11.8916 -0.0064
0 12 2 -10.0136 -0.0273
0 12 3 -5.5024 -0.0134
0 12 4 -1.0848 0.0101
0 12 5 1.9459 0.0367
0 12 6 3.5426 0.0055
0 12 7 3.1809 -0.0531
0 12 8 1.8674 -0.0205
0 12 9 0.9590 0.0363
0 12 10 0.2949 -0.0006
0 12 11 -0.2246 -0.0214
0 12 12 -0.3454 0.0222
0 12 13 -0.2589 -0.0415
0 12 14 -0.2550 -0.1521
0 13 1 -0.0455 6.0591
0 13 2 -0.0188 9.4582
0 13 3 0.0363 6.7722
0 13 4 0.0262 0.8720
0 13 5 -0.0156 -3.0430
0 13 6 -0.0346 -4.4179
0 13 7 -0.0132 -3.8070
0 13 8 0.0271 -1.4114
0 13 9 0.0174 0.5362
0 13 10 -0.0262 0.9695
0 13 11 -0.0216 1.2487
0 13 12 -0.0008 1.7310
0 13 13 0.0170 1.6439
0 13 14 0.1104 0.9826
0 14 0 -2.7941 0.0268
0 14 1 -2.3388 -0.0099
0 14 2 -0.1747 -0.0347
0 14 3 2.5459 -0.0082
0 14 4 3.7301 0.0237
0 14 5 4.2803 0.0248
0 14 6 4.1300 -0.0052
0 14 7 2.1458 -0.0352
0 14 8 0.2672 -0.0118
0 14 9 -0.3746 0.0333
0 14 10 -1.1706 0.0166
0 14 11 -1.6128 -0.0160
0 14 12 -0.6340 -0.0009
0 14 13 0.5258 -0.0290
0 14 14 0.7240 -0.1075
0 15 1 -0.0083 4.6588
0 15 2 0.0027 8.5334
0 15 3 0.0113 7.9292
0 15 4 0.0047 4.0676
0 15 5 -0.0037 -0.0830
0 15 6 -0.0114 -3.1250
0 15 7 -0.0078 -3.0299
0 15 8 0.0088 -0.4012
0 15 9 0.0122 0.7522
0 15 10 0.0116 0.0730
0 15 11 0.0199 0.1434
0 15 12 -0.0226 0.7712
0 15 13 -0.1033 0.6025
0 16 0 -2.6409 -0.0300
0 16 1 -2.1934 -0.0137
0 16 2 -0.2371 0.0180
0 16 3 2.2546 0.0243
0 16 4 3.7762 -0.0107
0 16 5 4.5289 -0.0289
0 16 6 3.6351 0.0040
0 16 7 0.6257 0.0242
0 16 8 -2.0963 -0.0048
0 16 9 -3.2172 -0.0346
0 16 10 -3.0697 -0.0262
0 16 11 -1.5258 0.0072
0 16 12 0.2738 0.0130
0 16 13 0.8071 -0.0384
0 17 1 0.0456 3.1261
0 17 2 0.0291 7.1086
0 17 3 -0.0297 7.7383
0 17 4 -0.0361 4.7566
0 17 5 0.0130 0.8125
0 17 6 0.0373 -2.0898
0 17 7 0.0017 -2.7999
0 17 8 -0.0414 -1.9845
0 17 9 -0.0259 -0.8463
0 17 10 0.0267 0.8754
0 17 11 0.0326 2.3763
0 17 12 -0.0234 2.1564
0 18 0 -6.9480 -0.0470
0 18 1 -7.0776 -0.0061
0 18 2 -5.5740 0.0317
0 18 3 -1.9147 0.0246
0 18 4 1.3622 -0.0047
0 18 5 2.7233 -0.0313
0 18 6 1.8213 -0.0131
0 18 7 -0.6683 0.0370
0 18 8 -2.6529 0.0253
0 18 9 -3.0895 -0.0415
0 18 10 -2.3378 -0.0333
0 18 11 -1.0899 0.0465
0 18 12 -0.3874 0.0474
0 19 1 0.0227 0.9277
0 19 2 0.0144 3.7797
0 19 3 -0.0131 4.1685
0 19 4 -0.0111 2.0958
0 19 5 -0.0022 0.5974
0 19 6 0.0063 -0.3632
0 19 7 0.0070 -1.5960
0 19 8 -0.0242 -2.1237
0 19 9 -0.0145 -1.5139
0 19 10 0.0548 -0.6357
0 19 11 0.0326 -0.3207
0 20 0 -5.2506 -0.0086
0 20 1 -4.3109 0.0144
0 20 2 -1.0734 0.0029
0 20 3 2.3595 -0.0195
0 20 4 3.5352 0.0108
0 20 5 3.8700 0.0179
0 20 6 3.6418 -0.0103
0 20 7 0.9512 0.0110
0 20 8 -1.9989 0.0186
0 20 9 -1.8166 -0.0493
0 20 10 -0.1767 -0.0519
0 21 1 -0.0114 0.4780
0 21 2 -0.0206 2.5479
0 21 3 0.0115 2.6258
0 21 4 0.0367 1.1953
0 21 5 -0.0136 0.5309
0 21 6 -0.0281 -0.7156
0 21 7 0.0192 -2.5028
0 21 8 0.0013 -2.0449
0 21 9 0.0118 -0.2303
0 21 10 0.1459 0.1329
0 22 0 -0.0644 0.0039
0 22 1 0.1435 0.0150
0 22 2 1.3044 -0.0087
0 22 3 2.7484 -0.0373
0 22 4 3.7128 0.0153
0 22 5 4.6308 0.0372
0 22 6 3.5490 -0.0243
0 22 7 -1.2201 -0.0273
0 22 8 -5.0392 -0.0156
0 22 9 -3.5436 -0.1243
0 23 1 0.0009 1.2237
0 23 2 -0.0197 2.2843
0 23 3 0.0107 1.7735
0 23 4 0.0330 1.0303
0 23 5 -0.0314 1.5141
0 23 6 -0.0455 1.6613
0 23 7 0.0036 0.6685
0 23 8 -0.0688 0.3024
0 24 0 -1.3754 -0.0259
0 24 1 -1.7982 0.0106
0 24 2 -2.1164 0.0171
0 24 3 -1.1810 -0.0267
0 24 4 0.7618 0.0060
0 24 5 2.3137 0.0286
0 24 6 2.0045 -0.0332
0 24 7 -0.1272 -0.0068
0 25 1 0.0033 0.6788
0 25 2 -0.0029 1.1359
0 25 3 0.0170 1.0175
0 25 4 0.0058 0.4692
0 25 5 -0.0703 0.4117
0 26 0 -1.4595 -0.0542
0 26 1 -1.8172 0.0093
0 26 2 -1.8768 0.0445
0 26 3 -0.5452 -0.0292
0 26 4 0.9861 -0.0220
1 0 1 0.1182 -0.8034
1 0 2 0.1839 -5.7921
1 0 3 -0.0519 -6.7122
1 0 4 -0.1491 -2.9364
1 0 5 -0.0116 -0.8729
1 0 6 -0.0092 0.3329
1 0 7 -0.0866 1.5627
1 0 8 -0.0448 1.2078
1 0 9 -0.0080 -0.0855
1 0 10 0.0070 -1.9036
1 0 11 0.0269 -3.0928
1 0 12 0.0038 -2.3254
1 0 13 0.0465 -1.1184
1 0 14 0.0830 -0.5073
1 0 15 -0.0333 -0.1305
1 0 16 -0.0854 -0.0014
1 1 2 41.7126 -9.9711
1 1 3 17.2901 -8.9460
1 1 4 -5.4847 -3.5678
1 1 5 -11.0586 1.2698
1 1 6 -5.8616 2.6291
1 1 7 1.1338 1.2017
1 1 8 4.6070 -1.5428
1 1 9 3.3053 -3.7073
1 1 10 0.6389 -3.6806
1 1 11 -0.0386 -2.3050
1 1 12 0.9757 -1.3505
1 1 13 0.7582 -0.9681
1 1 14 -1.0431 -0.5787
1 1 15 -1.9195 -0.1807
1 1 16 -1.5878 -0.0133
1 2 0 76.4848 0.7410
1 2 1 68.4961 3.3494
1 2 3 21.3750 -1.6696
1 2 4 1.9795 -1.0777
1 2 5 -5.8859 -1.1835
1 2 6 -5.5512 0.3541
1 2 7 -2.4516 3.0701
1 2 8 0.1649 3.7200
1 2 9 1.0721 2.6078
1 2 10 0.9123 0.5304
1 2 11 0.8871 -1.2229
1 2 12 0.8107 -1.2049
1 2 13 0.1062 -0.4703
1 2 14 -0.5524 0.0009
1 2 15 -0.2547 0.1576
1 2 16 0.4711 0.0227
1 3 0 -11.3825 0.5672
1 3 1 -6.1959 -18.0287
1 3 2 -3.4069 -26.4282
1 3 3 -10.9599 -20.2894
1 3 4 -15.6349 -6.7563
1 3 5 -11.0262 2.7218
1 3 6 -3.8610 5.0359
1 3 7 1.0445 4.1165
1 3 8 2.7831 1.7567
1 3 9 2.4697 -1.7524
1 3 10 1.6535 -4.0203
1 3 11 0.7628 -3.8703
1 3 12 0.2146 -2.7581
1 3 13 -0.2202 -1.4630
1 3 14 -0.6168 0.0891
1 3 15 -0.2984 1.0707
1 3 16 0.0949 0.8409
1 4 0 34.6143 0.8264
1 4 1 30.1787 5.1691
1 4 2 17.7075 3.8889
1 4 3 1.5205 0.4636
1 4 4 -10.6470 -3.2913
1 4 5 -14.0212 -5.2933
1 4 6 -10.2207 -1.4396
1 4 7 -3.2300 4.6477
1 4 8 3.3030 6.8212
1 4 9 5.9419 5.3280
1 4 10 4.2235 2.5990
1 4 11 1.5220 0.5331
1 4 12 0.2288 -0.0700
1 4 13 -0.4704 -0.1743
1 4 14 -1.2274 -0.1146
1 4 15 -1.0829 0.0096
1 4 16 -0.0395 -0.1896
1 5 0 -1.0317 0.1025
1 5 1 -0.6829 -14.5018
1 5 2 -4.2233 -21.5849
1 5 3 -10.6593 -17.3747
1 5 4 -10.7086 -6.2017
1 5 5 -3.8482 3.3310
1 5 6 2.5967 7.7956
1 5 7 4.4412 9.1404
1 5 8 2.6163 7.8611
1 5 9 0.9929 3.7515
1 5 10 0.8261 -0.4314
1 5 11 0.0654 -2.3335
1 5 12 -1.2018 -2.5938
1 5 13 -1.7109 -1.9303
1 5 14 -1.5960 -0.3866
1 5 15 -1.2236 0.9267
1 5 16 -0.9068 0.9438
1 6 0 -0.1562 1.0091
1 6 1 -2.8741 4.3394
1 6 2 -9.4964 3.7730
1 6 3 -16.0341 0.6522
1 6 4 -18.0468 -3.8816
1 6 5 -14.5073 -6.0556
1 6 6 -8.1841 -1.9773
1 6 7 -1.4590 3.7167
1 6 8 4.5652 5.0621
1 6 9 7.6152 3.1885
1 6 10 6.2586 1.1549
1 6 11 2.6890 0.1689
1 6 12 -0.3019 0.1290
1 6 13 -2.1963 0.1900
1 6 14 -2.9573 0.1346
1 6 15 -2.1279 0.0650
1 6 16 -0.5920 0.0062
1 7 0 15.6468 -0.1879
1 7 1 13.3653 -8.2411
1 7 2 6.1672 -12.6131
1 7 3 -1.3280 -11.3387
1 7 4 -2.6934 -5.4155
1 7 5 1.3858 1.9772
1 7 6 5.4965 8.3566
1 7 7 5.7342 12.2100
1 7 8 2.5212 11.5806
1 7 9 0.1530 6.4675
1 7 10 0.2139 0.6428
1 7 11 0.0215 -2.5015
1 7 12 -0.9754 -3.0630
1 7 13 -1.1084 -2.3086
1 7 14 -0.5756 -0.9125
1 7 15 -0.5309 0.2383
1 8 0 12.6007 0.8509
1 8 1 9.9467 2.1012
1 8 2 2.5857 2.3222
1 8 3 -6.5256 1.0857
1 8 4 -12.4045 -2.2746
1 8 5 -11.8316 -4.6094
1 8 6 -6.4386 -2.7151
1 8 7 -0.2357 0.1980
1 8 8 4.0586 0.6807
1 8 9 5.4205 0.3004
1 8 10 4.2114 0.4017
1 8 11 1.8185 0.2744
1 8 12 -0.6628 0.1127
1 8 13 -2.5282 0.3967
1 8 14 -2.8409 0.3649
1 8 15 -1.5455 -0.2877
1 9 0 10.7950 -0.4958
1 9 1 8.7433 -8.6644
1 9 2 3.5817 -13.2742
1 9 3 -1.0582 -12.6224
1 9 4 -2.5787 -7.1461
1 9 5 -1.4637 0.5311
1 9 6 0.3843 6.8647
1 9 7 0.8636 9.4034
1 9 8 -0.4239 7.7659
1 9 9 -1.1075 3.5512
1 9 10 -0.1327 -0.7781
1 9 11 0.4845 -3.5035
1 9 12 -0.0314 -4.0459
1 9 13 -0.0570 -2.7224
1 9 14 0.7513 -0.8036
1 9 15 0.9005 0.2642
1 10 0 25.8204 0.4909
1 10 1 21.2834 1.3391
1 10 2 10.6887 3.2297
1 10 3 -0.0834 3.8114
1 10 4 -7.0926 1.2103
1 10 5 -9.6486 -1.6587
1 10 6 -8.4348 -2.0472
1 10 7 -4.4791 -1.3654
1 10 8 0.0399 -1.0578
1 10 9 2.6037 -0.3787
1 10 10 2.7120 0.5321
1 10 11 1.4998 0.4988
1 10 12 -0.1167 0.0431
1 10 13 -1.2420 0.2104
1 10 14 -1.0720 0.1031
1 10 15 -0.1829 -0.7490
1 11 0 -5.0106 -0.5711
1 11 1 -5.7391 -10.4986
1 11 2 -6.5683 -13.9792
1 11 3 -5.8462 -11.0438
1 11 4 -4.1500 -5.5621
1 11 5 -1.9198 -0.1176
1 11 6 0.4189 4.3417
1 11 7 1.4993 6.5014
1 11 8 1.1474 5.5055
1 11 9 0.5960 2.5210
1 11 10 0.4236 -0.5594
1 11 11 0.3085 -2.6538
1 11 12 -0.0560 -3.2080
1 11 13 -0.3516 -2.4700
1 11 14 -0.2303 -1.6010
1 12 0 11.2131 0.0439
1 12 1 7.8117 2.4654
1 12 2 0.7277 4.7275
1 12 3 -5.0927 4.0326
1 12 4 -7.7598 0.7410
1 12 5 -7.7927 -1.7704
1 12 6 -5.5369 -2.6249
1 12 7 -1.8231 -2.2841
1 12 8 1.2023 -0.8524
1 12 9 2.5098 0.6098
1 12 10 3.1220 1.2605
1 12 11 3.2201 1.4068
1 12 12 1.8838 1.4359
1 12 13 0.0244 1.3896
1 12 14 -0.5471 0.9558
1 13 0 -1.1028 -0.5065
1 13 1 -1.6998 -7.1114
1 13 2 -2.0988 -8.9341
1 13 3 -1.8735 -7.1592
1 13 4 -1.7241 -4.8186
1 13 5 -0.3807 -2.1341
1 13 6 1.7258 1.1532
1 13 7 2.2314 3.3852
1 13 8 1.6282 3.5189
1 13 9 1.0983 2.5457
1 13 10 0.1782 1.3749
1 13 11 -0.6467 0.2104
1 13 12 -0.6042 -0.4557
1 13 13 -0.2496 -0.5007
1 13 14 -0.0582 -0.4761
1 14 0 3.7225 -0.4131
1 14 1 1.6138 1.6406
1 14 2 -2.0983 3.2310
1 14 3 -4.1720 2.1797
1 14 4 -4.6263 0.0626
1 14 5 -4.4024 -0.9118
1 14 6 -3.1608 -1.5262
1 14 7 -0.9700 -1.2084
1 14 8 1.0842 0.4650
1 14 9 2.4665 0.9408
1 14 10 3.1852 -0.2008
1 14 11 2.8856 -0.6538
1 14 12 1.5651 -0.1567
1 14 13 0.1999 0.0858
1 14 14 -0.3500 -0.0695
1 15 0 3.4537 -0.3589
1 15 1 2.7895 -2.6262
1 15 2 2.2873 -4.2371
1 15 3 1.9957 -5.1964
1 15 4 1.2641 -4.7327
1 15 5 1.4822 -2.2684
1 15 6 2.1058 0.6565
1 15 7 1.3241 2.2056
1 15 8 0.2994 2.4435
1 15 9 -0.0544 1.8977
1 15 10 -0.4280 0.6412
1 15 11 -0.3026 -0.5402
1 15 12 0.4964 -0.8104
1 15 13 0.9018 -0.5319
1 16 0 4.6359 -0.7070
1 16 1 4.4052 0.7121
1 16 2 3.3380 2.6056
1 16 3 1.1441 2.6408
1 16 4 -1.1757 1.2419
1 16 5 -2.0007 -0.0585
1 16 6 -1.2013 -1.1557
1 16 7 -0.0998 -1.0708
1 16 8 0.6019 0.0236
1 16 9 1.0621 0.2515
1 16 10 1.1889 0.0450
1 16 11 1.0089 0.4927
1 16 12 0.8750 0.7861
1 16 13 0.6189 0.5003
1 17 0 -0.7559 -0.1168
1 17 1 -1.3653 -0.8266
1 17 2 -1.3989 -1.1600
1 17 3 -0.4261 -0.9613
1 17 4 0.2562 -0.7409
1 17 5 0.6587 -0.9281
1 17 6 0.4822 -0.7460
1 17 7 -0.6182 0.5118
1 17 8 -1.3830 1.8977
1 17 9 -1.3495 2.1047
1 17 10 -0.9145 1.4233
1 17 11 -0.0977 0.9261
1 17 12 0.3671 0.6653
1 18 0 2.2771 -0.8040
1 18 1 2.1910 -0.0965
1 18 2 1.1660 1.9051
1 18 3 -0.6140 2.4578
1 18 4 -1.5028 1.5304
1 18 5 -1.4116 1.1282
1 18 6 -1.3713 1.0354
1 18 7 -1.2027 0.6587
1 18 8 -0.6618 0.1641
1 18 9 -0.3755 -0.1479
1 18 10 -0.3570 0.1868
1 18 11 -0.0772 0.6161
1 18 12 0.2048 0.4057
1 19 0 -3.2919 0.1052
1 19 1 -3.4684 1.2478
1 19 2 -2.6727 1.2785
1 19 3 -1.2699 0.8603
1 19 4 -0.6809 0.2558
1 19 5 0.1018 -0.6156
1 19 6 1.1125 -0.7313
1 19 7 0.6513 -0.0781
1 19 8 -0.4331 0.0731
1 19 9 -0.3889 0.0377
1 19 10 0.1903 0.6941
1 19 11 0.1426 1.0977
1 20 0 -2.4978 -0.6447
1 20 1 -1.9781 -0.7468
1 20 2 -1.3024 0.7865
1 20 3 -0.9405 1.1823
1 20 4 -0.6302 0.6260
1 20 5 -0.8485 1.0130
1 20 6 -1.2408 0.7560
1 20 7 -0.5540 -0.8213
1 20 8 0.4260 -1.4564
1 20 9 0.1964 -0.8072
1 20 10 -0.4858 -0.4135
1 21 0 -0.1684 0.3138
1 21 1 -0.0535 0.7316
1 21 2 0.9434 0.6127
1 21 3 1.7437 0.3257
1 21 4 1.5087 -0.2155
1 21 5 1.9655 -1.0919
1 21 6 2.4081 -1.3569
1 21 7 0.2827 -0.6950
1 21 8 -2.0817 -0.0808
1 21 9 -1.3345 0.0069
1 21 10 0.3493 -0.1032
1 22 0 -1.4017 -0.3616
1 22 1 -0.1482 -0.2788
1 22 2 1.9909 0.5389
1 22 3 2.7980 0.4074
1 22 4 1.9103 0.1326
1 22 5 0.3648 1.1381
1 22 6 -0.6347 1.4831
1 22 7 -0.6336 0.3476
1 22 8 -0.1097 -0.1196
1 22 9 0.3434 0.2716
1 23 0 1.3182 0.3284
1 23 1 0.7990 1.1391
1 23 2 0.1201 0.8698
1 23 3 -0.0177 0.2733
1 23 4 0.4892 0.0897
1 23 5 1.4123 -0.2855
1 23 6 1.1706 -0.9538
1 23 7 -1.0318 -0.7854
1 23 8 -2.5193 0.2325
1 24 0 -0.4556 -0.0382
1 24 1 0.4137 -0.2886
1 24 2 1.7237 -0.2550
1 24 3 2.1347 -0.3382
1 24 4 1.8827 -0.2126
1 24 5 1.4084 0.7735
1 24 6 0.4990 1.7634
1 24 7 -0.6619 1.5959
1 25 0 0.0255 0.3404
1 25 1 -0.5416 1.6193
1 25 2 -1.2894 1.4225
1 25 3 -0.8293 0.6798
1 25 4 0.4335 0.3410
1 25 5 1.0072 -0.0822
1 26 0 -2.2390 0.1256
1 26 1 -1.7354 -0.1102
1 26 2 -0.9911 -0.0126
1 26 3 -0.4673 0.1948
1 26 4 0.0238 0.0656
2 0 1 -30.5814 0.1948
2 0 2 -6.9449 -0.1167
2 0 3 6.5416 -0.1349
2 0 4 11.6809 0.0939
2 0 5 12.7415 0.0827
2 0 6 10.1015 -0.0840
2 0 7 6.0550 -0.0720
2 0 8 1.2033 -0.0026
2 0 9 -3.4125 0.0164
2 0 10 -5.1596 0.0333
2 0 11 -3.7343 -0.0369
2 0 12 -0.5028 -0.0839
2 0 13 2.1706 0.0290
2 0 14 2.2434 0.0960
2 0 15 0.3698 0.0300
2 0 16 -1.3161 -0.0579
2 1 0 48.9295 -0.1427
2 1 1 44.8328 28.1074
2 1 2 32.7970 38.4001
2 1 3 16.8294 29.9858
2 1 4 3.9282 10.9977
2 1 5 -1.5607 -6.4879
2 1 6 -1.3125 -12.7510
2 1 7 0.3891 -10.7986
2 1 8 0.8779 -6.2300
2 1 9 0.1044 0.0237
2 1 10 -0.4414 4.3909
2 1 11 0.0414 4.6768
2 1 12 0.7180 3.8010
2 1 13 0.6557 3.0014
2 1 14 -0.0246 1.5374
2 1 15 -0.5582 0.0288
2 1 16 -0.5089 -0.3825
2 2 1 -12.8131 -8.2790
2 2 2 -1.3689 -12.9135
2 2 3 4.1601 -8.9771
2 2 4 8.0958 -0.0168
2 2 5 10.5692 5.4757
2 2 6 8.3216 4.9101
2 2 7 3.3521 1.7131
2 2 8 -1.9626 -1.9449
2 2 9 -5.3439 -4.7754
2 2 10 -5.0417 -4.7914
2 2 11 -2.6794 -2.7231
2 2 12 -0.1719 -1.1898
2 2 13 1.6623 -0.6201
2 2 14 2.2683 -0.1093
2 2 15 1.6914 0.3648
2 2 16 0.4286 0.5266
2 3 0 52.0080 -0.0234
2 3 1 47.4638 21.0122
2 3 2 33.6028 28.9589
2 3 3 14.5014 22.9669
2 3 4 -0.8274 8.3919
2 3 5 -6.3169 -4.8918
2 3 6 -4.1438 -9.1275
2 3 7 0.1114 -8.4730
2 3 8 2.7203 -7.5183
2 3 9 2.4610 -4.1913
2 3 10 0.8186 0.3454
2 3 11 0.2971 2.7579
2 3 12 1.0247 3.1777
2 3 13 1.2891 2.4818
2 3 14 0.6205 1.1512
2 3 15 0.0978 -0.1487
2 3 16 0.2388 -0.7208
2 4 0 16.5888 0.5421
2 4 1 16.8220 -8.6165
2 4 2 13.7295 -12.8750
2 4 3 7.6575 -8.3758
2 4 4 5.5147 1.0221
2 4 5 6.4802 6.7051
2 4 6 5.7645 6.5326
2 4 7 2.3315 4.5012
2 4 8 -2.8727 2.0766
2 4 9 -6.4241 -0.7249
2 4 10 -5.8596 -1.7765
2 4 11 -3.2121 -0.8659
2 4 12 -0.6381 -0.2328
2 4 13 1.2797 -0.1273
2 4 14 2.2190 0.2698
2 4 15 2.1643 0.3789
2 4 16 1.2284 -0.0231
2 5 0 -3.3864 0.0119
2 5 1 -4.0887 6.7169
2 5 2 -6.6157 10.4389
2 5 3 -10.0770 9.8663
2 5 4 -11.7066 3.2653
2 5 5 -9.8471 -4.8927
2 5 6 -5.9474 -7.5124
2 5 7 -1.6102 -6.3690
2 5 8 2.4572 -5.3625
2 5 9 4.2927 -3.3669
2 5 10 2.8291 -0.3820
2 5 11 0.4474 1.7611
2 5 12 -0.5116 2.5834
2 5 13 -0.4616 2.3828
2 5 14 -0.2602 1.8485
2 5 15 0.2025 1.2007
2 5 16 0.6351 0.3847
2 6 0 13.7854 -0.1396
2 6 1 11.4042 -5.3942
2 6 2 5.2886 -7.4446
2 6 3 0.6199 -5.2364
2 6 4 1.8634 -1.0519
2 6 5 5.3727 1.9208
2 6 6 6.3928 3.6645
2 6 7 4.5166 5.4808
2 6 8 1.2196 5.7283
2 6 9 -1.1133 3.1027
2 6 10 -1.7679 0.2257
2 6 11 -1.8733 -0.8577
2 6 12 -1.0856 -1.1147
2 6 13 0.5146 -1.0147
2 6 14 1.1629 -0.2510
2 6 15 0.4678 0.3145
2 7 0 -4.1207 0.0241
2 7 1 -5.5081 5.2175
2 7 2 -7.8991 8.0948
2 7 3 -9.0113 7.5008
2 7 4 -8.0752 2.8352
2 7 5 -5.6844 -2.1769
2 7 6 -2.9701 -3.2293
2 7 7 -0.1835 -2.2526
2 7 8 2.7933 -1.8369
2 7 9 4.3707 -0.9165
2 7 10 3.2447 0.6538
2 7 11 1.0063 1.6849
2 7 12 -0.5232 1.9508
2 7 13 -1.4940 1.7178
2 7 14 -2.0015 1.2962
2 7 15 -1.4715 0.8742
2 8 0 -1.8986 -0.5805
2 8 1 -2.7722 -5.1385
2 8 2 -4.8801 -6.6182
2 8 3 -5.9805 -5.6320
2 8 4 -3.6987 -3.7187
2 8 5 1.0955 -1.0931
2 8 6 5.3034 2.3619
2 8 7 5.9233 5.4522
2 8 8 3.0945 5.8970
2 8 9 0.6448 3.2114
2 8 10 0.3411 -0.1147
2 8 11 0.2796 -1.8495
2 8 12 -0.2669 -1.9933
2 8 13 -0.3732 -1.2493
2 8 14 -0.0452 -0.1970
2 8 15 0.1368 0.4634
2 9 0 18.6728 0.0019
2 9 1 15.1574 4.2464
2 9 2 8.1607 6.8522
2 9 3 2.3067 6.3026
2 9 4 -1.0322 3.0380
2 9 5 -2.6759 0.5255
2 9 6 -2.9512 0.5339
2 9 7 -1.5606 0.9464
2 9 8 0.7121 0.6734
2 9 9 1.8455 0.7708
2 9 10 1.1104 1.0026
2 9 11 -0.2361 0.5383
2 9 12 -1.1873 0.0719
2 9 13 -1.6274 0.4138
2 9 14 -1.4334 0.8413
2 9 15 -0.7120 0.5464
2 10 0 -0.5705 -0.9423
2 10 1 -1.0014 -6.4148
2 10 2 -2.4110 -6.9772
2 10 3 -4.6042 -4.3976
2 10 4 -6.0955 -2.1190
2 10 5 -4.6437 -0.2711
2 10 6 -0.7146 2.1455
2 10 7 2.1057 4.0049
2 10 8 2.0909 3.5208
2 10 9 1.0009 1.0067
2 10 10 0.3588 -1.6916
2 10 11 -0.0057 -3.1325
2 10 12 -0.4361 -2.8141
2 10 13 -0.6932 -1.5393
2 10 14 -0.4418 -0.7887
2 10 15 0.0072 -0.6680
2 11 0 11.2546 -0.0068
2 11 1 7.7773 2.0405
2 11 2 1.7801 2.7968
2 11 3 -1.6934 1.9473
2 11 4 -2.6084 1.5789
2 11 5 -3.4101 2.8569
2 11 6 -3.8971 3.4107
2 11 7 -2.5319 1.8548
2 11 8 -0.2640 0.0369
2 11 9 0.9850 -0.6624
2 11 10 1.3334 -0.7992
2 11 11 1.2836 -1.0669
2 11 12 0.4717 -1.1022
2 11 13 -0.3806 -0.2536
2 11 14 -0.2290 0.7027
2 12 0 6.5059 -0.9721
2 12 1 5.1317 -4.8178
2 12 2 1.7831 -3.9882
2 12 3 -2.4775 -1.0754
2 12 4 -5.9700 0.1124
2 12 5 -5.9206 0.3722
2 12 6 -2.7799 1.7164
2 12 7 0.1085 3.1642
2 12 8 1.3854 3.1207
2 12 9 1.1853 1.9306
2 12 10 -0.0989 0.3307
2 12 11 -0.9995 -1.0628
2 12 12 -0.9208 -1.1145
2 12 13 -0.6688 -0.1436
2 12 14 -0.3929 -0.0059
2 13 0 -3.8897 -0.0318
2 13 1 -5.9317 -3.1649
2 13 2 -8.1912 -3.8455
2 13 3 -7.1115 -3.2707
2 13 4 -4.3502 -1.9551
2 13 5 -2.8968 -0.0253
2 13 6 -2.3745 1.1567
2 13 7 -1.3098 1.9018
2 13 8 0.0689 2.5183
2 13 9 1.3806 1.5372
2 13 10 2.7198 -0.4300
2 13 11 3.0781 -1.2235
2 13 12 1.6972 -0.7913
2 13 13 0.1085 -0.2241
2 13 14 -0.1978 -0.0767
2 14 0 9.1285 -0.7469
2 14 1 7.0710 -1.8326
2 14 2 2.7860 -1.3409
2 14 3 -1.6534 -1.1773
2 14 4 -5.0210 -2.1185
2 14 5 -4.9735 -2.2388
2 14 6 -2.0880 -0.9368
2 14 7 0.4792 0.4354
2 14 8 1.9452 1.3734
2 14 9 2.4587 1.7677
2 14 10 1.8157 1.0177
2 14 11 0.9399 -0.1582
2 14 12 0.3305 -0.2671
2 14 13 -0.1967 0.3061
2 15 0 1.4651 -0.0529
2 15 1 0.7038 -3.3265
2 15 2 -0.1792 -4.7758
2 15 3 -0.4273 -5.4784
2 15 4 -0.4522 -4.5690
2 15 5 -0.2640 -1.6977
2 15 6 0.1898 0.4457
2 15 7 0.2000 1.1772
2 15 8 -0.0524 1.3091
2 15 9 0.4645 0.3597
2 15 10 1.3083 -0.9464
2 15 11 1.3788 -1.2680
2 15 12 1.0038 -0.9308
2 15 13 0.7587 -0.5314
2 16 0 6.8580 -0.3476
2 16 1 5.1446 -1.2270
2 16 2 2.3643 -1.7458
2 16 3 0.3854 -2.1100
2 16 4 -1.5390 -2.3212
2 16 5 -2.4157 -2.2854
2 16 6 -1.6748 -1.9283
2 16 7 -0.4758 -0.8322
2 16 8 0.9606 0.7723
2 16 9 2.1518 1.2221
2 16 10 2.2889 -0.0099
2 16 11 1.9016 -0.9353
2 16 12 1.4068 -0.5229
2 16 13 0.8121 -0.1050
2 17 0 4.4274 -0.0451
2 17 1 4.5344 -3.4328
2 17 2 3.9373 -4.5200
2 17 3 2.0854 -4.7580
2 17 4 0.6003 -3.8220
2 17 5 0.2388 -1.0739
2 17 6 -0.0749 1.4163
2 17 7 -0.6427 2.6530
2 17 8 -0.6795 2.7787
2 17 9 -0.2636 1.4998
2 17 10 -0.1268 0.0036
2 17 11 -0.0253 -0.4122
2 17 12 0.5488 -0.2188
2 18 0 4.2388 0.0804
2 18 1 3.4432 0.6323
2 18 2 1.9060 0.1888
2 18 3 -0.2537 -0.1686
2 18 4 -3.0962 -0.3702
2 18 5 -4.0242 -1.1640
2 18 6 -2.3470 -1.3553
2 18 7 -0.3413 -0.2267
2 18 8 1.2371 0.6555
2 18 9 2.3583 0.5940
2 18 10 2.3236 0.5728
2 18 11 1.4016 0.8062
2 18 12 0.4286 0.6909
2 19 0 -1.0126 -0.0172
2 19 1 -0.3843 -2.5154
2 19 2 -0.3354 -2.6504
2 19 3 -1.3174 -2.1003
2 19 4 -1.3994 -1.0607
2 19 5 -0.9957 1.0979
2 19 6 -1.2802 2.6158
2 19 7 -1.1311 2.6636
2 19 8 -0.4200 2.0424
2 19 9 -0.4749 0.9982
2 19 10 -0.7690 0.0761
2 19 11 -0.3350 -0.1109
2 20 0 3.0515 0.4019
2 20 1 2.1450 1.5798
2 20 2 0.4233 1.0690
2 20 3 -1.4058 0.4257
2 20 4 -3.0052 0.3129
2 20 5 -2.6689 -0.0163
2 20 6 -0.9050 -0.0594
2 20 7 -0.0488 0.1597
2 20 8 0.3600 -0.1722
2 20 9 1.3760 -0.2328
2 20 10 1.6970 0.4544
2 21 0 -3.2359 0.0367
2 21 1 -1.6104 -1.5850
2 21 2 0.4519 -1.7006
2 21 3 0.4989 -1.7523
2 21 4 -0.5254 -1.4370
2 21 5 -1.0778 0.3069
2 21 6 -0.5595 1.5484
2 21 7 0.6306 0.9597
2 21 8 0.9317 0.0624
2 21 9 0.0009 -0.1319
2 21 10 -0.5449 -0.0451
2 22 0 2.4829 0.5720
2 22 1 1.8991 0.9393
2 22 2 0.7389 -0.0838
2 22 3 -0.6634 -0.7586
2 22 4 -1.9617 0.0412
2 22 5 -1.8941 0.7302
2 22 6 -0.8679 0.0597
2 22 7 -0.5593 -0.9477
2 22 8 -0.4616 -0.8771
2 22 9 0.3316 -0.0141
2 23 0 0.4508 0.0752
2 23 1 2.1300 -1.9793
2 23 2 4.1295 -2.4943
2 23 3 3.3933 -2.1019
2 23 4 1.0665 -1.1005
2 23 5 -0.1199 0.7353
2 23 6 0.0773 2.0939
2 23 7 0.0210 1.9119
2 23 8 -0.7022 1.0403
2 24 0 3.1307 0.5312
2 24 1 2.5013 1.3587
2 24 2 1.1754 -0.0897
2 24 3 0.0017 -1.5012
2 24 4 -0.6292 -0.7365
2 24 5 -0.8076 0.5060
2 24 6 -1.0103 0.4523
2 24 7 -1.2705 0.0746
2 25 0 -0.5108 0.0784
2 25 1 0.5319 -1.0569
2 25 2 1.4601 -1.6367
2 25 3 0.9478 -1.5075
2 25 4 0.3040 -0.8845
2 25 5 0.3639 0.0229
2 26 0 0.6762 0.5085
2 26 1 0.4774 1.1034
2 26 2 0.1649 0.0854
2 26 3 0.1401 -0.6953
3 0 2 -0.1314 31.7104
3 0 3 0.0004 20.4909
3 0 4 0.0903 0.8374
3 0 5 0.0678 -12.5188
3 0 6 0.0593 -13.0422
3 0 7 0.0636 -8.2329
3 0 8 0.0111 -3.0371
3 0 9 -0.0228 3.6060
3 0 10 0.0352 7.3951
3 0 11 0.0460 5.7030
3 0 12 -0.0465 3.3204
3 0 13 -0.0747 2.7231
3 0 14 -0.0311 1.9622
3 0 15 0.0093 0.2110
3 0 16 0.0690 -1.0700
3 1 0 -40.7097 0.0360
3 1 1 -34.0118 1.9645
3 1 2 -20.6027 2.5676
3 1 3 -7.6902 2.6231
3 1 4 3.9223 2.0394
3 1 5 9.9550 0.0067
3 1 6 8.7267 -2.0486
3 1 7 4.5408 -2.1224
3 1 8 0.1311 -0.9117
3 1 9 -2.4643 0.0394
3 1 10 -2.4638 0.5436
3 1 11 -2.0893 0.6254
3 1 12 -1.5607 0.3278
3 1 13 0.2036 0.1910
3 1 14 1.9103 0.3640
3 1 15 1.8971 0.5566
3 1 16 0.5604 0.6125
3 2 0 2.7354 -0.8588
3 2 1 5.4866 19.4342
3 2 2 10.2119 27.2214
3 2 3 11.1848 20.2500
3 2 4 8.4003 4.9014
3 2 5 6.0632 -6.7896
3 2 6 5.6855 -8.6048
3 2 7 5.1362 -7.2077
3 2 8 2.9555 -6.1192
3 2 9 0.3789 -2.0365
3 2 10 -0.5516 2.1833
3 2 11 0.4015 2.5641
3 2 12 1.7441 1.5434
3 2 13 2.1850 1.2685
3 2 14 1.3447 0.9150
3 2 15 -0.0607 0.0200
3 2 16 -0.6315 -0.5948
3 3 0 27.3479 -0.0179
3 3 1 24.0805 10.7811
3 3 2 15.0126 13.9152
3 3 3 5.4523 11.3057
3 3 4 2.6669 7.9563
3 3 5 4.0828 4.6290
3 3 6 4.5810 1.1220
3 3 7 2.7038 -1.3562
3 3 8 -1.7643 -2.4073
3 3 9 -5.2199 -1.6839
3 3 10 -4.3419 0.8639
3 3 11 -1.5681 2.6799
3 3 12 0.4287 1.9188
3 3 13 1.6311 0.3680
3 3 14 2.1481 -0.3950
3 3 15 1.7818 -0.7240
3 3 16 0.7349 -0.6426
3 4 0 -16.3072 -0.6362
3 4 1 -13.1518 7.6672
3 4 2 -5.9989 12.3600
3 4 3 0.4181 12.1458
3 4 4 3.7787 6.9674
3 4 5 5.0391 1.4024
3 4 6 4.7701 -0.8709
3 4 7 2.5010 -3.6029
3 4 8 -0.8633 -6.9559
3 4 9 -3.1730 -5.7765
3 4 10 -3.0941 -1.4718
3 4 11 -1.3413 1.1692
3 4 12 0.2849 1.7094
3 4 13 1.0905 1.3896
3 4 14 1.4362 0.7399
3 4 15 1.4242 0.0252
3 4 16 1.0653 -0.3516
3 5 0 36.1059 -0.0058
3 5 1 29.8515 10.0775
3 5 2 14.9824 14.9051
3 5 3 1.2943 13.7377
3 5 4 -2.8540 8.9281
3 5 5 -0.1631 2.9303
3 5 6 3.0668 -1.9629
3 5 7 3.5597 -4.4980
3 5 8 0.6001 -5.2654
3 5 9 -2.6713 -4.0331
3 5 10 -3.2733 -0.3227
3 5 11 -1.9250 2.9160
3 5 12 0.3165 2.8552
3 5 13 2.4935 1.2119
3 5 14 3.1055 0.1269
3 5 15 2.0643 -0.6777
3 5 16 0.6260 -1.0445
3 6 0 -17.0290 -0.8160
3 6 1 -14.5113 2.8856
3 6 2 -7.5802 6.3774
3 6 3 0.7567 8.5545
3 6 4 5.8085 7.2480
3 6 5 5.9796 3.7679
3 6 6 3.1126 0.8847
3 6 7 -0.3843 -2.0945
3 6 8 -3.0049 -4.2904
3 6 9 -4.4987 -2.9889
3 6 10 -4.6902 0.1561
3 6 11 -3.0351 1.9960
3 6 12 -0.3288 2.1033
3 6 13 1.5928 1.2204
3 6 14 1.9989 0.1873
3 6 15 1.4154 -0.4344
3 7 0 -1.1802 0.0061
3 7 1 -3.8705 5.3717
3 7 2 -9.1090 9.4661
3 7 3 -11.9668 9.4866
3 7 4 -8.9347 4.7123
3 7 5 -2.2859 -1.8600
3 7 6 3.4787 -6.6140
3 7 7 5.3694 -8.1000
3 7 8 3.5988 -7.0049
3 7 9 1.4352 -4.1022
3 7 10 0.4800 -0.1724
3 7 11 -0.0392 2.4862
3 7 12 0.2307 2.4434
3 7 13 1.3613 1.3599
3 7 14 1.8493 0.8235
3 7 15 1.0725 0.4794
3 8 0 -2.7920 -0.7158
3 8 1 -2.5838 2.6260
3 8 2 0.3957 5.0518
3 8 3 7.2059 5.1872
3 8 4 12.4607 3.0030
3 8 5 11.3483 0.8912
3 8 6 5.5520 0.0653
3 8 7 0.1104 -0.5929
3 8 8 -2.3009 -0.5925
3 8 9 -2.8422 0.8046
3 8 10 -2.9378 1.7545
3 8 11 -2.0808 1.1825
3 8 12 -0.1906 0.2873
3 8 13 1.1963 -0.0842
3 8 14 1.0595 -0.1778
3 8 15 0.1547 -0.3076
3 9 0 -4.0272 0.0348
3 9 1 -4.9490 3.6136
3 9 2 -6.3100 7.5397
3 9 3 -7.0662 7.7856
3 9 4 -6.2508 2.6217
3 9 5 -3.0179 -3.7660
3 9 6 1.5006 -7.1356
3 9 7 3.8946 -7.0539
3 9 8 3.1034 -4.9233
3 9 9 1.6915 -2.0403
3 9 10 1.1576 0.3410
3 9 11 0.9445 1.3742
3 9 12 0.7571 1.4220
3 9 13 0.4733 1.0384
3 9 14 0.0260 0.2499
3 9 15 -0.2305 -0.2830
3 10 0 -3.5908 -0.4229
3 10 1 -2.8689 1.5298
3 10 2 0.3252 2.7122
3 10 3 5.7928 2.1168
3 10 4 9.6256 1.1380
3 10 5 9.3486 1.5655
3 10 6 6.3891 1.9536
3 10 7 2.7143 0.8392
3 10 8 -0.8463 -0.3451
3 10 9 -3.1409 -0.5852
3 10 10 -3.0096 -0.6612
3 10 11 -1.4300 -0.9961
3 10 12 -0.4706 -1.2684
3 10 13 -0.4004 -1.0721
3 10 14 -0.4235 -0.4067
3 10 15 -0.4074 0.1456
3 11 0 10.1855 0.0358
3 11 1 8.8615 5.1217
3 11 2 5.6697 9.2176
3 11 3 1.1282 9.4183
3 11 4 -3.2077 5.6430
3 11 5 -4.1961 1.2950
3 11 6 -1.6441 -1.8697
3 11 7 1.0702 -4.1043
3 11 8 1.8828 -4.4252
3 11 9 0.8282 -2.2527
3 11 10 -1.0797 -0.0086
3 11 11 -1.7812 0.3735
3 11 12 -0.7739 0.3374
3 11 13 0.0944 0.8464
3 11 14 0.0245 0.6018
3 12 0 -13.8422 -0.0763
3 12 1 -12.9781 -1.4598
3 12 2 -9.3959 -1.5475
3 12 3 -3.0830 -1.0338
3 12 4 2.2956 0.1457
3 12 5 3.8625 1.7940
3 12 6 2.6821 2.4118
3 12 7 0.7373 2.0932
3 12 8 -1.3232 1.2680
3 12 9 -2.5123 -0.6906
3 12 10 -1.6476 -2.4959
3 12 11 0.1801 -2.3266
3 12 12 0.9662 -1.0987
3 12 13 0.8236 -0.3493
3 12 14 0.6349 -0.2008
3 13 0 7.8515 0.0504
3 13 1 6.3189 4.6639
3 13 2 2.9016 7.5121
3 13 3 -0.8678 7.1987
3 13 4 -4.0414 4.8349
3 13 5 -4.7063 2.5371
3 13 6 -2.9109 0.4232
3 13 7 -0.5689 -1.6664
3 13 8 1.2559 -2.1759
3 13 9 1.3681 -0.8385
3 13 10 -0.2679 0.0410
3 13 11 -1.3077 -0.2596
3 13 12 -1.0129 0.0918
3 13 13 -0.6910 1.1977
3 13 14 -0.5311 1.2437
3 14 0 -8.6283 0.2765
3 14 1 -7.6446 -1.5869
3 14 2 -5.0819 -2.2207
3 14 3 -2.0382 -2.6417
3 14 4 0.1985 -2.2222
3 14 5 1.4764 -0.4418
3 14 6 1.7804 1.0074
3 14 7 0.4173 1.7577
3 14 8 -1.9317 1.8874
3 14 9 -2.9667 0.6326
3 14 10 -2.0359 -0.8231
3 14 11 -0.7782 -0.9605
3 14 12 -0.1628 -0.3829
3 14 13 0.2193 0.0531
3 15 0 1.3806 0.0447
3 15 1 0.2011 1.3909
3 15 2 -1.5955 2.3101
3 15 3 -2.1882 1.9968
3 15 4 -2.8177 0.5178
3 15 5 -2.9013 -1.3265
3 15 6 -1.7586 -2.9314
3 15 7 -0.4190 -3.3637
3 15 8 0.8884 -2.1032
3 15 9 1.9530 -0.8447
3 15 10 2.2044 -1.1553
3 15 11 1.8129 -1.5160
3 15 12 0.8613 -0.4455
3 15 13 -0.1343 0.5857
3 16 0 1.1503 0.5307
3 16 1 1.3744 -1.4871
3 16 2 1.6844 -2.3339
3 16 3 1.8491 -3.6058
3 16 4 2.4020 -4.1980
3 16 5 3.1944 -2.6348
3 16 6 2.8130 -1.0664
3 16 7 0.7228 -0.3925
3 16 8 -1.3256 0.2021
3 16 9 -1.7332 0.2234
3 16 10 -1.2915 -0.2178
3 16 11 -0.9749 -0.3197
3 16 12 -0.2492 -0.2343
3 16 13 0.6925 -0.1134
3 17 0 4.2076 0.0156
3 17 1 3.6856 0.1498
3 17 2 2.8924 -0.6506
3 17 3 2.1969 -1.4105
3 17 4 0.0741 -1.5411
3 17 5 -1.4850 -1.8348
3 17 6 -0.8775 -2.4219
3 17 7 0.2245 -2.5718
3 17 8 1.1197 -2.1352
3 17 9 1.8210 -1.7189
3 17 10 1.7039 -1.5605
3 17 11 1.2120 -1.0515
3 17 12 1.0036 -0.1052
3 18 0 0.3333 0.6550
3 18 1 0.8432 -2.7832
3 18 2 1.0836 -3.6706
3 18 3 0.5842 -3.4883
3 18 4 1.0461 -2.6753
3 18 5 1.8310 -0.9441
3 18 6 1.1786 0.2643
3 18 7 -0.0148 1.0663
3 18 8 -0.4917 1.8480
3 18 9 -0.7495 1.2859
3 18 10 -1.0616 0.0041
3 18 11 -0.7979 -0.1588
3 18 12 0.0868 0.2674
3 19 0 5.1036 -0.0031
3 19 1 4.4479 0.2613
3 19 2 2.7536 -0.2049
3 19 3 0.6592 -0.0078
3 19 4 -1.7744 0.5700
3 19 5 -2.7563 0.3029
3 19 6 -2.0202 0.3032
3 19 7 -0.9608 0.9392
3 19 8 0.5971 0.6882
3 19 9 2.1425 -0.1883
3 19 10 1.9585 -0.3716
3 19 11 0.6395 -0.1181
3 20 0 -2.8661 0.5607
3 20 1 -2.0144 -1.0239
3 20 2 -1.2768 -1.2201
3 20 3 -1.7290 -1.3104
3 20 4 -1.5165 -1.4974
3 20 5 -0.6418 -0.8350
3 20 6 -0.1282 0.1531
3 20 7 0.6080 0.8341
3 20 8 1.2615 0.9254
3 20 9 0.8717 0.2919
3 20 10 0.2726 -0.1663
3 21 0 1.5615 -0.0304
3 21 1 1.0221 0.6036
3 21 2 -0.2255 0.1066
3 21 3 -1.1520 0.1124
3 21 4 -1.6358 1.2149
3 21 5 -1.4127 1.9509
3 21 6 -0.9150 1.8101
3 21 7 -0.7246 1.0886
3 21 8 -0.2464 0.2367
3 21 9 0.5828 0.0793
3 21 10 0.8091 0.4130
3 22 0 -0.5176 0.3908
3 22 1 0.2895 -0.8050
3 22 2 1.1024 -0.7526
3 22 3 0.2509 -0.4963
3 22 4 -0.9501 -0.5094
3 22 5 -1.0073 -0.0371
3 22 6 -0.0627 0.4308
3 22 7 0.7343 0.1669
3 22 8 0.3962 -0.1266
3 22 9 -0.4460 0.2383
3 23 0 0.9127 -0.0415
3 23 1 0.8353 -0.3990
3 23 2 0.5184 -1.6294
3 23 3 -0.2575 -1.8980
3 23 4 -1.4858 -0.2288
3 23 5 -2.0679 1.3672
3 23 6 -1.6232 1.2908
3 23 7 -1.1236 0.4062
3 23 8 -0.7777 0.1379
3 24 0 2.1799 0.1265
3 24 1 2.6210 -1.0037
3 24 2 2.5984 -1.1906
3 24 3 1.0353 -0.8036
3 24 4 -0.5033 -0.1329
3 24 5 -0.7373 0.7875
3 24 6 -0.1511 1.0594
3 24 7 0.2807 0.4343
3 25 0 1.3379 -0.0767
3 25 1 1.4712 -0.6806
3 25 2 1.5952 -2.3211
3 25 3 1.0784 -2.6858
3 25 4 0.1114 -0.9135
3 25 5 -0.3425 0.5511
3 26 0 0.7392 0.0143
3 26 1 1.0157 0.3824
3 26 2 0.7921 0.1211
3 26 3 -0.0986 -0.3103
4 0 0 10.9751 -0.1086
4 0 1 6.0044 -0.1097
4 0 2 -6.3665 -0.0565
4 0 3 -16.4607 0.0610
4 0 4 -16.8295 0.0502
4 0 5 -12.1575 -0.0458
4 0 6 -7.5633 -0.0251
4 0 7 -2.6715 0.0775
4 0 8 1.7280 0.0719
4 0 9 4.1516 -0.0063
4 0 10 3.3757 -0.0113
4 0 11 -0.6058 0.0308
4 0 12 -3.9188 0.0579
4 0 13 -3.7734 0.0249
4 0 14 -1.7871 -0.0712
4 0 15 -0.2238 -0.0648
4 0 16 0.1226 0.0753
4 1 0 -20.0461 0.0596
4 1 1 -16.2903 -2.6713
4 1 2 -6.8504 -7.7889
4 1 3 2.2313 -13.1570
4 1 4 6.9409 -15.3467
4 1 5 7.5517 -10.4068
4 1 6 6.0379 -0.3019
4 1 7 3.8423 5.4256
4 1 8 1.9814 4.7009
4 1 9 0.9668 3.1769
4 1 10 0.5532 1.3901
4 1 11 0.3791 -1.2908
4 1 12 0.5434 -2.1142
4 1 13 0.9902 -0.7579
4 1 14 0.9523 0.5708
4 1 15 0.2147 0.5973
4 1 16 -0.2478 -0.1261
4 2 0 32.9093 -0.6875
4 2 1 27.0811 9.5798
4 2 2 11.2323 10.9243
4 2 3 -5.3796 4.3613
4 2 4 -12.6739 -3.2080
4 2 5 -11.2881 -7.5096
4 2 6 -5.9728 -7.5258
4 2 7 -0.1945 -4.0561
4 2 8 2.7956 0.2252
4 2 9 3.4396 3.2044
4 2 10 3.1681 4.5012
4 2 11 1.3720 3.7777
4 2 12 -0.6156 1.6481
4 2 13 -1.0305 0.1295
4 2 14 -0.5672 -0.2222
4 2 15 -0.2225 -0.3098
4 2 16 -0.2028 -0.2985
4 3 0 -31.6505 0.1299
4 3 1 -25.8273 -3.6251
4 3 2 -11.4922 -6.8245
4 3 3 2.3148 -8.1156
4 3 4 9.4135 -7.6264
4 3 5 10.4341 -3.8569
4 3 6 8.2783 2.3989
4 3 7 4.3942 4.9355
4 3 8 0.3857 3.2347
4 3 9 -1.5313 1.9772
4 3 10 -0.9584 0.5245
4 3 11 0.1289 -2.2105
4 3 12 0.2770 -3.3708
4 3 13 0.1525 -2.1117
4 3 14 0.2436 -0.2604
4 3 15 0.0398 0.7511
4 3 16 -0.1780 0.6764
4 4 0 47.4033 -0.4928
4 4 1 39.2326 13.4547
4 4 2 18.2622 17.7927
4 4 3 -3.0109 12.2605
4 4 4 -12.6872 3.7911
4 4 5 -11.0094 -1.9282
4 4 6 -4.4679 -3.7418
4 4 7 1.2219 -3.5316
4 4 8 3.0084 -3.1721
4 4 9 2.9475 -1.7761
4 4 10 3.2389 1.2867
4 4 11 2.7600 2.8383
4 4 12 1.5565 1.1355
4 4 13 0.7004 -0.8040
4 4 14 0.1175 -1.1241
4 4 15 -0.1152 -1.0476
4 4 16 0.1317 -0.8775
4 5 0 -10.6080 0.1558
4 5 1 -8.6694 -0.3329
4 5 2 -2.5600 -2.0149
4 5 3 4.8750 -2.6373
4 5 4 8.5973 -0.4624
4 5 5 7.4013 4.4891
4 5 6 3.6939 8.9282
4 5 7 -0.7865 8.0864
4 5 8 -4.9710 3.9896
4 5 9 -7.0610 1.8242
4 5 10 -5.7686 0.9540
4 5 11 -2.4353 -0.5241
4 5 12 -0.0196 -1.6260
4 5 13 0.4494 -1.9529
4 5 14 0.1592 -1.9054
4 5 15 0.0027 -1.4631
4 6 2 -3.9877 14.4865
4 6 3 -16.3617 13.1739
4 6 4 -19.6544 7.5928
4 6 5 -13.2674 1.5621
4 6 6 -3.5460 -3.1121
4 6 7 2.6622 -6.6647
4 6 8 3.3367 -8.6111
4 6 9 2.0308 -6.6746
4 6 10 1.2787 -1.0597
4 6 11 0.4637 3.0515
4 6 12 -0.1479 2.5601
4 6 13 0.0199 0.6860
4 6 14 0.3607 0.2303
4 6 15 0.3982 0.2156
4 7 0 -1.4568 0.1051
4 7 1 -1.0128 0.5067
4 7 2 1.6477 0.6019
4 7 3 6.9975 0.7465
4 7 4 10.2436 1.2781
4 7 5 8.2258 2.6937
4 7 7 -1.2322 2.9182
4 7 8 -3.6253 1.3403
4 7 9 -4.6905 1.0254
4 7 10 -4.5313 0.8088
4 7 11 -2.4146 0.0158
4 7 12 0.6946 -0.6005
4 7 13 2.5755 -1.0430
4 7 14 2.4113 -1.4085
4 7 15 1.1550 -1.3816
4 8 0 -1.9444 0.5511
4 8 1 -3.9180 6.2643
4 8 2 -8.2932 10.3615
4 8 3 -11.3415 9.8207
4 8 4 -10.9851 4.5763
4 8 5 -7.7035 -1.7407
4 8 6 -3.2296 -6.5247
4 8 7 0.1710 -8.9583
4 8 8 1.5756 -8.1306
4 8 9 1.7192 -3.8939
4 8 10 0.8983 1.1192
4 8 11 -0.1070 3.1953
4 8 12 0.2663 2.1210
4 8 13 1.5257 0.7248
4 8 14 1.9375 0.2018
4 8 15 1.2070 -0.0010
4 9 0 -7.8294 0.1021
4 9 1 -6.1423 -0.1379
4 9 2 -1.0585 0.0471
4 9 3 6.3527 -0.6104
4 9 4 10.8450 -1.9183
4 9 5 9.9636 -1.9906
4 9 6 6.1966 -1.2284
4 9 7 2.1704 -0.8517
4 9 8 -1.1376 -0.2544
4 9 9 -2.9392 0.3468
4 9 10 -2.6798 -0.1108
4 9 11 -1.2810 -0.8612
4 9 12 -0.3390 -0.9628
4 9 13 -0.1751 -0.7936
4 9 14 -0.3218 -0.6085
4 9 15 -0.5307 -0.3239
4 10 0 9.6355 0.8923
4 10 1 8.2903 5.8031
4 10 2 5.8375 8.0899
4 10 3 3.7455 5.6236
4 10 4 1.5569 0.6251
4 10 5 0.0482 -2.9189
4 10 6 0.1561 -5.3683
4 10 7 0.8044 -7.7418
4 10 8 1.0982 -7.1094
4 10 9 0.7917 -2.2566
4 10 10 -0.3135 2.0822
4 10 11 -0.9420 2.1730
4 10 12 -0.0637 0.6159
4 10 13 0.9183 0.4362
4 10 14 0.8457 0.5767
4 10 15 0.3927 0.1083
4 11 0 -11.9165 0.0183
4 11 1 -9.7058 -0.1040
4 11 2 -4.3840 1.2834
4 11 3 2.0592 1.5254
4 11 4 5.5729 -0.4866
4 11 5 5.6927 -2.4957
4 11 6 4.9373 -3.0773
4 11 7 3.4198 -2.0880
4 11 8 0.2662 -0.7141
4 11 9 -2.2813 -0.9675
4 11 10 -1.7035 -1.9322
4 11 11 0.3587 -1.2168
4 11 12 0.9484 0.2070
4 11 13 0.1915 0.1887
4 11 14 -0.4559 -0.5824
4 12 0 7.4074 0.9550
4 12 1 6.7701 5.4559
4 12 2 5.8993 7.1594
4 12 3 4.9965 5.5813
4 12 4 3.4596 3.4617
4 12 5 2.5798 2.6532
4 12 6 2.7448 0.7737
4 12 7 2.5775 -3.1127
4 12 8 1.7152 -4.9605
4 12 9 0.0310 -2.6487
4 12 10 -2.0805 0.0524
4 12 11 -2.5822 0.1801
4 12 12 -1.1957 -0.3313
4 12 13 -0.1171 0.2497
4 12 14 -0.1682 0.7355
4 13 0 -6.4750 -0.0587
4 13 1 -4.8416 2.9577
4 13 2 -2.0254 4.5463
4 13 3 0.0677 3.8165
4 13 4 0.3921 2.7830
4 13 5 0.2988 2.4200
4 13 6 0.9610 1.1646
4 13 7 0.9026 -0.3677
4 13 8 -1.2060 -0.8959
4 13 9 -3.6254 -1.1694
4 13 10 -3.8491 -1.0156
4 13 11 -1.8889 0.1741
4 13 12 0.3506 1.1952
4 13 13 1.3806 1.0651
4 13 14 1.0204 0.2938
4 14 0 -7.6042 0.7307
4 14 1 -7.6242 2.0861
4 14 2 -6.2394 2.0890
4 14 3 -3.4042 1.5002
4 14 4 -1.1505 1.6843
4 14 5 0.4226 2.1659
4 14 6 1.3200 1.3135
4 14 7 0.9093 -0.4262
4 14 8 0.0345 -1.1395
4 14 9 -0.6918 -1.0058
4 14 10 -1.1613 -1.4212
4 14 11 -0.8266 -1.6965
4 14 12 -0.2693 -0.6176
4 14 13 -0.2304 0.6939
4 15 0 -1.5575 -0.1290
4 15 1 -0.8437 3.9340
4 15 2 -0.2597 6.4348
4 15 3 -0.4172 5.4734
4 15 4 -0.3763 3.1772
4 15 5 0.5301 1.6729
4 15 6 1.1324 -0.1051
4 15 7 0.0988 -1.4781
4 15 8 -1.8347 -1.0935
4 15 9 -2.9440 -0.2806
4 15 10 -2.9291 0.0353
4 15 11 -2.3732 0.2579
4 15 12 -1.3340 0.3846
4 15 13 -0.2370 0.3982
4 16 0 -6.5188 0.3303
4 16 1 -6.0714 1.2865
4 16 2 -3.6296 0.6720
4 16 3 -0.4735 -0.4805
4 16 4 0.6555 -0.8254
4 16 5 1.2302 -0.8274
4 16 6 2.1796 -1.4794
4 16 7 1.4445 -2.4480
4 16 8 -0.3883 -2.5510
4 16 9 -1.0363 -1.8253
4 16 10 -0.4455 -1.3566
4 16 11 0.2600 -1.0367
4 16 12 0.3643 -0.2010
4 17 0 -1.1817 -0.1074
4 17 1 -0.8703 1.3335
4 17 2 -0.7214 2.9449
4 17 3 -0.6256 2.4393
4 17 4 0.7231 0.7391
4 17 5 2.5239 -0.6248
4 17 6 2.6123 -2.6865
4 17 7 0.8230 -3.9775
4 17 8 -1.1062 -2.5528
4 17 9 -1.7857 -0.5955
4 17 10 -1.4002 0.1122
4 17 11 -0.7735 0.4160
4 17 12 -0.0309 0.5411
4 18 0 0.9316 -0.1096
4 18 1 0.6755 -0.3430
4 18 2 1.3683 -0.9898
4 18 3 2.6784 -1.0325
4 18 4 2.6121 -0.5682
4 18 5 2.2488 -0.5948
4 18 6 2.0953 -0.8139
4 18 7 0.8303 -0.8826
4 18 8 -0.4328 -0.9785
4 18 9 -0.6013 -0.8511
4 18 10 -0.8010 -0.5149
4 18 11 -0.9774 -0.2352
4 19 0 -1.7082 -0.0851
4 19 1 -1.3610 -0.2497
4 19 2 -1.1072 0.6723
4 19 3 -1.2743 1.0527
4 19 4 -0.2947 0.5892
4 19 5 0.9356 -0.2817
4 19 6 0.8958 -1.7433
4 19 7 0.7089 -2.3533
4 19 8 1.1027 -1.4906
4 19 9 0.9985 -0.8775
4 19 10 0.1787 -0.6609
4 19 11 -0.3083 0.0368
4 20 0 -0.3646 -0.4079
4 20 1 -0.5777 -0.5056
4 20 2 -0.4755 -0.3652
4 20 3 0.1504 0.7833
4 20 4 0.8074 1.8268
4 20 5 1.5250 1.5825
4 20 6 1.5696 1.5050
4 20 7 0.5923 2.1038
4 20 8 -0.0395 1.7843
4 20 9 -0.0256 0.4654
4 20 10 -0.2333 -0.4139
4 21 0 -1.1912 -0.0329
4 21 1 -1.2619 1.0352
4 21 2 -1.4604 2.3501
4 21 3 -1.6675 2.5060
4 21 4 -0.6438 1.2190
4 21 5 0.3925 -0.2671
4 21 6 0.2308 -1.1106
4 21 7 0.3168 -1.2107
4 21 8 1.2729 -0.9832
4 21 9 1.7675 -0.6364
4 22 0 -3.5890 -0.5714
4 22 1 -3.3998 -0.3769
4 22 2 -2.4967 -0.4758
4 22 3 -1.0409 -0.0789
4 22 4 -0.0057 0.6179
4 22 5 0.3940 0.8267
4 22 6 0.3867 1.1602
4 22 7 0.0244 1.7308
4 22 8 -0.3486 1.6157
4 23 0 0.6756 -0.0049
4 23 1 0.3232 0.7108
4 23 2 -0.1594 1.9713
4 23 3 -0.4107 2.3491
4 23 4 0.0686 1.5425
4 23 5 0.2542 0.9079
4 23 6 -0.1689 0.5109
4 23 7 -0.1242 -0.2250
4 23 8 0.2472 -0.5545
4 24 0 -0.8836 -0.5379
4 24 1 -0.6187 -1.3386
4 24 2 0.1391 -1.9519
4 24 3 0.4643 -1.2196
4 24 4 -0.3676 0.3397
4 24 5 -0.9677 0.8758
4 24 6 -0.3905 0.5578
4 25 0 0.8275 -0.0409
4 25 1 0.7282 -0.0523
4 25 2 0.3987 0.3036
4 25 3 -0.2091 0.3931
4 25 4 -0.2687 0.2737
4 25 5 -0.2912 0.5105
4 26 0 0.5368 -0.5322
4 26 1 0.5414 -0.7842
4 26 2 0.6071 -1.4180
5 0 2 0.0462 -16.3229
5 0 3 0.0829 -15.2200
5 0 4 0.0008 -10.0542
5 0 5 -0.1140 -1.7351
5 0 6 -0.0951 7.5167
5 0 7 -0.0251 10.5951
5 0 8 0.0028 6.2042
5 0 9 -0.0036 0.2978
5 0 10 -0.0336 -3.6864
5 0 11 -0.0461 -4.8712
5 0 12 0.0118 -3.4208
5 0 13 0.0805 -1.3424
5 0 14 0.0384 0.2834
5 0 15 -0.0483 1.1793
5 0 16 -0.0396 1.0474
5 1 0 45.2691 0.2106
5 1 1 36.0864 1.0122
5 1 2 13.3642 -1.9258
5 1 3 -8.7656 -6.3853
5 1 4 -19.3831 -8.1077
5 1 5 -19.5480 -6.4012
5 1 6 -13.6081 -3.1621
5 1 7 -4.9670 -0.1721
5 1 8 1.8738 1.2603
5 1 9 4.6845 1.2422
5 1 10 3.5374 1.1799
5 1 11 0.0035 1.3581
5 1 12 -2.3864 1.0854
5 1 13 -2.6204 0.5337
5 1 14 -2.2803 0.1219
5 1 15 -1.6385 -0.1578
5 1 16 -0.7936 -0.1318
5 2 0 -15.8595 0.9530
5 2 1 -13.6810 -8.8918
5 2 2 -8.1972 -15.5763
5 2 3 -2.0142 -16.8084
5 2 4 2.1633 -13.7580
5 2 5 3.4795 -6.8914
5 2 6 2.7601 1.8301
5 2 7 1.7978 6.3796
5 2 8 1.9429 5.4605
5 2 9 2.2702 2.6389
5 2 10 1.1288 -0.8170
5 2 11 -0.9611 -3.3527
5 2 12 -2.0357 -3.0086
5 2 13 -1.4380 -1.1036
5 2 14 -0.5181 0.5795
5 2 15 -0.4761 1.4425
5 2 16 -0.7143 1.2299
5 3 0 36.3925 0.1645
5 3 1 30.9978 -0.3062
5 3 2 15.6201 -3.5481
5 3 3 -0.9037 -7.8508
5 3 4 -9.3420 -10.0795
5 3 5 -9.2256 -9.0434
5 3 6 -4.4698 -4.8532
5 3 7 1.1313 0.4645
5 3 8 4.6816 3.0072
5 3 9 6.1465 2.1276
5 3 10 5.5730 0.9523
5 3 11 2.8627 0.4003
5 3 12 0.6057 -0.4737
5 3 13 0.0837 -0.8421
5 3 14 -0.1641 -0.3629
5 3 15 -0.3860 -0.2121
5 4 0 4.7730 0.6985
5 4 1 4.5710 -4.1970
5 4 2 4.6918 -9.8826
5 4 3 4.9502 -13.6625
5 4 4 3.5890 -13.2103
5 4 5 1.0730 -7.6125
5 4 6 -0.5863 0.5801
5 4 7 -0.8794 5.9969
5 4 8 -0.4781 7.5025
5 4 9 -0.0362 6.5349
5 4 10 0.0899 2.7320
5 4 11 -0.2906 -1.6580
5 4 12 -1.0841 -3.1441
5 4 13 -1.5897 -2.4490
5 4 14 -1.4556 -1.4537
5 4 15 -1.1375 -0.4392
5 5 0 14.1359 0.0786
5 5 1 11.2424 -1.2641
5 5 2 1.7205 -2.6682
5 5 3 -9.2778 -3.4469
5 5 4 -14.0262 -2.6201
5 5 5 -10.8382 -0.2613
5 5 6 -4.0631 2.2562
5 5 7 1.0402 3.0377
5 5 8 2.8373 1.2548
5 5 9 3.5772 -0.8257
5 5 10 3.6502 -0.8864
5 5 11 1.6571 -0.7334
5 5 12 -0.9865 -1.8756
5 5 13 -2.3587 -2.0184
5 5 14 -2.4217 -0.4505
5 5 15 -1.4657 0.4909
5 6 0 18.1072 0.8780
5 6 1 14.4153 1.0813
5 6 2 7.4020 -1.6071
5 6 3 2.3772 -5.0530
5 6 4 -0.5611 -5.4205
5 6 5 -2.7051 -1.1740
5 6 6 -3.6982 4.5093
5 6 7 -2.9952 7.1021
5 6 8 -1.1503 6.4895
5 6 9 0.3234 4.3376
5 6 10 0.7830 1.0565
5 6 11 0.8538 -1.5015
5 6 12 0.5450 -1.9410
5 6 13 -0.4481 -1.7761
5 6 14 -1.3697 -1.8941
5 6 15 -1.2617 -1.5127
5 7 0 -0.3064 -0.0819
5 7 1 -1.8511 -1.2242
5 7 2 -7.0805 -1.1644
5 7 3 -12.3834 -0.1575
5 7 4 -13.7888 1.6460
5 7 5 -10.8447 3.8669
5 7 6 -6.1734 5.0367
5 7 7 -2.5973 4.0274
5 7 8 -0.7264 1.4239
5 7 9 0.1667 -0.4031
5 7 10 -0.0861 -0.1122
5 7 11 -0.9389 0.1701
5 7 12 -0.8932 -1.1117
5 7 13 -0.2911 -2.0094
5 7 14 -0.0125 -1.3323
5 7 15 0.1745 -0.3747
5 8 0 4.1902 0.7788
5 8 1 1.9053 2.2645
5 8 2 -2.2329 2.7561
5 8 3 -4.8559 1.6639
5 8 4 -5.7985 -0.0154
5 8 5 -5.4035 -0.2123
5 8 6 -3.5494 0.8978
5 8 7 -0.7574 1.8432
5 8 8 1.8066 2.1517
5 8 9 2.7006 1.2873
5 8 10 1.7293 -0.3875
5 8 11 0.3296 -0.9598
5 8 12 -0.5046 -0.4685
5 8 13 -0.8035 -0.4648
5 8 14 -0.7816 -0.6494
5 8 15 -0.6058 -0.2645
5 9 0 5.8572 -0.1841
5 9 1 4.9420 -2.0429
5 9 2 2.5606 -3.0266
5 9 3 0.4471 -3.5739
5 9 4 -1.4568 -2.6962
5 9 5 -3.0156 -0.0488
5 9 6 -3.5245 1.4876
5 9 7 -2.8284 0.4249
5 9 8 -1.1672 -0.5294
5 9 9 -0.0139 0.6174
5 9 10 -0.7489 1.6144
5 9 11 -1.4954 0.1304
5 9 12 -0.1721 -1.7679
5 9 13 1.7150 -1.3656
5 9 14 2.3882 -0.0382
5 9 15 2.0546 0.1318
5 10 0 -1.8519 0.4775
5 10 1 -3.3967 0.9492
5 10 2 -4.6287 1.9721
5 10 3 -3.0302 1.0696
5 10 4 -1.8958 -2.1415
5 10 5 -2.9766 -4.5954
5 10 6 -3.2702 -4.5503
5 10 7 -0.9586 -2.1222
5 10 8 1.9673 0.8600
5 10 9 3.1819 1.2922
5 10 10 2.5213 -0.4168
5 10 11 0.9121 -0.8000
5 10 12 -0.6854 0.2939
5 10 13 -1.2939 0.4935
5 10 14 -0.9473 -0.1204
5 11 0 6.7685 -0.2062
5 11 1 6.6057 -2.7374
5 11 2 6.9251 -3.4722
5 11 3 7.6974 -4.0549
5 11 4 7.0603 -4.2159
5 11 5 5.5163 -2.0948
5 11 6 4.0466 0.3072
5 11 7 2.2493 0.3738
5 11 8 0.7737 -0.1584
5 11 9 0.0675 0.4889
5 11 10 -0.7195 0.3317
5 11 11 -1.3396 -1.6272
5 11 12 -1.1763 -2.5610
5 11 13 -0.7770 -1.0122
5 11 14 -0.4723 0.6077
5 12 0 5.6076 0.0876
5 12 1 4.4584 3.2916
5 12 2 3.0034 4.6441
5 12 3 2.1125 2.5545
5 12 4 -0.2276 -0.5665
5 12 5 -3.1539 -2.1537
5 12 6 -3.0915 -3.1768
5 12 7 -0.1558 -3.4936
5 12 8 2.0935 -2.0563
5 12 9 2.1529 -0.3454
5 12 10 1.4650 0.6945
5 12 11 1.2211 1.8537
5 12 12 1.2010 2.6195
5 12 13 0.9510 1.9091
5 12 14 0.4588 0.4549
5 13 0 -3.4637 -0.1796
5 13 1 -3.1989 -3.3420
5 13 2 -1.3869 -4.1934
5 13 3 1.0508 -3.4646
5 13 4 2.2738 -2.1245
5 13 5 3.2492 -0.1166
5 13 6 4.0668 1.8057
5 13 7 2.9879 2.6332
5 13 8 0.7237 2.3949
5 13 9 -0.9012 1.2592
5 13 10 -1.3960 -0.4780
5 13 11 -0.9047 -1.5397
5 13 12 -0.2210 -1.1153
5 13 13 0.0359 -0.1500
5 14 0 6.6010 -0.3553
5 14 1 5.4243 4.2903
5 14 2 3.0576 6.6479
5 14 3 0.9135 5.7870
5 14 4 -0.7455 4.6212
5 14 5 -1.9123 4.2148
5 14 6 -1.9526 2.2771
5 14 7 -0.7537 -0.1557
5 14 8 0.3190 -0.6652
5 14 9 -0.1841 -0.2350
5 14 10 -1.6912 0.0529
5 14 11 -2.0315 0.5412
5 14 12 -0.5391 0.9512
5 14 13 0.7404 0.8070
5 15 0 -9.0018 -0.0998
5 15 1 -8.5755 -0.6104
5 15 2 -6.0264 -1.7665
5 15 3 -3.0240 -2.0641
5 15 4 -1.6239 -0.3281
5 15 5 -0.1928 2.0342
5 15 6 1.4356 3.0771
5 15 7 0.8985 2.6382
5 15 8 -1.0838 1.7598
5 15 9 -2.2269 0.8813
5 15 10 -2.0496 -0.1638
5 15 11 -1.0207 -0.8474
5 15 12 -0.0441 -0.5646
5 15 13 0.3174 0.0644
5 16 0 -2.1028 -0.6216
5 16 1 -2.2183 3.1636
5 16 2 -2.9739 5.6410
5 16 3 -3.8784 5.0681
5 16 4 -3.2919 3.4810
5 16 5 -1.3960 2.1450
5 16 6 -0.0119 -0.3887
5 16 7 0.0050 -2.2634
5 16 8 -0.6498 -1.3253
5 16 9 -0.8505 0.0229
5 16 10 -0.4316 0.0618
5 16 11 -0.0807 0.0010
5 16 12 0.0515 0.2639
5 17 0 -3.2572 -0.0266
5 17 1 -3.2753 0.8973
5 17 2 -1.4394 0.5196
5 17 3 0.9177 -0.3183
5 17 4 1.6005 -0.6532
5 17 5 2.1630 -0.5157
5 17 6 2.7070 -0.2210
5 17 7 0.9703 -0.1541
5 17 8 -1.4892 0.0331
5 17 9 -2.0403 0.7373
5 17 10 -1.4666 0.9200
5 17 11 -0.9970 0.0984
5 17 12 -0.5122 -0.4014
5 18 0 -1.6062 -0.7184
5 18 1 -1.1200 1.4678
5 18 2 -0.9636 3.1921
5 18 3 -1.5940 2.7728
5 18 4 -1.4065 1.5027
5 18 5 -0.3955 0.2129
5 18 6 0.0074 -2.2898
5 18 7 -0.4202 -4.0435
5 18 8 -0.8340 -2.8527
5 18 9 -0.5258 -0.8686
5 18 10 0.1756 0.0187
5 18 11 0.4050 0.3989
5 19 0 -1.5635 0.0832
5 19 1 -1.7856 -0.1737
5 19 2 -0.8479 -0.6802
5 19 3 0.6935 -0.4640
5 19 4 1.6742 0.1358
5 19 5 2.6798 0.0849
5 19 6 2.9883 -0.1980
5 19 7 1.2594 -0.0976
5 19 8 -0.8527 0.3918
5 19 9 -1.6927 0.9852
5 19 10 -1.7967 0.9989
5 19 11 -1.3913 0.4662
5 20 0 0.3961 -0.5992
5 20 1 0.9143 0.7820
5 20 2 0.8547 2.1870
5 20 3 -0.1791 2.4792
5 20 4 -0.0565 1.7026
5 20 5 0.8584 0.1290
5 20 6 0.7302 -1.8827
5 20 7 0.2149 -2.6661
5 20 8 0.5303 -1.8346
5 20 9 1.0206 -0.9261
5 20 10 0.6631 -0.3876
5 21 0 -3.6818 0.0964
5 21 1 -3.5519 -0.0289
5 21 2 -2.4684 -0.5717
5 21 3 -0.8782 -0.2286
5 21 4 0.5559 0.4972
5 21 5 1.5967 0.2592
5 21 6 1.6844 0.0468
5 21 7 0.8823 0.6343
5 21 8 0.2780 0.9524
5 21 9 0.0876 0.5342
5 22 0 -0.2655 -0.3682
5 22 1 0.1449 1.5054
5 22 2 0.1168 3.2734
5 22 3 -0.1980 3.4621
5 22 4 0.8342 1.9388
5 22 5 1.8975 0.2654
5 22 6 1.3415 -0.4511
5 22 7 0.5607 -0.3571
5 22 8 0.6323 -0.2286
5 23 0 -3.1136 0.1391
5 23 1 -3.1417 0.9017
5 23 2 -2.4212 0.1911
5 23 3 -0.9606 -0.2892
5 23 4 0.1027 0.0715
5 23 5 0.6046 0.1827
5 23 6 0.8912 0.2343
5 23 7 0.6481 0.4090
5 24 0 -2.5920 -0.1615
5 24 1 -1.7132 0.0048
5 24 2 -0.4815 0.9361
5 24 3 0.2022 1.2124
5 24 4 0.6671 0.4913
5 24 5 0.4116 0.1827
5 24 6 -0.2691 0.3418
5 25 0 0.9030 0.0204
5 25 1 0.5846 0.6902
5 25 2 0.3488 0.3479
5 25 3 0.5216 0.0763
5 25 4 0.2495 0.2291
5 26 0 -1.7468 0.0384
5 26 1 -1.0787 -0.6481
5 26 2 -0.1856 -0.5761
6 0 0 21.3952 0.1518
6 0 1 16.8859 0.1034
6 0 2 6.4967 0.0418
6 0 3 -2.6877 -0.0039
6 0 4 -6.8154 -0.0201
6 0 5 -7.0840 0.0165
6 0 6 -4.5928 0.0334
6 0 7 -1.6232 -0.0226
6 0 8 -1.1362 -0.0860
6 0 9 -1.7304 -0.0619
6 0 10 -1.4804 0.0182
6 0 11 -0.9417 0.0096
6 0 12 -0.0137 -0.0769
6 0 13 0.9305 -0.0755
6 0 14 0.9584 0.0554
6 0 15 0.6428 0.1906
6 1 0 -0.6741 -0.0543
6 1 1 -1.0792 4.1437
6 1 2 -2.7232 9.1269
6 1 3 -4.4641 11.7793
6 1 4 -5.3694 8.7338
6 1 5 -5.0764 3.5261
6 1 6 -3.7807 0.9058
6 1 7 -1.7028 -0.4819
6 1 8 0.5498 -1.9240
6 1 9 1.4284 -2.4389
6 1 10 0.3451 -2.3730
6 1 11 -1.1509 -1.5086
6 1 12 -1.6517 0.1446
6 1 13 -1.3610 0.9907
6 1 14 -0.9388 1.0244
6 1 15 -0.6252 1.0176
6 2 0 13.1856 0.7747
6 2 1 9.9943 -2.8071
6 2 2 3.3645 -6.0104
6 2 3 -0.8024 -6.5945
6 2 4 -0.5250 -4.1887
6 2 5 0.7293 -0.8527
6 2 6 1.3114 2.2416
6 2 7 1.6356 4.3036
6 2 8 1.3910 3.2086
6 2 9 0.9734 -0.4241
6 2 10 0.2763 -2.4312
6 2 11 -0.5632 -1.6604
6 2 12 0.1968 -0.5444
6 2 13 1.7733 0.0930
6 2 14 1.8059 0.6047
6 2 15 0.8238 0.5053
6 3 0 12.1863 -0.2334
6 3 1 9.9112 2.7596
6 3 2 4.2769 2.6523
6 3 3 -1.2030 -1.0052
6 3 4 -4.8627 -6.2527
6 3 5 -6.0945 -8.9681
6 3 6 -4.7368 -7.2248
6 3 7 -1.4145 -3.8025
6 3 8 2.0899 -0.8400
6 3 9 3.2322 0.9466
6 3 10 1.5241 0.8261
6 3 11 -0.6465 0.5688
6 3 12 -1.4076 1.3979
6 3 13 -1.0344 1.4594
6 3 14 -0.5082 0.4430
6 3 15 -0.3672 -0.0448
6 4 0 -0.7206 0.5564
6 4 1 -0.5381 -8.0325
6 4 2 -0.5296 -12.6895
6 4 3 -0.3217 -11.5985
6 4 4 1.6156 -6.7245
6 4 5 4.2969 -1.4775
6 4 6 5.7517 2.6661
6 4 7 5.0957 5.0785
6 4 8 3.2234 4.1675
6 4 9 1.9535 0.8238
6 4 10 0.7728 -1.4571
6 4 11 -0.9904 -2.0178
6 4 12 -1.3593 -2.0453
6 4 13 -0.0438 -0.9587
6 4 14 0.7975 0.7919
6 4 15 0.5819 1.1235
6 5 0 25.6674 -0.2924
6 5 1 21.8419 2.0590
6 5 2 13.0515 1.7303
6 5 3 4.2189 -1.8236
6 5 4 -2.2057 -6.4690
6 5 5 -4.8258 -8.3636
6 5 6 -3.5067 -6.0892
6 5 7 -0.1110 -1.9081
6 5 8 3.0814 1.9042
6 5 9 4.3049 3.3246
6 5 10 3.1616 1.6245
6 5 11 0.9857 -0.0423
6 5 12 -0.7237 0.3467
6 5 13 -1.3878 0.5444
6 5 14 -1.2420 -0.4648
6 5 15 -0.7399 -0.9860
6 6 0 -5.0286 -0.1468
6 6 1 -4.8123 -9.2525
6 6 2 -4.1817 -13.9158
6 6 3 -3.1443 -12.4345
6 6 4 -1.4280 -6.3024
6 6 5 0.1895 0.7308
6 6 6 0.6886 5.5941
6 6 7 -0.0864 7.4532
6 6 8 -0.9365 6.2011
6 6 9 -0.8710 2.9396
6 6 10 -0.9485 0.0380
6 6 11 -1.6006 -1.7846
6 6 12 -1.6124 -2.8157
6 6 13 -1.1697 -2.4759
6 6 14 -0.9624 -1.2236
6 6 15 -0.5770 -0.4183
6 7 0 12.2990 -0.2458
6 7 1 8.4091 4.2538
6 7 2 0.2527 6.1836
6 7 3 -7.1839 4.6855
6 7 4 -10.7342 1.9578
6 7 5 -9.5401 0.8436
6 7 6 -5.4988 1.3285
6 7 7 -1.0210 2.1484
6 7 8 3.0251 2.7886
6 7 9 5.3540 2.0653
6 7 10 4.6451 0.0940
6 7 11 1.9993 -0.5510
6 7 12 -0.4866 0.2273
6 7 13 -1.9523 0.0969
6 7 14 -2.4262 -0.7274
6 7 15 -1.9086 -0.7122
6 8 0 0.9221 -0.6041
6 8 1 0.4076 -5.7943
6 8 2 -0.8975 -8.9016
6 8 3 -2.6768 -8.3457
6 8 4 -3.7653 -3.3172
6 8 5 -3.2349 3.5399
6 8 6 -2.1689 7.8493
6 8 7 -1.9323 8.2766
6 8 8 -1.7961 6.2243
6 8 9 -1.3439 3.3566
6 8 10 -1.3371 0.8405
6 8 11 -0.8735 -1.1251
6 8 12 0.6191 -2.3191
6 8 13 1.3262 -2.1649
6 8 14 1.0118 -1.3821
6 8 15 1.0630 -0.9791
6 9 0 1.9481 -0.1920
6 9 1 -1.5034 2.7767
6 9 2 -7.4120 4.9606
6 9 3 -11.1518 4.7946
6 9 4 -12.1427 2.9447
6 9 5 -11.2906 1.4107
6 9 6 -8.5395 0.9236
6 9 7 -3.5446 1.8991
6 9 8 2.2742 3.2615
6 9 9 5.2609 2.2854
6 9 10 3.7182 -0.0936
6 9 11 0.4408 -0.4989
6 9 12 -1.2519 0.1426
6 9 13 -0.9638 -0.6414
6 9 14 -0.1932 -1.4767
6 10 0 1.7731 -0.9628
6 10 1 1.3542 -5.6555
6 10 2 0.7415 -6.6662
6 10 3 0.0649 -5.1807
6 10 4 -0.5842 -2.5841
6 10 5 -0.0344 0.8631
6 10 6 1.0533 3.6990
6 10 7 0.9998 4.6049
6 10 8 0.5622 3.9368
6 10 9 0.3013 2.2552
6 10 10 -0.6837 -0.3667
6 10 11 -1.5947 -3.0664
6 10 12 -1.3306 -3.8144
6 10 13 -0.6314 -1.9934
6 10 14 -0.0012 0.0470
6 11 0 6.2911 -0.0167
6 11 1 3.1920 1.6800
6 11 2 -0.8282 1.2575
6 11 3 -2.2608 -1.5571
6 11 4 -3.6435 -3.1903
6 11 5 -6.3154 -2.1586
6 11 6 -6.7996 -1.5223
6 11 7 -2.9487 -1.5937
6 11 8 2.3382 -0.3030
6 11 9 4.8303 1.0531
6 11 10 3.7685 0.9552
6 11 11 1.6441 0.7507
6 11 12 0.5114 1.1408
6 11 13 0.4263 1.1503
6 11 14 0.5991 0.5696
6 12 0 0.7429 -1.0121
6 12 1 0.3513 -5.8954
6 12 2 0.4618 -6.5384
6 12 3 1.1893 -5.4166
6 12 4 1.0231 -4.9928
6 12 5 1.1479 -3.7757
6 12 6 2.0607 -0.6820
6 12 7 1.9044 2.6912
6 12 8 1.0296 4.2277
6 12 9 0.9540 3.0063
6 12 10 1.1164 0.0551
6 12 11 0.3819 -2.1776
6 12 12 -1.0329 -2.2159
6 12 13 -1.6512 -0.8987
6 12 14 -0.8152 0.1426
6 13 0 12.2775 0.0933
6 13 1 9.6983 0.5404
6 13 2 6.0045 0.4926
6 13 3 3.9397 -1.2996
6 13 4 1.9355 -2.5991
6 13 5 -1.0432 -1.5101
6 13 6 -2.5265 -0.2636
6 13 7 -0.7462 0.2457
6 13 8 2.3394 0.8605
6 13 9 3.5705 0.7880
6 13 10 2.3096 0.0943
6 13 11 0.7031 0.2361
6 13 12 0.4114 1.0855
6 13 13 0.5935 1.3353
6 14 0 1.8132 -0.7374
6 14 1 1.3186 -2.5728
6 14 2 0.7551 -3.2530
6 14 3 -0.1267 -2.8559
6 14 4 -2.3385 -1.7510
6 14 5 -3.3640 -0.2878
6 14 6 -2.0558 1.2502
6 14 7 -0.8188 2.5513
6 14 8 -0.4672 3.1187
6 14 9 -0.3225 2.4906
6 14 10 -0.2956 1.0595
6 14 11 -0.2381 0.0243
6 14 12 -0.1815 -0.1288
6 14 13 -0.0850 0.0250
6 15 0 1.5196 0.2065
6 15 1 0.5829 -0.9343
6 15 2 -0.9733 -1.3568
6 15 3 -2.0317 -1.6986
6 15 4 -1.9779 -0.8481
6 15 5 -1.3664 1.0935
6 15 6 -0.6109 1.8058
6 15 7 0.4486 1.8775
6 15 8 1.3558 2.2200
6 15 9 1.2768 1.2472
6 15 10 0.2979 -0.4204
6 15 11 -0.4403 -0.6205
6 15 12 -0.1550 0.1221
6 16 0 1.7438 -0.3327
6 16 1 1.0561 0.4032
6 16 2 0.2568 0.2234
6 16 3 -0.1600 0.0888
6 16 4 -1.2567 0.7989
6 16 5 -1.6327 1.7739
6 16 6 -0.9019 2.3829
6 16 7 -0.6108 2.3801
6 16 8 -0.4958 2.0309
6 16 9 -0.4090 1.5424
6 16 10 -1.0178 0.3788
6 16 11 -1.3089 -1.1552
6 16 12 -0.5275 -1.5669
6 17 0 -2.8897 0.2105
6 17 1 -2.5929 -0.1059
6 17 2 -2.6525 -0.3216
6 17 3 -3.4431 -1.0696
6 17 4 -3.5430 -0.8909
6 17 5 -2.5413 0.3435
6 17 6 -1.4127 0.3846
6 17 7 -0.8609 -0.0568
6 17 8 -0.6459 0.3818
6 17 9 0.0702 0.3577
6 17 10 1.0711 -0.2080
6 17 11 1.1725 -0.0586
6 17 12 0.5133 0.2815
6 18 0 0.3226 0.1596
6 18 1 0.0128 0.8793
6 18 2 -0.3506 0.7712
6 18 3 -0.8052 0.2532
6 18 4 -1.7240 -0.3111
6 18 5 -1.3310 -0.7085
6 18 6 0.1427 -0.7945
6 18 7 0.3607 -0.7446
6 18 8 -0.2948 -0.0681
6 18 9 -0.4993 1.2480
6 18 10 -0.5418 1.4765
6 18 11 -0.5825 0.2395
6 19 0 0.8663 0.1493
6 19 1 1.7752 0.2533
6 19 2 2.1766 -0.0225
6 19 3 0.9047 -1.0584
6 19 4 -0.1392 -1.4524
6 19 5 -0.0180 -0.8723
6 19 6 0.0224 -0.8328
6 19 7 -0.7705 -0.9018
6 19 8 -1.4618 -0.2365
6 19 9 -0.9482 0.1395
6 19 10 -0.0025 -0.1163
6 20 0 -0.0643 0.4508
6 20 1 -0.0769 0.0457
6 20 2 -0.1019 -0.8681
6 20 3 -0.3971 -1.0214
6 20 4 -1.1485 -0.5047
6 20 5 -1.4195 -0.5700
6 20 6 -1.1979 -1.2089
6 20 7 -1.0679 -1.5140
6 20 8 -0.6479 -0.7420
6 20 9 -0.1435 0.6898
6 20 10 -0.1904 1.2570
6 21 0 1.4070 0.0813
6 21 1 2.5364 0.1088
6 21 2 2.8608 0.3039
6 21 3 1.3944 0.2840
6 21 4 0.8596 -0.0107
6 21 5 1.6248 -0.6370
6 21 6 1.5875 -1.2377
6 21 7 0.6004 -0.7634
6 21 8 -0.1147 0.2797
6 21 9 -0.1993 0.4024
6 22 0 0.4634 0.5913
6 22 1 0.2236 1.0206
6 22 2 -0.3423 -0.1863
6 22 3 -0.8114 -0.8003
6 22 4 -0.6418 -0.3105
6 22 5 0.2823 -0.5072
6 22 6 0.7817 -1.2481
6 22 7 0.2485 -1.4777
6 22 8 -0.1513 -1.0929
6 23 0 -2.3041 -0.0276
6 23 1 -0.8395 -0.2132
6 23 2 0.5261 -0.1702
6 23 3 0.5224 -0.2400
6 23 4 0.8412 -0.3767
6 23 5 1.3230 -0.3579
6 23 6 0.9241 -0.2768
6 23 7 0.3710 -0.0378
6 24 0 0.7919 0.5053
6 24 1 0.4145 2.0167
6 24 2 -0.1069 1.4189
6 24 3 -0.1119 0.3076
6 24 4 0.2185 -0.1815
6 24 5 0.6869 -0.4218
6 24 6 0.9177 -0.2744
6 25 0 -3.1098 0.1038
6 25 1 -2.0650 -0.3801
6 25 2 -0.6720 -0.6087
6 25 3 0.0652 -0.6141
6 25 4 0.3282 -0.4205
7 0 1 -0.0874 11.9489
7 0 2 -0.1270 20.6366
7 0 3 -0.0706 21.6511
7 0 4 0.0093 13.8481
7 0 5 0.0639 3.3578
7 0 6 0.0703 -3.6303
7 0 7 0.0186 -6.5804
7 0 8 -0.0149 -5.8425
7 0 9 0.0114 -2.4099
7 0 10 0.0450 0.5102
7 0 11 0.0384 1.9587
7 0 12 -0.0019 2.6877
7 0 13 -0.0289 2.2483
7 0 14 -0.0286 0.9731
7 1 0 -4.3592 -0.2936
7 1 1 -4.6242 2.0336
7 1 2 -3.4215 4.9931
7 1 3 0.8920 7.4809
7 1 4 5.7926 7.5771
7 1 5 7.8955 5.1965
7 1 6 7.1991 2.6437
7 1 7 3.8246 1.4285
7 1 8 -1.3459 0.3936
7 1 9 -4.1976 -1.1525
7 1 10 -3.4390 -1.7993
7 1 11 -1.5909 -1.1494
7 1 12 0.6021 -0.4456
7 1 13 2.8290 -0.0638
7 1 14 3.5879 0.2523
7 1 15 2.6268 0.2612
7 2 0 0.3869 -0.9079
7 2 1 -0.5821 10.9619
7 2 2 -2.8038 18.1022
7 2 3 -5.6233 16.9632
7 2 4 -8.0856 8.3763
7 2 5 -8.4197 -1.4222
7 2 6 -6.0984 -6.8083
7 2 7 -2.8232 -7.5414
7 2 8 -0.6572 -5.2746
7 2 9 -0.3503 -1.9853
7 2 10 -0.7360 0.3617
7 2 11 -0.2786 2.0238
7 2 12 0.6366 3.0344
7 2 13 0.8971 2.2417
7 2 14 0.7036 0.5560
7 2 15 0.5793 -0.2920
7 3 0 -12.6577 -0.1894
7 3 1 -12.0376 1.2494
7 3 2 -8.5790 3.1287
7 3 3 -2.2361 5.5254
7 3 4 4.5778 7.3248
7 3 5 7.9353 7.0029
7 3 6 6.9962 5.0181
7 3 7 3.7931 2.8731
7 3 8 0.6118 0.5119
7 3 9 -1.1527 -1.6953
7 3 10 -1.9811 -2.0992
7 3 11 -1.9295 -1.2450
7 3 12 0.0023 -0.6873
7 3 13 2.3531 0.0785
7 3 14 2.8724 1.0156
7 3 15 1.8437 0.7568
7 4 0 9.9097 -0.6637
7 4 1 8.0361 8.1826
7 4 2 4.2139 12.3956
7 4 3 0.7307 9.8009
7 4 4 -1.6080 2.3289
7 4 5 -1.9266 -4.7634
7 4 6 -0.2300 -7.5276
7 4 7 1.7596 -6.3926
7 4 8 2.4685 -3.5979
7 4 9 1.5678 -1.3149
7 4 10 0.1651 -0.2439
7 4 11 -0.2417 1.0393
7 4 12 0.3366 2.4575
7 4 13 0.9037 2.2163
7 4 14 0.9445 0.6829
7 4 15 0.5619 -0.3718
7 5 0 -7.2793 -0.0904
7 5 1 -6.8695 -4.5736
7 5 2 -4.3708 -6.8549
7 5 3 0.0312 -6.4110
7 5 4 4.6497 -4.5134
7 5 5 6.9992 -3.0715
7 5 6 6.4342 -2.3611
7 5 7 4.0827 -1.3076
7 5 8 1.4727 -0.2844
7 5 9 -0.4305 -0.0623
7 5 10 -1.7549 -0.0822
7 5 11 -2.1014 -0.2402
7 5 12 -0.8608 -0.5801
7 5 13 0.7212 -0.3413
7 5 14 1.3781 0.1506
7 5 15 1.1739 0.1127
7 6 0 3.5789 -0.8373
7 6 1 3.4851 2.8374
7 6 2 3.0696 6.2298
7 6 3 2.0347 6.6985
7 6 4 1.1902 3.5376
7 6 5 2.2285 -0.5011
7 6 6 3.9568 -3.1034
7 6 7 3.8196 -3.5880
7 6 8 2.4468 -1.9269
7 6 9 1.5920 -0.0479
7 6 10 0.9210 0.3365
7 6 11 -0.2840 0.4930
7 6 12 -1.2964 1.1304
7 6 13 -1.2099 0.9714
7 6 14 -0.6467 0.0641
7 6 15 -0.4951 -0.3677
7 7 0 1.4859 0.1149
7 7 1 1.1000 -1.9079
7 7 2 1.2930 -4.4511
7 7 3 1.6802 -5.7889
7 7 4 2.0808 -4.2458
7 7 5 2.9428 -1.8425
7 7 6 3.6476 -1.1680
7 7 7 2.7355 -0.9153
7 7 8 0.6820 0.5862
7 7 9 -0.9235 2.0207
7 7 10 -1.5344 1.8703
7 7 11 -0.8706 0.5565
7 7 12 0.3922 -0.4113
7 7 13 0.5114 -0.4408
7 7 14 -0.1119 -0.5339
7 7 15 0.0112 -0.8993
7 8 0 -5.4139 -0.7449
7 8 1 -5.0905 0.8054
7 8 2 -4.2788 2.7233
7 8 3 -3.3207 3.6973
7 8 4 -2.4120 3.7378
7 8 5 -1.4478 3.3893
7 8 6 -1.3884 2.4054
7 8 7 -2.1222 1.9280
7 8 8 -1.4721 2.5639
7 8 9 0.4628 2.0428
7 8 10 1.1986 0.3001
7 8 11 0.4237 0.1146
7 8 12 -0.2028 0.6832
7 8 13 -0.1809 -0.5770
7 8 14 -0.2539 -2.2141
7 9 0 1.3445 0.2219
7 9 1 0.1680 2.1722
7 9 2 -2.0352 2.7218
7 9 3 -4.3214 2.3381
7 9 4 -4.5988 2.5548
7 9 5 -1.5466 2.9577
7 9 6 1.8210 2.3447
7 9 7 2.2375 1.7523
7 9 8 1.1752 1.9526
7 9 9 0.4163 1.6500
7 9 10 -0.5580 0.3466
7 9 11 -1.0910 -1.0025
7 9 12 -0.5902 -1.5991
7 9 13 -0.3356 -1.2852
7 9 14 -0.4255 -0.6841
7 10 0 -4.0300 -0.4481
7 10 1 -3.6173 0.8324
7 10 2 -2.9511 0.7826
7 10 3 -2.8887 -0.0592
7 10 4 -3.6215 1.0777
7 10 5 -3.8543 3.4489
7 10 6 -3.1958 3.4074
7 10 7 -2.2895 1.9024
7 10 8 -1.1866 1.6400
7 10 9 -0.3380 1.2760
7 10 10 -0.3060 0.0086
7 10 11 -0.3010 -0.3467
7 10 12 0.2494 -0.0440
7 10 13 0.7078 -0.5723
7 10 14 0.7654 -1.1743
7 11 0 -2.6921 0.2919
7 11 1 -3.7897 0.7778
7 11 2 -5.2803 1.0838
7 11 3 -5.8964 0.8566
7 11 4 -5.4528 0.3898
7 11 5 -2.9473 -0.1837
7 11 6 0.3913 -1.0044
7 11 7 1.8861 -1.0549
7 11 8 1.9113 0.0901
7 11 9 1.6301 0.7454
7 11 10 0.6032 -0.2041
7 11 11 -1.0138 -1.8021
7 11 12 -2.1857 -2.6529
7 11 13 -2.0241 -2.1540
7 11 14 -0.6341 -0.8539
7 12 0 1.3550 -0.0743
7 12 1 1.1895 -1.3262
7 12 2 1.3824 -2.0975
7 12 3 2.4352 -3.2507
7 12 4 2.7796 -3.0516
7 12 5 1.9243 -0.6087
7 12 6 1.0399 1.1092
7 12 7 0.8286 1.1819
7 12 8 1.1423 1.0205
7 12 9 1.3314 0.2289
7 12 10 0.8672 -1.2057
7 12 11 0.3069 -1.6560
7 12 12 0.3510 -0.6500
7 12 13 0.4892 0.5748
7 13 0 4.6649 0.2465
7 13 1 3.0508 1.4309
7 13 2 0.5583 0.6526
7 13 3 -0.9189 -1.3966
7 13 4 -2.7003 -2.5418
7 13 5 -3.6289 -2.5177
7 13 6 -2.4947 -2.7004
7 13 7 -1.0124 -2.7399
7 13 8 -0.0347 -1.2679
7 13 9 0.8746 0.7290
7 13 10 1.4724 1.1576
7 13 11 1.1193 0.2437
7 13 12 -0.2651 -0.3472
7 13 13 -1.2023 -0.1612
7 14 0 1.0587 0.3371
7 14 1 1.4690 -3.1899
7 14 2 2.0586 -4.2741
7 14 3 2.1891 -4.6788
7 14 4 1.8224 -4.5811
7 14 5 1.6541 -2.7409
7 14 6 1.8397 -0.3534
7 14 7 1.6079 1.5343
7 14 8 0.9665 2.1861
7 14 9 0.7806 0.7949
7 14 10 0.7130 -0.7651
7 14 11 -0.0588 -0.5297
7 14 12 -0.8051 0.3568
7 14 13 -0.6901 0.5286
7 15 0 8.7343 0.1442
7 15 1 7.1641 1.8818
7 15 2 4.1493 2.0781
7 15 3 1.7290 1.3712
7 15 4 -0.9832 0.7524
7 15 5 -2.8860 0.2000
7 15 6 -2.7643 -0.3253
7 15 7 -1.4194 -0.3892
7 15 8 0.2812 0.2094
7 15 9 0.8731 0.5964
7 15 10 -0.2123 -0.2368
7 15 11 -1.0323 -1.4196
7 15 12 -0.7130 -1.3609
7 16 0 -3.3642 0.6098
7 16 1 -2.8182 -3.1175
7 16 2 -2.0117 -4.7043
7 16 3 -1.5204 -4.6425
7 16 4 -0.9944 -2.9733
7 16 5 -0.4422 -0.3205
7 16 6 -0.1786 1.3000
7 16 7 -0.2272 1.9865
7 16 8 -0.2676 1.9768
7 16 9 0.0718 0.5880
7 16 10 0.3025 -0.4908
7 16 11 -0.1098 0.0810
7 16 12 -0.3584 0.6315
7 17 0 3.0033 0.0136
7 17 1 2.1132 0.4704
7 17 2 0.1106 0.9485
7 17 3 -1.5050 1.4491
7 17 4 -2.7985 1.3403
7 17 5 -2.5397 0.4147
7 17 6 -0.5896 -0.6146
7 17 7 1.3961 -1.1306
7 17 8 2.5104 -0.6769
7 17 9 2.0037 0.2265
7 17 10 0.2013 -0.0110
7 17 11 -0.7533 -1.1647
7 18 0 -0.8473 0.6512
7 18 1 -0.5432 -1.2182
7 18 2 -0.2091 -2.4552
7 18 3 -0.1649 -3.1733
7 18 4 0.1963 -2.2601
7 18 5 0.7426 0.2673
7 18 6 0.7351 1.9405
7 18 7 -0.0778 1.9000
7 18 8 -0.8807 0.8616
7 18 9 -0.5478 -0.5898
7 18 10 0.2641 -1.3092
7 18 11 0.2285 -0.9966
7 19 0 1.2191 -0.1152
7 19 1 0.7622 -0.4038
7 19 2 -0.6289 0.2428
7 19 3 -2.3058 0.9566
7 19 4 -4.2290 0.4008
7 19 5 -4.7842 -0.7429
7 19 6 -3.2395 -1.2397
7 19 7 -1.0266 -1.3515
7 19 8 0.5590 -1.0406
7 19 9 0.9050 -0.0958
7 19 10 0.3390 0.3532
7 20 0 0.1855 0.5565
7 20 1 0.6820 -0.8242
7 20 2 1.2174 -1.7882
7 20 3 1.0262 -2.4074
7 20 4 0.9676 -2.0033
7 20 5 1.0871 -0.5449
7 20 6 0.8343 0.5661
7 20 7 0.2873 0.9196
7 20 8 -0.1671 0.7975
7 20 9 -0.1759 0.2370
7 21 0 3.3628 -0.1773
7 21 1 3.0657 -0.7212
7 21 2 1.8257 -0.8515
7 21 3 0.0116 -0.3587
7 21 4 -1.6644 -0.3257
7 21 5 -2.0365 -1.1611
7 21 6 -1.4387 -1.6259
7 21 7 -0.9683 -1.3426
7 21 8 -0.5476 -0.6923
7 22 0 0.0926 0.2826
7 22 1 0.6878 -1.1468
7 22 2 1.1906 -2.3343
7 22 3 0.7799 -2.5793
7 22 4 0.6576 -1.4634
7 22 5 0.4078 -0.1904
7 22 6 -0.4937 -0.0083
7 22 7 -0.8083 -0.1104
7 22 8 -0.2896 0.1868
7 23 0 3.3345 -0.2059
7 23 1 3.0510 -0.0095
7 23 2 1.8523 0.2236
7 23 3 0.1488 0.7897
7 23 4 -0.7297 0.4825
7 23 5 -0.0871 -1.0829
7 23 6 0.6545 -1.7663
7 24 0 -0.1863 0.1974
7 24 1 -0.3558 -0.3557
7 24 2 -0.8841 -1.5460
7 24 3 -1.0598 -2.1560
7 24 4 -0.0693 -1.2141
7 24 5 0.7448 0.0636
7 25 0 -0.7491 -0.2185
7 25 1 -0.0861 -0.2301
7 25 2 0.8475 -0.2557
7 25 3 0.7860 -0.1383
8 0 0 9.4923 -0.1124
8 0 1 6.9030 -0.1386
8 0 2 2.4057 -0.0779
8 0 3 0.9514 0.0292
8 0 4 2.5813 0.0327
8 0 5 4.7351 -0.0362
8 0 6 6.0371 -0.0550
8 0 7 4.8917 0.0055
8 0 8 1.6324 0.0776
8 0 9 -0.3093 0.0797
8 0 10 -0.5138 0.0071
8 0 11 -1.1873 -0.0338
8 0 12 -1.6816 0.0484
8 0 13 -0.7891 0.1149
8 0 14 0.4257 -0.0184
8 0 15 0.7204 -0.1889
8 1 0 -2.5432 0.0770
8 1 1 -2.7111 1.6554
8 1 2 -2.5856 0.3841
8 1 3 -2.6038 -2.8544
8 1 4 -2.8182 -5.1663
8 1 5 -2.2674 -4.7814
8 1 6 -1.0341 -2.8794
8 1 7 -0.7342 -1.4717
8 1 8 -1.6810 -0.2479
8 1 9 -2.2760 1.0661
8 1 10 -1.5325 1.4367
8 1 11 -0.1915 1.0730
8 1 12 0.7192 0.5758
8 1 13 1.1207 0.0404
8 1 14 1.2368 -0.0341
8 1 15 0.9365 0.2194
8 2 0 -0.1784 -0.7079
8 2 1 -0.9554 5.0483
8 2 2 -2.7748 10.2839
8 2 3 -3.6061 13.0150
8 2 4 -2.3453 11.8969
8 2 5 0.1645 7.5541
8 2 6 2.1538 2.3734
8 2 7 1.8856 -1.0062
8 2 8 0.0001 -1.9481
8 2 9 -1.0167 -1.5023
8 2 10 -1.0249 -0.5120
8 2 11 -1.0365 0.3851
8 2 12 -0.5694 0.7317
8 2 13 0.3846 0.6317
8 2 14 1.1439 0.1115
8 2 15 1.3158 -0.5583
8 3 0 -6.9341 0.2913
8 3 1 -6.4662 7.7854
8 3 2 -4.6844 11.0016
8 3 3 -3.0311 9.6149
8 3 4 -2.4081 5.4612
8 3 5 -1.5218 1.0320
8 3 6 -0.0458 -1.3962
8 3 7 0.2531 -1.3791
8 3 8 -1.0882 -0.3923
8 3 9 -2.4941 -0.1719
8 3 10 -2.4344 -0.4729
8 3 11 -0.7352 -0.0786
8 3 12 1.3490 0.2897
8 3 13 2.4532 -0.0709
8 3 14 2.1909 -0.2220
8 3 15 1.0435 -0.1068
8 4 0 -2.1808 -0.5037
8 4 1 -3.2588 4.1883
8 4 2 -5.6550 7.2676
8 4 3 -6.6211 7.7238
8 4 4 -5.2179 5.5302
8 4 5 -3.2109 1.2760
8 4 6 -1.7657 -2.8116
8 4 7 -0.4492 -3.9868
8 4 8 0.7032 -2.6707
8 4 9 0.6808 -1.1817
8 4 10 -0.3791 -0.1551
8 4 11 -0.4121 0.5171
8 4 12 0.9131 0.7157
8 4 13 1.4605 0.6589
8 4 14 1.1141 0.1844
8 5 0 -9.5948 0.3627
8 5 1 -8.1218 3.9026
8 5 2 -3.9193 6.3255
8 5 3 1.1747 6.7196
8 5 4 5.3828 5.2107
8 5 5 7.8631 3.2021
8 5 6 7.3054 1.4511
8 5 7 3.6600 -0.0904
8 5 8 -0.1815 -1.0893
8 5 9 -1.9638 -1.4943
8 5 10 -2.0932 -1.5011
8 5 11 -1.4933 -1.0938
8 5 12 -0.4673 -0.6373
8 5 13 0.6984 -0.1676
8 5 14 1.1751 0.4264
8 6 0 7.8134 0.1477
8 6 1 6.1708 4.7345
8 6 2 2.3009 5.7510
8 6 3 -0.9099 3.0454
8 6 4 -1.9276 -1.2274
8 6 5 -0.5505 -5.7952
8 6 6 2.2485 -9.3903
8 6 7 4.1780 -9.5679
8 6 8 3.6652 -6.1904
8 6 9 1.4259 -2.1699
8 6 10 -0.4176 0.1920
8 6 11 -0.4501 0.6727
8 6 12 0.1504 0.4872
8 6 13 -0.1983 0.6074
8 6 14 -0.4452 0.4803
8 7 0 -12.1807 0.3534
8 7 1 -8.9388 -3.5060
8 7 2 -1.6725 -3.8177
8 7 3 5.4307 -2.2283
8 7 4 9.5942 -1.4059
8 7 5 10.5058 -1.5133
8 7 6 7.7509 -2.0837
8 7 7 2.2731 -2.0110
8 7 8 -1.9010 -0.4570
8 7 9 -2.4202 0.9008
8 7 10 -1.2241 0.8053
8 7 11 -0.5864 0.4863
8 7 12 -0.3821 0.3177
8 7 13 0.2163 -0.5127
8 7 14 0.6483 -1.3927
8 8 0 7.3223 0.5476
8 8 1 5.8628 6.4599
8 8 2 2.7823 8.8474
8 8 3 0.6358 7.4419
8 8 4 0.5529 4.0824
8 8 5 2.3875 -0.3849
8 8 6 4.0329 -4.9417
8 8 7 3.5855 -6.4164
8 8 8 2.1911 -3.8235
8 8 9 1.1257 -0.4738
8 8 10 0.0481 0.9491
8 8 11 -0.5905 0.8896
8 8 12 -0.4515 0.6452
8 8 13 -0.4573 0.5044
8 8 14 -0.6201 0.0971
8 9 0 -8.7730 0.2347
8 9 1 -5.6104 -0.7058
8 9 2 0.3672 -1.5179
8 9 3 4.5741 -1.7859
8 9 4 5.8262 -0.3477
8 9 5 5.7560 1.4657
8 9 6 3.8613 1.0247
8 9 7 -0.4841 0.2574
8 9 8 -4.1537 1.5898
8 9 9 -4.5100 2.4090
8 9 10 -2.7712 1.1342
8 9 11 -0.8479 0.2860
8 9 12 0.4403 0.4814
8 9 13 0.6460 -0.1515
8 9 14 0.1180 -1.3622
8 10 0 -0.9846 0.9009
8 10 1 -2.1232 6.7163
8 10 2 -4.1933 8.6224
8 10 3 -5.2851 7.1915
8 10 4 -4.6191 4.8557
8 10 5 -2.0590 1.8059
8 10 6 0.1597 -1.9719
8 10 7 0.2120 -3.8089
8 10 8 -0.1103 -2.7334
8 10 9 0.1597 -1.3579
8 10 10 -0.3601 -0.8585
8 10 11 -1.4585 -0.3672
8 10 12 -1.8737 -0.2469
8 10 13 -1.3769 -0.8894
8 10 14 -0.3572 -1.1340
8 11 0 -7.7394 0.0490
8 11 1 -5.4316 0.4977
8 11 2 -1.6310 1.4832
8 11 3 0.9604 1.8399
8 11 4 2.3162 2.0787
8 11 5 3.7430 2.6459
8 11 6 4.0048 2.3477
8 11 7 1.7206 1.8915
8 11 8 -0.9939 1.8914
8 11 9 -2.1392 0.6991
8 11 10 -2.5079 -1.2169
8 11 11 -2.4827 -1.6101
8 11 12 -1.4773 -0.7550
8 11 13 -0.2941 -0.2345
8 12 0 -1.6120 0.9329
8 12 1 -2.8783 4.9341
8 12 2 -4.1859 4.4461
8 12 3 -3.7538 1.7304
8 12 4 -3.0115 0.6598
8 12 5 -1.8834 0.0398
8 12 6 -0.2989 -2.7563
8 12 7 0.2507 -5.3566
8 12 8 -0.2115 -4.3624
8 12 9 -0.6283 -1.4768
8 12 10 -0.5499 -0.1461
8 12 11 -0.1984 -0.5053
8 12 12 -0.3737 -0.9170
8 12 13 -0.6610 -0.7366
8 13 0 -6.9470 -0.1273
8 13 1 -4.9696 -1.1879
8 13 2 -1.6036 -0.6013
8 13 3 0.8986 -0.4463
8 13 4 2.2666 -0.7549
8 13 5 3.6691 -0.2423
8 13 6 4.4417 -0.0056
8 13 7 2.8459 -0.3299
8 13 8 0.1809 -0.5200
8 13 9 -0.7277 -0.8672
8 13 10 -0.3685 -1.0115
8 13 11 -0.8260 -0.6025
8 13 12 -1.5247 -0.3013
8 13 13 -1.0936 -0.1833
8 14 0 5.8520 0.6591
8 14 1 3.8837 4.3897
8 14 2 1.4597 4.3483
8 14 3 1.1913 1.9650
8 14 4 1.0547 0.3782
8 14 5 0.4687 -0.2764
8 14 6 0.1553 -1.5802
8 14 7 -0.1334 -2.9130
8 14 8 -0.2543 -2.3802
8 14 9 -0.3077 -0.8285
8 14 10 -0.4033 -0.6880
8 14 11 -0.0599 -1.4753
8 14 12 0.1771 -1.0619
8 15 0 -3.6049 -0.2542
8 15 1 -2.5300 -1.3309
8 15 2 -0.8949 -0.9195
8 15 3 0.1746 -0.9765
8 15 4 0.7401 -1.5263
8 15 5 1.2666 -1.3469
8 15 6 1.2214 -1.0356
8 15 7 -0.2869 -0.6997
8 15 8 -2.0100 -0.4769
8 15 9 -1.6649 -0.8621
8 15 10 -0.2104 -0.5499
8 15 11 -0.2381 0.7855
8 15 12 -1.1095 1.1862
8 16 0 2.7851 0.2871
8 16 1 1.8640 1.3286
8 16 2 0.8546 2.1054
8 16 3 0.4071 2.5040
8 16 4 -0.2451 1.8457
8 16 5 -0.1448 -0.0140
8 16 6 0.8882 -1.9041
8 16 7 1.6917 -2.4367
8 16 8 2.0184 -1.2097
8 16 9 1.3350 0.2859
8 16 10 -0.2609 0.1527
8 16 11 -0.9902 -0.8703
8 17 0 -0.8596 -0.2848
8 17 1 -0.6723 -0.8225
8 17 2 -0.2411 -0.5500
8 17 3 0.5739 -0.4576
8 17 4 1.7058 -0.0651
8 17 5 2.2662 0.8830
8 17 6 1.5768 1.0697
8 17 7 -0.0261 0.6168
8 17 8 -1.2052 0.0660
8 17 9 -0.9061 -0.7318
8 17 10 -0.1600 -0.9700
8 17 11 -0.1726 -0.4616
8 18 0 -1.3342 -0.1966
8 18 1 -2.1303 -1.4351
8 18 2 -2.7544 -0.4368
8 18 3 -2.3641 1.4273
8 18 4 -2.0834 1.5072
8 18 5 -1.7427 0.0622
8 18 6 -0.7582 -1.0130
8 18 7 0.5923 -1.2912
8 18 8 1.6911 -0.8957
8 18 9 1.4731 -0.1680
8 18 10 0.2229 -0.0950
8 19 0 -1.0821 -0.2300
8 19 1 -1.3965 -0.3667
8 19 2 -1.5018 0.4295
8 19 3 -0.7521 0.8511
8 19 4 0.6481 0.9177
8 19 5 1.5929 1.2908
8 19 6 1.8194 1.1322
8 19 7 1.6200 0.1919
8 19 8 1.1285 -0.7879
8 19 9 0.7844 -1.2428
8 19 10 0.4990 -0.8734
8 20 0 0.2855 -0.4474
8 20 1 -0.4413 -1.7212
8 20 2 -1.2257 -0.5236
8 20 3 -1.3334 1.2905
8 20 4 -1.5254 0.9913
8 20 5 -1.4724 -0.1725
8 20 6 -0.8398 -0.0097
8 20 7 -0.3316 0.3550
8 20 8 -0.2077 -0.1462
8 20 9 -0.2930 -0.5430
8 21 0 -0.9745 -0.1431
8 21 1 -1.0706 -0.6748
8 21 2 -0.7804 -0.9222
8 21 3 -0.1673 -1.2546
8 21 4 0.2927 -0.8955
8 21 5 -0.3311 0.4160
8 21 6 -1.0518 1.1744
8 21 7 -0.4131 0.8142
8 21 8 0.5928 0.1698
8 22 0 1.6792 -0.5543
8 22 1 1.4905 -1.7231
8 22 2 1.2966 -0.6237
8 22 3 1.0548 1.2467
8 22 4 0.4367 0.8548
8 22 5 -0.0087 -1.0143
8 22 6 -0.0116 -1.1621
8 22 7 0.0520 0.0846
8 23 0 1.4963 -0.0371
8 23 1 0.7493 -0.5221
8 23 2 -0.4432 -1.4761
8 23 3 -0.9648 -2.0087
8 23 4 -0.4438 -1.1160
8 23 5 -0.3627 0.2170
8 23 6 -0.8968 0.4648
8 24 0 0.2192 -0.5439
8 24 1 0.6816 -1.4429
8 24 2 1.2066 -0.9290
8 24 3 0.7633 0.3276
8 24 4 -0.0743 0.4843
8 25 0 2.4351 0.0251
8 25 1 1.3546 0.2600
9 0 1 0.1551 -9.7365
9 0 2 0.1398 -19.8124
9 0 3 0.0461 -24.5897
9 0 4 -0.0116 -19.7638
9 0 5 -0.0033 -8.9228
9 0 6 0.0248 0.9436
9 0 7 0.0031 6.0436
9 0 8 -0.0378 6.5469
9 0 9 -0.0261 4.0633
9 0 10 0.0126 0.6521
9 0 11 0.0028 -2.0782
9 0 12 -0.0431 -3.6549
9 0 13 -0.0356 -3.1317
9 0 14 0.0130 -0.4475
9 0 15 0.0088 1.4203
9 1 0 21.7507 0.3640
9 1 1 17.4306 -0.6462
9 1 2 7.2479 -1.8175
9 1 3 -2.0758 -2.4759
9 1 4 -5.9658 -1.6682
9 1 5 -4.6157 -0.0093
9 1 6 -0.9701 0.4327
9 1 7 2.1097 -0.5303
9 1 8 3.8053 -0.9575
9 1 9 4.3026 -0.2532
9 1 10 3.0029 0.3175
9 1 11 0.3690 0.2901
9 1 12 -1.8302 0.4107
9 1 13 -2.8644 0.6607
9 1 14 -2.4928 0.3209
9 1 15 -1.0142 -0.2217
9 2 0 0.0671 0.8250
9 2 1 0.1612 -1.9092
9 2 2 0.1046 -7.2213
9 2 3 -0.1969 -10.7662
9 2 4 -0.5380 -8.6258
9 2 5 0.2262 -2.9941
9 2 6 1.4673 1.9758
9 2 7 0.9857 4.5615
9 2 8 -0.7379 4.5327
9 2 9 -1.3050 2.2680
9 2 10 -0.5861 -0.2373
9 2 11 -0.0873 -1.4919
9 2 12 0.0776 -2.2793
9 2 13 0.6055 -2.3965
9 2 14 0.9668 -0.9401
9 2 15 0.4391 0.3812
9 3 0 11.5150 0.2312
9 3 1 8.8555 0.7339
9 3 2 0.8670 0.9616
9 3 3 -8.0933 0.8146
9 3 4 -12.5991 0.3813
9 3 5 -11.1585 -0.5367
9 3 6 -6.7666 -1.4784
9 3 7 -2.6692 -0.8447
9 3 8 0.1567 1.1157
9 3 9 1.3770 2.1010
9 3 10 0.9490 1.6458
9 3 11 0.3872 1.2311
9 3 12 0.3254 1.2500
9 3 13 -0.2193 0.7516
9 3 14 -0.4959 -0.4832
9 3 15 0.2688 -1.1467
9 4 0 -8.8108 0.5717
9 4 1 -7.4728 1.9548
9 4 2 -4.7756 2.0696
9 4 3 -2.4422 2.6446
9 4 4 -0.4541 4.6546
9 4 5 1.5246 6.3776
9 4 6 1.7810 6.4125
9 4 7 -0.1387 5.3631
9 4 8 -1.5701 3.6022
9 4 9 -1.4176 0.9786
9 4 10 -1.1302 -1.1242
9 4 11 -0.9009 -1.6671
9 4 12 0.1033 -1.6703
9 4 13 1.3512 -1.2691
9 4 14 1.5492 -0.1555
9 4 15 0.6208 0.2506
9 5 0 8.9453 0.1117
9 5 1 6.4087 5.5589
9 5 2 -0.6224 7.1861
9 5 3 -8.0610 5.4816
9 5 4 -11.9489 2.6777
9 5 5 -10.9135 -0.6625
9 5 6 -6.3159 -3.3425
9 5 7 -0.8622 -3.1517
9 5 8 2.5558 -1.3088
9 5 9 2.3000 -0.7624
9 5 10 0.2817 -1.1812
9 5 11 -0.0785 -0.9821
9 5 12 0.5744 -0.2990
9 5 13 -0.2090 0.1926
9 5 14 -1.0156 0.1106
9 6 0 -9.2517 0.7771
9 6 1 -8.0243 -2.7023
9 6 2 -4.7256 -4.4715
9 6 3 -0.5546 -4.3503
9 6 4 3.0748 -2.9247
9 6 5 4.5398 -0.7462
9 6 6 2.7778 1.0520
9 6 7 -0.1082 1.8226
9 6 8 -0.9478 1.5963
9 6 9 -0.3527 0.4243
9 6 10 -0.3636 -0.8297
9 6 11 -0.4865 -1.2665
9 6 12 0.1443 -1.1059
9 6 13 0.8788 -0.4993
9 6 14 0.9066 0.2234
9 7 0 9.7842 -0.1076
9 7 1 7.6412 4.0105
9 7 2 2.5945 6.2211
9 7 3 -1.0644 5.5059
9 7 4 -1.7301 2.5354
9 7 5 -0.2789 -1.1195
9 7 6 1.5231 -3.5155
9 7 7 2.5748 -3.5559
9 7 8 2.9289 -2.7354
9 7 9 2.3736 -2.5738
9 7 10 1.0036 -2.1665
9 7 11 -0.0261 -1.0289
9 7 12 -0.5912 -0.1946
9 7 13 -1.0924 -0.0107
9 7 14 -0.7720 -0.0980
9 8 0 -2.7478 0.6739
9 8 1 -1.5273 -2.3470
9 8 2 1.5337 -4.5037
9 8 3 4.2260 -5.8246
9 8 4 5.4259 -5.8918
9 8 5 5.6690 -5.0363
9 8 6 4.6271 -4.6242
9 8 7 2.1238 -3.4615
9 8 8 0.0446 -0.2474
9 8 9 -0.3880 2.3437
9 8 10 0.0148 2.0474
9 8 11 0.4661 0.5353
9 8 12 0.7400 -0.1721
9 8 13 0.6964 -0.1788
9 8 14 0.3853 -0.2528
9 9 0 3.3533 -0.2381
9 9 1 2.7445 1.2120
9 9 2 1.6068 2.5180
9 9 3 1.3676 2.9671
9 9 4 1.5450 2.2201
9 9 5 1.7172 0.2343
9 9 6 1.1842 -1.9349
9 9 7 -0.1262 -2.3103
9 9 8 -0.5346 -1.3596
9 9 9 0.1067 -1.1291
9 9 10 0.2041 -0.9182
9 9 11 -0.2900 0.6096
9 9 12 -0.6089 1.7206
9 9 13 -0.5705 0.7369
9 9 14 -0.1681 -0.7899
9 10 0 -0.7645 0.3892
9 10 1 -0.8003 1.7063
9 10 2 -0.1116 2.7577
9 10 3 1.2825 2.4392
9 10 4 2.8898 1.4545
9 10 5 3.9869 0.7099
9 10 6 3.1443 -0.0251
9 10 7 0.7341 0.4641
9 10 8 -0.4865 2.0481
9 10 9 -0.3645 1.8543
9 10 10 -1.2845 0.0360
9 10 11 -2.5554 -0.4719
9 10 12 -1.8262 0.4180
9 10 13 -0.1690 0.7123
9 11 0 -0.8805 -0.3171
9 11 1 -1.6836 1.7452
9 11 2 -2.5261 1.8040
9 11 3 -2.0596 0.8921
9 11 4 -1.3195 0.8430
9 11 5 -0.4884 0.5641
9 11 6 -0.1660 -1.0110
9 11 7 -1.2540 -1.8784
9 11 8 -2.5307 -1.2734
9 11 9 -2.8969 -1.2467
9 11 10 -2.4720 -1.6222
9 11 11 -1.3822 -0.4836
9 11 12 -0.4896 0.9702
9 11 13 -0.2824 0.6581
9 12 0 -6.3263 0.0696
9 12 1 -5.7910 1.6332
9 12 2 -4.3200 3.7544
9 12 3 -3.1112 4.2679
9 12 4 -2.0941 3.0857
9 12 5 -0.3491 1.6872
9 12 6 1.1814 0.2689
9 12 7 1.0548 -0.4512
9 12 8 0.4103 -0.4239
9 12 9 0.3608 -0.7488
9 12 10 -0.5190 -0.7173
9 12 11 -2.4105 0.1752
9 12 12 -2.8547 0.4370
9 12 13 -1.3133 -0.1792
9 13 0 -0.0933 -0.2967
9 13 1 -1.1705 1.4945
9 13 2 -1.6014 1.4209
9 13 3 0.2236 0.4236
9 13 4 1.8751 0.4620
9 13 5 2.3684 1.1655
9 13 6 2.0701 1.0316
9 13 7 0.9836 0.3639
9 13 8 -0.2825 0.2338
9 13 9 -1.4773 0.0982
9 13 10 -2.1527 -0.6951
9 13 11 -1.3738 -1.0512
9 13 12 -0.0655 -0.2709
9 14 0 -4.7759 -0.3402
9 14 1 -4.6846 0.9348
9 14 2 -3.7340 2.3136
9 14 3 -2.0174 1.9770
9 14 4 -0.5404 0.6933
9 14 5 0.3256 -0.1914
9 14 6 0.6826 -1.4622
9 14 7 0.0142 -2.6749
9 14 8 -1.1411 -2.8778
9 14 9 -1.0620 -2.4638
9 14 10 -0.2233 -1.3805
9 14 11 -0.4222 -0.0337
9 14 12 -1.0121 0.3552
9 15 0 -0.2705 -0.1720
9 15 1 -0.8117 1.4577
9 15 2 -0.5136 2.1721
9 15 3 0.7840 2.1220
9 15 4 1.6722 1.9083
9 15 5 2.3414 1.6418
9 15 6 2.4622 0.9276
9 15 7 1.3162 -0.1178
9 15 8 0.1091 -0.3911
9 15 9 -0.4848 0.1617
9 15 10 -0.8484 0.1705
9 15 11 -0.7520 -0.3370
9 15 12 -0.3891 -0.2415
9 16 0 1.2403 -0.5565
9 16 1 0.9091 2.0540
9 16 2 0.2801 3.6954
9 16 3 -0.0686 2.7948
9 16 4 0.1294 0.8697
9 16 5 0.5606 -0.3052
9 16 6 0.5290 -1.2008
9 16 7 -0.6057 -1.6179
9 16 8 -1.8853 -1.3584
9 16 9 -1.4944 -1.1853
9 16 10 -0.1468 -0.8181
9 16 11 0.2283 -0.0706
9 17 0 -2.3584 -0.0357
9 17 1 -2.4213 -1.1196
9 17 2 -1.3160 -0.8869
9 17 3 0.2930 0.0621
9 17 4 1.1168 0.2080
9 17 5 1.3745 -0.3199
9 17 6 0.9866 -0.4544
9 17 7 0.0553 -0.1133
9 17 8 -0.1925 0.4863
9 17 9 -0.0358 0.9522
9 17 10 -0.3749 0.6872
9 17 11 -0.5636 0.2079
9 18 0 0.8852 -0.6139
9 18 1 0.8014 1.4603
9 18 2 0.4499 3.6174
9 18 3 0.1877 4.0016
9 18 4 0.3912 2.6404
9 18 5 0.8788 0.6434
9 18 6 1.3235 -1.4867
9 18 7 1.2371 -2.4036
9 18 8 0.6510 -1.5671
9 18 9 0.3919 -0.4167
9 18 10 0.3683 0.1154
9 19 0 -2.5055 0.0909
9 19 1 -3.0728 -1.5067
9 19 2 -2.6852 -0.9782
9 19 3 -0.7922 0.5826
9 19 4 0.9470 0.9500
9 19 5 1.5301 0.6035
9 19 6 0.7811 0.6837
9 19 7 -0.6106 0.4650
9 19 8 -1.1029 -0.0791
9 19 9 -0.6310 -0.1340
9 20 0 -0.9665 -0.5226
9 20 1 -0.9273 0.9253
9 20 2 -0.9514 2.4847
9 20 3 -0.6493 2.5031
9 20 4 -0.2254 1.3825
9 20 5 -0.2332 0.5741
9 20 6 -0.0138 -0.1436
9 20 7 0.6977 -0.8282
9 20 8 0.8561 -0.8963
9 21 0 -1.1538 0.1990
9 21 1 -1.7026 -1.2086
9 21 2 -1.4324 0.0703
9 21 3 0.3609 2.1095
9 21 4 1.8044 1.6003
9 21 5 1.8698 -0.0895
9 21 6 1.0832 -0.1085
9 21 7 0.2149 0.4820
9 21 8 -0.0595 0.1529
9 22 0 -0.0346 -0.2555
9 22 1 -0.1006 0.1324
9 22 2 -0.4067 0.3539
9 22 3 -0.3095 -0.0639
9 22 4 0.0726 -0.3478
9 22 5 -0.1452 0.1684
9 22 6 -0.3887 0.6299
9 23 0 -1.4311 0.1678
9 23 1 -1.2399 -0.8979
9 23 2 -0.2596 -0.4637
9 23 3 1.0444 0.6349
9 23 4 1.4800 0.5131
9 23 5 0.8744 -0.2473
9 24 0 1.3241 -0.1538
9 24 1 0.9791 0.1749
9 24 2 0.1412 0.2771
9 24 3 -0.3110 0.2119
10 0 0 14.8752 0.1018
10 0 1 12.0053 0.1038
10 0 2 5.2551 0.0886
10 0 3 -0.9159 0.0136
10 0 4 -3.2194 -0.0299
10 0 5 -2.4318 0.0394
10 0 6 -0.7635 0.0840
10 0 7 1.4788 0.0104
10 0 8 4.0483 -0.0645
10 0 9 4.5767 -0.0546
10 0 10 2.1992 -0.0033
10 0 11 -0.0945 0.0167
10 0 12 -0.6560 -0.0337
10 0 13 -1.1001 -0.1211
10 0 14 -1.5070 -0.1532
10 1 0 4.4730 -0.0626
10 1 1 4.3372 -2.1016
10 1 2 3.7180 -6.8708
10 1 3 2.9895 -10.1745
10 1 4 2.0022 -8.5974
10 1 5 1.3197 -4.6432
10 1 6 1.4469 -0.5948
10 1 7 1.7473 3.2837
10 1 8 1.7355 4.7343
10 1 9 1.6027 2.2906
10 1 10 1.2131 -0.8461
10 1 11 0.3629 -2.1196
10 1 12 -0.4124 -2.6579
10 1 13 -0.5571 -2.3131
10 1 14 -0.3562 -0.4152
10 2 0 13.7403 0.6423
10 2 1 10.7586 -5.7114
10 2 2 3.9543 -11.2116
10 2 3 -2.4158 -13.7684
10 2 4 -5.1459 -11.4632
10 2 5 -4.6499 -5.7367
10 2 6 -3.1689 -0.8222
10 2 7 -1.3860 1.4772
10 2 8 0.9118 2.4413
10 2 9 2.1765 2.5651
10 2 10 1.2816 1.4285
10 2 11 0.1844 0.0087
10 2 12 0.0832 -0.2374
10 2 13 -0.3051 0.3789
10 2 14 -0.7893 0.6141
10 3 0 4.9208 -0.2941
10 3 1 4.4357 -0.0939
10 3 2 2.5047 -2.6436
10 3 3 0.0408 -4.8456
10 3 4 -1.0393 -3.2516
10 3 5 -0.0156 0.0954
10 3 6 0.8581 2.1257
10 3 7 0.2564 3.0012
10 3 8 0.3062 2.9521
10 3 9 1.8433 1.3762
10 3 10 2.4945 -0.1630
10 3 11 1.2577 -0.2416
10 3 12 -0.0597 -0.0870
10 3 13 -0.1894 -0.1523
10 3 14 0.1833 0.1326
10 4 0 7.2561 0.4481
10 4 1 5.4185 -0.2964
10 4 2 0.4320 -2.7633
10 4 3 -6.0071 -4.7003
10 4 4 -9.8289 -3.6183
10 4 5 -8.5627 -0.9763
10 4 6 -4.5282 1.1610
10 4 7 -1.1733 3.1943
10 4 8 0.6699 4.4743
10 4 9 0.9997 3.3117
10 4 10 0.1848 1.0533
10 4 11 -0.0904 0.0310
10 4 12 0.2657 -0.0983
10 4 13 -0.1357 -0.4652
10 4 14 -0.5255 -0.8216
10 5 0 -1.0700 -0.3690
10 5 1 -1.0943 -1.0421
10 5 2 -2.3909 -1.9509
10 5 3 -5.0768 -1.9458
10 5 4 -6.5661 -0.1755
10 5 5 -5.7178 1.8311
10 5 6 -4.5278 2.8160
10 5 7 -3.1752 3.6643
10 5 8 -0.4064 4.0428
10 5 9 1.6145 2.4915
10 5 10 0.9105 0.5085
10 5 11 -0.1237 0.2578
10 5 12 0.3343 0.9120
10 5 13 0.7942 1.2845
10 5 14 0.3491 1.1862
10 6 0 3.0222 -0.1248
10 6 1 1.2940 0.9141
10 6 2 -2.2681 1.3214
10 6 3 -5.3860 2.0120
10 6 4 -6.1006 3.4843
10 6 5 -4.4739 4.5315
10 6 6 -2.3895 4.9075
10 6 7 -0.5842 4.9978
10 6 8 1.0809 3.1041
10 6 9 1.1508 -0.9227
10 6 10 -0.4707 -3.3421
10 6 11 -1.0602 -2.6325
10 6 12 -0.2954 -1.3148
10 6 13 -0.1953 -0.7434
10 6 14 -0.4107 -0.3611
10 7 0 2.3559 -0.3424
10 7 1 1.1444 0.2267
10 7 2 -1.4427 -1.2632
10 7 3 -4.1449 -3.7231
10 7 4 -5.3555 -4.1945
10 7 5 -4.5691 -2.8461
10 7 6 -2.8083 -1.9310
10 7 7 -0.5419 -1.1907
10 7 8 1.8237 0.1006
10 7 9 2.6008 0.6364
10 7 10 1.8122 0.0011
10 7 11 1.4928 -0.6505
10 7 12 1.5858 -0.5059
10 7 13 0.8444 0.5332
10 7 14 -0.0533 1.3840
10 8 0 1.5253 -0.4748
10 8 1 1.0053 -3.2796
10 8 2 0.3440 -4.2402
10 8 3 -0.1169 -3.5666
10 8 4 -0.2519 -1.9907
10 8 5 0.1965 0.1505
10 8 6 0.4874 2.5501
10 8 7 0.2739 3.9375
10 8 8 0.4058 2.5327
10 8 9 0.6419 -0.4818
10 8 10 0.4902 -1.3939
10 8 11 0.5108 0.0523
10 8 12 0.4298 0.6340
10 8 13 -0.0373 -0.4219
10 8 14 -0.0201 -1.1372
10 9 0 7.0652 -0.2454
10 9 1 5.1256 0.9925
10 9 2 1.9617 1.2215
10 9 3 0.0077 -0.1452
10 9 4 -0.3556 -1.4820
10 9 5 0.0362 -1.7620
10 9 6 0.3568 -1.6520
10 9 7 1.0098 -0.7618
10 9 8 2.7334 0.6449
10 9 9 4.0054 0.7161
10 9 10 2.9633 -0.2602
10 9 11 0.9297 -0.5071
10 9 12 0.1569 0.0443
10 9 13 0.4127 0.5037
10 10 0 1.0934 -0.8056
10 10 1 0.5805 -3.9324
10 10 2 0.2677 -5.8054
10 10 3 0.5261 -5.7497
10 10 4 0.6360 -3.7853
10 10 5 0.9980 -1.5574
10 10 6 1.1636 -0.2514
10 10 7 0.2223 0.8369
10 10 8 -0.8639 1.4657
10 10 9 -1.2971 0.5205
10 10 10 -1.1311 -0.4857
10 10 11 -0.3040 0.3529
10 10 12 0.2992 1.3816
10 10 13 0.0454 0.6705
10 11 0 2.9590 -0.0533
10 11 1 1.3116 1.7004
10 11 2 -1.2418 2.9858
10 11 3 -3.2523 2.8274
10 11 4 -4.1246 2.2190
10 11 5 -3.5844 1.7790
10 11 6 -2.3387 0.8119
10 11 7 -1.1149 0.2704
10 11 8 0.6004 0.3234
10 11 9 2.1278 -0.4522
10 11 10 1.3995 -0.9779
10 11 11 -0.7418 0.1182
10 11 12 -1.3086 1.1760
10 11 13 -0.3561 0.9015
10 12 0 1.8951 -0.8404
10 12 1 0.6087 -1.8508
10 12 2 -1.0255 -2.7167
10 12 3 -0.9220 -3.1734
10 12 4 -0.0364 -2.3620
10 12 5 0.9146 -0.2307
10 12 6 1.1342 2.2173
10 12 7 0.2731 3.7786
10 12 8 -0.4724 3.3475
10 12 9 -1.1791 1.0811
10 12 10 -2.2329 -0.5217
10 12 11 -2.1775 0.2941
10 12 12 -0.8656 1.5118
10 13 0 -0.3639 0.1134
10 13 1 -1.7270 0.7500
10 13 2 -3.3649 1.5419
10 13 3 -3.9759 1.2216
10 13 4 -4.2431 0.3429
10 13 5 -4.1741 -0.3225
10 13 6 -2.8774 -1.3165
10 13 7 -1.0318 -1.8946
10 13 8 0.0698 -1.8546
10 13 9 0.3279 -2.1494
10 13 10 -0.1081 -1.8334
10 13 11 -0.8089 -0.4193
10 13 12 -0.7341 0.3490
10 14 0 -2.2591 -0.6043
10 14 1 -2.1410 -0.7474
10 14 2 -1.3659 -0.2990
10 14 3 -0.2132 0.3623
10 14 4 0.3507 1.0770
10 14 5 1.0697 2.2022
10 14 6 1.6472 3.2519
10 14 7 1.0904 3.0189
10 14 8 0.2710 1.7855
10 14 9 -0.4088 0.9434
10 14 10 -1.2394 0.8506
10 14 11 -1.4907 0.9450
10 14 12 -1.0158 0.7281
10 15 0 1.0584 0.2301
10 15 1 -0.0391 1.6522
10 15 2 -1.2656 1.9047
10 15 3 -1.1101 0.4336
10 15 4 -0.6428 -0.7412
10 15 5 -0.8360 -0.6377
10 15 6 -0.7430 -0.9387
10 15 7 -0.2152 -1.6910
10 15 8 -0.1862 -1.8952
10 15 9 -0.3921 -1.7812
10 15 10 -0.3275 -1.4374
10 15 11 -0.1644 -0.8902
10 16 0 -1.4685 -0.2548
10 16 1 -1.1158 -0.4311
10 16 2 -0.3535 -0.4518
10 16 3 0.3528 -0.4984
10 16 4 0.7081 -0.5040
10 16 5 1.2456 0.2698
10 16 6 1.0866 1.5828
10 16 7 -0.2184 1.8137
10 16 8 -0.9392 0.7670
10 16 9 -0.6747 -0.1998
10 16 10 -0.4949 -0.4561
10 16 11 -0.4504 -0.1437
10 17 0 2.7622 0.2822
10 17 1 2.4081 2.2345
10 17 2 1.4095 3.2586
10 17 3 0.1713 2.4931
10 17 4 -0.6715 1.0614
10 17 5 -0.7273 -0.0829
10 17 6 -0.0402 -1.3387
10 17 7 0.4737 -1.8713
10 17 8 0.2942 -1.0636
10 17 9 0.1815 -0.0874
10 17 10 0.2759 0.3012
10 18 0 -0.1098 0.1514
10 18 1 0.1411 -0.6602
10 18 2 0.3728 -1.0101
10 18 3 0.2025 -1.0689
10 18 4 0.1476 -1.1942
10 18 5 0.9481 -0.6823
10 18 6 1.0614 0.5804
10 18 7 -0.3982 1.1944
10 18 8 -1.3425 0.8991
10 18 9 -0.8720 0.5363
10 19 0 -0.1121 0.2202
10 19 1 0.3925 1.4972
10 19 2 0.9106 1.9487
10 19 3 0.8633 1.0391
10 19 4 0.2498 0.1253
10 19 5 -0.4775 -0.1388
10 19 6 -0.4506 -0.8798
10 19 7 0.0953 -1.5459
10 19 8 0.1363 -0.9753
10 19 9 -0.1265 -0.0970
10 20 0 0.2188 0.3834
10 20 1 -0.1720 0.1664
10 20 2 -0.5901 1.3424
10 20 3 -0.2160 2.4877
10 20 4 0.4597 1.4879
10 20 5 1.0331 -0.3041
10 20 6 0.8341 -0.7506
10 20 7 -0.1698 -0.5297
10 20 8 -0.5527 -0.4399
10 21 0 -0.5267 0.1736
10 21 1 -0.2160 0.7522
10 21 2 0.0529 0.8622
10 21 3 0.4573 0.1989
10 21 4 0.7409 -0.0932
10 21 5 0.3687 0.5196
10 21 6 -0.0855 0.6517
10 21 7 -0.2128 0.0173
10 22 0 0.5289 0.4868
10 22 1 0.1518 0.1681
10 22 2 -0.1372 0.9277
10 22 3 0.5248 1.6272
10 22 4 1.3473 0.6307
10 22 5 1.5458 -0.6988
10 22 6 1.0678 -0.5763
10 23 0 -0.2910 0.1691
10 23 1 -0.1394 0.2914
10 23 2 -0.0234 0.4560
10 23 3 0.4777 0.4828
10 23 4 0.8905 0.3205
10 24 0 -1.1566 0.4364
10 24 1 -1.2537 -0.2111
10 24 2 -1.1834 -0.1495
11 0 1 -0.2032 8.0396
11 0 2 -0.2013 10.9698
11 0 3 -0.0327 10.0902
11 0 4 0.0484 6.8131
11 0 5 -0.0324 0.8355
11 0 6 -0.1025 -3.5667
11 0 7 -0.0407 -2.2151
11 0 8 0.0620 0.5874
11 0 9 0.0395 -0.1151
11 0 10 -0.0652 -1.4026
11 0 11 -0.0501 -0.4948
11 0 12 0.0580 0.1477
11 0 13 0.0544 -0.2327
11 0 14 -0.0501 -0.1035
11 1 0 -1.7029 -0.4003
11 1 1 -1.6435 -3.0905
11 1 2 -1.2994 -4.6664
11 1 3 -0.3951 -5.2497
11 1 4 1.2320 -4.7934
11 1 5 2.1215 -3.1619
11 1 6 1.1530 -1.1273
11 1 7 0.1053 0.2911
11 1 8 0.2972 0.7945
11 1 9 -0.3150 0.5640
11 1 10 -2.1815 -0.0780
11 1 11 -2.0962 -0.6266
11 1 12 0.2381 -0.5656
11 1 13 1.4078 0.1064
11 1 14 0.6702 0.7523
11 2 0 5.3029 -0.7340
11 2 1 4.6173 4.0290
11 2 2 3.6881 5.0448
11 2 3 3.1193 3.5620
11 2 4 2.8147 1.7097
11 2 5 2.5467 -1.1244
11 2 6 2.1983 -3.8000
11 2 7 2.0650 -3.4575
11 2 8 2.4320 -1.3722
11 2 9 2.5254 -0.7293
11 2 10 1.5844 -0.7384
11 2 11 0.3307 0.2211
11 2 12 -0.2262 1.1218
11 2 13 -0.1466 1.4132
11 2 14 0.0516 1.3062
11 3 0 0.5652 -0.2522
11 3 1 0.4640 -2.4559
11 3 2 1.0856 -5.8574
11 3 3 1.8516 -8.4850
11 3 4 2.4137 -7.2832
11 3 5 2.8530 -3.2135
11 3 6 2.5421 0.0080
11 3 7 1.2200 1.2516
11 3 8 -0.0098 1.6897
11 3 9 -0.7656 1.6311
11 3 10 -1.3191 0.8825
11 3 11 -0.9317 -0.0462
11 3 12 0.2452 -0.4331
11 3 13 0.7546 -0.1521
11 3 14 0.4979 0.2265
11 4 0 3.9698 -0.5104
11 4 1 3.2392 1.0218
11 4 2 1.0495 -0.1345
11 4 3 -1.9249 -2.6303
11 4 4 -3.2972 -3.4337
11 4 5 -2.3968 -2.8499
11 4 6 -1.5636 -2.3775
11 4 7 -1.3975 -1.1543
11 4 8 -0.0921 0.8231
11 4 9 1.6809 1.5988
11 4 10 1.8063 1.5525
11 4 11 0.8417 2.3669
11 4 12 0.2437 3.3278
11 4 13 -0.0099 3.1352
11 4 14 -0.1295 1.8581
11 5 0 -0.2568 -0.1089
11 5 1 -0.6531 -0.1519
11 5 2 -1.2680 -0.8685
11 5 3 -2.0684 -0.8418
11 5 4 -1.4383 1.1037
11 5 5 1.0025 3.2523
11 5 6 2.2470 3.9624
11 5 7 0.9773 3.8450
11 5 8 -0.0998 2.8922
11 5 9 -0.0355 0.7742
11 5 10 -0.4166 -0.7302
11 5 11 -0.8850 -0.5322
11 5 12 -0.5077 -0.0751
11 5 13 -0.0067 -0.2303
11 5 14 0.1656 -0.3610
11 6 0 0.9911 -0.6839
11 6 1 0.6966 1.6184
11 6 2 -1.2292 1.3584
11 6 3 -4.9789 -0.0239
11 6 4 -7.3273 -0.0329
11 6 5 -5.9738 -0.0676
11 6 6 -2.9770 -1.3418
11 6 7 -0.6503 -1.2545
11 6 8 0.7984 0.7084
11 6 9 1.0090 1.4849
11 6 10 0.3229 0.8161
11 6 11 0.2038 0.8452
11 6 12 0.2875 1.6239
11 6 13 -0.4236 2.0766
11 6 14 -0.8644 1.7110
11 7 0 -2.6273 0.1089
11 7 1 -2.5582 -1.0214
11 7 2 -2.2720 -1.7913
11 7 3 -2.8389 -1.0599
11 7 4 -3.0447 1.4759
11 7 5 -1.8327 4.1416
11 7 6 -0.8731 5.3736
11 7 7 -0.9323 4.9516
11 7 8 -0.8691 2.8359
11 7 9 -1.0995 0.1778
11 7 10 -1.6590 -0.7737
11 7 11 -0.7240 -0.2645
11 7 12 1.0543 -0.2169
11 7 13 1.3328 -0.4416
11 8 0 4.2969 -0.5891
11 8 1 3.2437 2.4232
11 8 2 0.5985 3.0688
11 8 3 -1.9547 1.8742
11 8 4 -3.0349 1.2458
11 8 5 -2.5752 1.2235
11 8 6 -1.6065 0.7897
11 8 7 -0.5002 0.5188
11 8 8 0.8439 0.0640
11 8 9 1.6701 -1.3434
11 8 10 1.7252 -2.0562
11 8 11 1.7020 -1.0830
11 8 12 1.4056 0.1475
11 8 13 0.5420 0.7572
11 9 0 -1.3327 0.2411
11 9 1 -1.5022 -1.7072
11 9 2 -1.3934 -4.2620
11 9 3 -1.4394 -5.7402
11 9 4 -1.2140 -4.4948
11 9 5 0.1335 -1.7885
11 9 6 1.3014 0.0129
11 9 7 0.9909 0.4785
11 9 8 0.1411 0.3675
11 9 9 -0.3645 0.3223
11 9 10 -0.0735 0.6975
11 9 11 1.0595 0.8405
11 9 12 1.4913 0.0245
11 9 13 0.6648 -0.7787
11 10 0 3.4607 -0.3506
11 10 1 3.4403 0.6859
11 10 2 2.4932 0.7889
11 10 3 0.2886 0.2471
11 10 4 -1.7938 0.7054
11 10 5 -1.8891 1.6212
11 10 6 -0.6951 1.3763
11 10 7 -0.1381 0.8632
11 10 8 0.1582 0.6166
11 10 9 1.3470 -0.1985
11 10 10 2.4164 -0.6578
11 10 11 1.9874 -0.0257
11 10 12 0.6822 0.4668
11 10 13 -0.1969 0.3046
11 11 0 2.2907 0.3160
11 11 1 1.3405 -1.2898
11 11 2 -0.0033 -3.6124
11 11 3 -0.5619 -5.2661
11 11 4 -0.3091 -4.6467
11 11 5 0.7894 -2.3965
11 11 6 1.3926 -0.3761
11 11 7 0.8721 0.7031
11 11 8 0.8362 0.8628
11 11 9 1.1396 0.1526
11 11 10 0.4841 -0.4086
11 11 11 -0.2419 0.1099
11 11 12 -0.1722 0.6729
11 12 0 4.3775 -0.0591
11 12 1 3.1950 -0.1225
11 12 2 0.5245 -0.8815
11 12 3 -1.7715 -1.8696
11 12 4 -3.2026 -1.2681
11 12 5 -3.3997 0.0683
11 12 6 -2.3326 -0.0142
11 12 7 -1.2020 -0.2861
11 12 8 -0.5365 0.0218
11 12 9 0.2313 -0.6550
11 12 10 0.7615 -1.4454
11 12 11 0.6209 -0.7024
11 13 0 1.1705 0.2773
11 13 1 0.6344 0.0302
11 13 2 -0.6027 -0.1764
11 13 3 -2.1266 -0.4395
11 13 4 -3.0017 -0.4882
11 13 5 -1.6530 0.3623
11 13 6 0.2584 1.7003
11 13 7 0.5031 2.1678
11 13 8 0.3999 1.5165
11 13 9 0.7050 0.7996
11 13 10 0.2886 0.8871
11 13 11 -0.4556 1.4643
11 13 12 -0.5930 1.2751
11 14 0 2.8921 0.2849
11 14 1 1.6942 -0.2322
11 14 2 -0.2743 -1.2681
11 14 3 -0.7777 -2.8267
11 14 4 -0.7725 -2.9390
11 14 5 -1.1936 -1.3297
11 14 6 -0.9101 -0.3873
11 14 7 0.0818 -0.4928
11 14 8 0.4089 -0.7336
11 14 9 0.0110 -1.0586
11 14 10 -0.4202 -0.9467
11 14 11 -0.4818 -0.3472
11 15 0 -1.1343 0.1913
11 15 1 -0.7802 -0.0818
11 15 2 -0.4737 0.2776
11 15 3 -0.9151 0.5492
11 15 4 -1.7952 0.0111
11 15 5 -1.4233 -0.2900
11 15 6 -0.3054 0.2344
11 15 7 0.0820 0.2591
11 15 8 0.1397 -0.6005
11 15 9 0.0450 -1.1218
11 15 10 -0.4268 -0.8085
11 15 11 -0.6125 -0.1834
11 16 0 0.7860 0.4808
11 16 1 0.1507 0.2959
11 16 2 -0.6371 -0.0541
11 16 3 -0.0934 -0.7145
11 16 4 0.8226 -0.5780
11 16 5 0.6955 0.3685
11 16 6 0.2921 0.4144
11 16 7 0.4100 -0.2610
11 16 8 0.4902 -0.3791
11 16 9 0.3055 0.0498
11 16 10 -0.0035 0.4428
11 17 0 2.2635 0.0437
11 17 1 2.4132 -0.4352
11 17 2 1.5758 -0.8150
11 17 3 -0.4130 -1.1912
11 17 4 -1.6020 -1.6350
11 17 5 -0.4466 -1.3312
11 17 6 0.8134 -0.1420
11 17 7 0.3144 0.4448
11 17 8 -0.3190 0.0141
11 17 9 -0.1202 -0.4707
11 17 10 0.1361 -0.6771
11 18 0 0.5962 0.5452
11 18 1 0.4016 0.3095
11 18 2 0.1006 -0.6300
11 18 3 0.1786 -1.8185
11 18 4 0.4260 -1.4633
11 18 5 0.1751 0.2155
11 18 6 -0.1473 0.8847
11 18 7 -0.0663 0.4511
11 18 8 0.0434 0.2068
11 18 9 0.0625 0.1180
11 19 0 2.3271 -0.0618
11 19 1 2.2025 -0.0087
11 19 2 0.8515 1.0479
11 19 3 -1.5262 1.8322
11 19 4 -2.8185 0.7472
11 19 5 -1.3413 -0.8304
11 19 6 0.7022 -0.8878
11 19 7 0.8905 -0.1522
11 19 8 0.3039 0.1582
11 20 0 -1.6268 0.4463
11 20 1 -1.4446 0.0855
11 20 2 -0.7863 -1.0477
11 20 3 0.0770 -2.2203
11 20 4 0.5135 -1.3915
11 20 5 0.0971 0.9148
11 20 6 -0.4018 1.6203
11 20 7 -0.4587 0.4898
11 21 0 2.7471 -0.1562
11 21 1 2.2760 0.6163
11 21 2 0.9594 1.7293
11 21 3 -0.3519 1.9609
11 21 4 -0.9606 0.5120
11 21 5 -0.4327 -0.9789
11 21 6 0.2696 -1.0459
11 22 0 0.0732 0.3167
11 22 1 -0.1208 0.3817
11 22 2 -0.0676 0.2266
11 22 3 0.5431 -0.0359
11 22 4 0.9566 0.1405
11 22 5 0.4931 0.6524
11 23 0 1.2217 -0.0419
11 23 1 0.7884 -0.4091
11 23 2 -0.1267 0.0652
11 23 3 -0.4259 0.5315
12 0 0 -6.1569 -0.1191
12 0 1 -5.5302 -0.1035
12 0 2 -4.4569 -0.0655
12 0 3 -3.3933 -0.0246
12 0 4 -1.5476 -0.0194
12 0 5 0.3175 -0.0522
12 0 6 0.3796 -0.0711
12 0 7 -0.5330 -0.0208
12 0 8 -0.8624 0.0420
12 0 9 -1.5848 0.0274
12 0 10 -2.5946 -0.0158
12 0 11 -1.5911 -0.0190
12 0 12 0.6090 0.0065
12 0 13 1.0624 0.0663
12 0 14 0.0335 0.1250
12 1 0 0.6749 0.0592
12 1 1 0.4402 6.3947
12 1 2 0.3648 9.5199
12 1 3 0.6244 10.2855
12 1 4 1.2798 8.7116
12 1 5 1.6845 3.3257
12 1 6 1.2808 -2.4050
12 1 7 0.7311 -3.3343
12 1 8 0.6902 -1.3313
12 1 9 0.5617 -0.7353
12 1 10 -0.0097 -0.7298
12 1 11 -0.3306 0.1370
12 1 12 -0.1623 0.5220
12 1 13 -0.0065 0.3444
12 1 14 -0.0158 0.3954
12 2 0 -3.9461 -0.6102
12 2 1 -2.6602 1.5169
12 2 2 -0.1124 2.7369
12 2 3 1.8651 2.5481
12 2 4 2.8177 1.3943
12 2 5 3.3104 -0.1006
12 2 6 3.2032 -1.2812
12 2 7 2.1896 -1.5228
12 2 8 0.4695 -1.0039
12 2 9 -1.7061 -0.4752
12 2 10 -3.0364 -0.3221
12 2 11 -2.0127 -0.4991
12 2 12 0.0405 -0.6007
12 2 13 0.8071 -0.2055
12 3 0 -1.5212 0.2746
12 3 1 -0.9972 2.3453
12 3 2 0.4015 2.4591
12 3 3 1.4779 1.1976
12 3 4 1.8644 -0.2907
12 3 5 1.5337 -2.2428
12 3 6 0.5041 -4.0950
12 3 7 -0.2676 -3.8547
12 3 8 -0.1473 -1.8587
12 3 9 -0.1569 -0.3762
12 3 10 -0.6047 0.3257
12 3 11 -0.2797 1.0559
12 3 12 0.7164 1.7298
12 3 13 1.0008 2.1840
12 3 14 0.4544 1.9448
12 4 0 -0.0786 -0.4109
12 4 1 0.3283 2.1574
12 4 2 1.3603 2.9147
12 4 3 2.9033 2.1061
12 4 4 4.4665 1.5505
12 4 5 5.5159 1.2919
12 4 6 4.8210 -0.0113
12 4 7 2.3389 -1.6906
12 4 8 0.3068 -1.9501
12 4 9 -0.2696 -0.8719
12 4 10 -0.4527 0.1466
12 4 11 -0.5473 0.4838
12 4 12 -0.2530 0.6090
12 4 13 0.1579 0.8232
12 5 0 -3.1228 0.3667
12 5 1 -2.4627 1.4065
12 5 2 -1.2058 -0.0877
12 5 3 -0.5835 -2.5113
12 5 4 0.2635 -3.2244
12 5 5 2.1316 -3.1475
12 5 6 3.0488 -3.7377
12 5 7 1.5449 -3.1686
12 5 8 -0.4784 -0.7934
12 5 9 -1.0418 0.8812
12 5 10 -0.5719 1.1561
12 5 11 -0.3547 1.4706
12 5 12 -0.9093 2.0089
12 5 13 -1.4334 2.0258
12 6 0 -0.5588 0.1298
12 6 1 -0.0788 1.9418
12 6 2 -0.0850 2.4436
12 6 3 -1.1316 1.9139
12 6 4 -1.1786 1.7311
12 6 5 0.7954 1.8280
12 6 6 1.7541 1.0210
12 6 7 0.1906 -0.1806
12 6 8 -1.0226 -0.4886
12 6 9 -0.6167 -0.0160
12 6 10 -0.1706 0.5119
12 6 11 -0.0616 0.7422
12 6 12 0.0922 0.6917
12 6 13 0.1139 0.6258
12 7 0 -1.1528 0.3471
12 7 1 -0.5742 1.7793
12 7 2 0.1176 2.4118
12 7 3 0.2526 2.6850
12 7 4 0.4521 2.6977
12 7 5 1.3794 1.3820
12 7 6 1.8775 -0.4311
12 7 7 0.9137 -0.3263
12 7 8 -0.4810 0.4830
12 7 9 -1.1309 -0.5139
12 7 10 -1.0753 -1.6239
12 7 11 -0.8388 -0.7701
12 7 12 -0.8738 0.6949
12 7 13 -0.9431 1.1812
12 8 0 -1.4011 0.4419
12 8 1 -1.2027 2.0392
12 8 2 -1.3708 1.9739
12 8 3 -2.1331 1.1641
12 8 4 -2.3006 0.9752
12 8 5 -1.0397 0.6997
12 8 6 0.0222 -0.6707
12 8 7 -0.1859 -1.9038
12 8 8 -0.7269 -1.4989
12 8 9 -1.1550 -0.0745
12 8 10 -0.9137 0.7784
12 8 11 0.5469 0.4348
12 8 12 1.5873 -0.2350
12 8 13 1.0620 -0.1094
12 9 0 -1.3535 0.2292
12 9 1 -0.2164 1.6976
12 9 2 1.2968 1.9140
12 9 3 1.5922 1.7122
12 9 4 1.1488 2.4351
12 9 5 1.3724 3.1363
12 9 6 1.6249 2.6569
12 9 7 0.2095 1.8268
12 9 8 -2.1351 0.8155
12 9 9 -2.7608 -0.4654
12 9 10 -0.9836 -0.7311
12 9 11 0.9668 -0.1785
12 9 12 1.2189 -0.0971
12 9 13 0.4809 -0.1147
12 10 0 0.0691 0.7395
12 10 1 -0.0610 2.4163
12 10 2 -0.3938 1.8920
12 10 3 -0.7789 0.0019
12 10 4 -0.7504 -1.3851
12 10 5 0.1901 -1.8392
12 10 6 0.7776 -2.1786
12 10 7 0.3419 -2.7987
12 10 8 0.2246 -3.2092
12 10 9 0.6442 -2.7990
12 10 10 0.8908 -1.6235
12 10 11 0.9438 -0.4648
12 10 12 0.6080 -0.0041
12 11 0 -0.3509 0.0519
12 11 1 0.3198 -0.2164
12 11 2 1.0108 -1.7024
12 11 3 1.2936 -2.8653
12 11 4 1.2305 -1.5358
12 11 5 1.4623 0.4125
12 11 6 1.6850 0.3410
12 11 7 0.6256 -0.1899
12 11 8 -1.0826 0.1832
12 11 9 -1.1854 0.2370
12 11 10 0.1502 -0.0390
12 11 11 0.6760 -0.0047
12 11 12 0.0634 -0.0419
12 12 0 1.3134 0.7506
12 12 1 1.2153 1.6510
12 12 2 0.6315 1.5383
12 12 3 -1.0812 0.8448
12 12 4 -2.3959 0.2546
12 12 5 -1.1331 -0.1205
12 12 6 0.6134 -0.6055
12 12 7 0.3862 -1.0411
12 12 8 0.1843 -0.8846
12 12 9 1.3056 -0.4681
12 12 10 1.8959 -0.4150
12 12 11 1.1799 -0.3264
12 12 12 0.2317 0.0525
12 13 0 3.6493 -0.1182
12 13 1 2.8006 -0.4669
12 13 2 1.0534 -2.1048
12 13 3 0.6045 -3.9975
12 13 4 1.0023 -3.2226
12 13 5 1.1324 -0.5381
12 13 6 0.9170 0.6265
12 13 7 0.2392 0.4011
12 13 8 -0.4095 0.2551
12 13 9 -0.0152 -0.2060
12 13 10 0.6186 -0.6239
12 13 11 0.3466 -0.2723
12 14 0 1.6790 0.5560
12 14 1 1.0227 1.6943
12 14 2 -0.2924 2.4182
12 14 3 -2.1673 2.1319
12 14 4 -3.6221 0.8597
12 14 5 -2.8089 -0.2052
12 14 6 -0.8877 -0.6607
12 14 7 0.0246 -1.1202
12 14 8 0.5775 -1.3679
12 14 9 1.1424 -1.1195
12 14 10 0.8515 -0.8142
12 14 11 0.1737 -0.4162
12 15 0 0.0376 -0.2396
12 15 1 -0.6056 -0.4452
12 15 2 -1.4947 -0.1655
12 15 3 -0.7069 -0.4534
12 15 4 0.8736 -0.6389
12 15 5 1.7098 0.0997
12 15 6 1.9005 0.6190
12 15 7 1.5171 0.4698
12 15 8 0.6244 0.1937
12 15 9 0.1886 0.0925
12 15 10 0.1585 0.4447
12 16 0 1.1137 0.2629
12 16 1 1.0576 -0.1112
12 16 2 0.8810 -0.2108
12 16 3 -0.2272 -0.3109
12 16 4 -1.4155 -0.8781
12 16 5 -1.0370 -1.4546
12 16 6 -0.0531 -1.8412
12 16 7 0.1863 -2.4675
12 16 8 0.3483 -2.5458
12 16 9 0.4898 -1.5195
12 16 10 0.1620 -0.6731
12 17 0 0.1100 -0.2800
12 17 1 -0.5001 -0.5929
12 17 2 -1.2323 -0.5728
12 17 3 -0.3909 -0.8059
12 17 4 1.2034 -0.6506
12 17 5 1.4531 0.1804
12 17 6 0.5978 0.6253
12 17 7 0.0088 0.6172
12 17 8 -0.1124 0.5926
12 17 9 0.0288 0.3916
12 18 0 2.0474 -0.0968
12 18 1 1.6340 -0.8815
12 18 2 0.4896 -0.5068
12 18 3 -1.2499 0.4915
12 18 4 -1.8078 0.4660
12 18 5 -0.2907 -0.4068
12 18 6 0.9914 -0.6864
12 18 7 0.7274 -0.3912
12 18 8 0.4948 -0.0486
12 19 0 -0.6219 -0.2606
12 19 1 -1.0163 -1.1202
12 19 2 -1.5666 -1.6352
12 19 3 -1.3498 -1.9268
12 19 4 -0.2267 -1.1531
12 19 5 0.5837 0.4673
12 19 6 0.5348 1.2104
12 19 7 0.1062 0.9668
12 20 0 0.5809 -0.3047
12 20 1 0.0787 -0.2311
12 20 2 -0.9272 0.2314
12 20 3 -1.9992 0.6456
12 20 4 -2.2191 0.3974
12 20 5 -1.0128 -0.0949
12 20 6 0.2272 -0.1928
12 20 7 0.3017 -0.1460
12 21 0 -0.4878 -0.2379
12 21 1 -0.7703 -0.1447
12 21 2 -0.9353 0.2292
12 21 3 -0.7566 0.2610
12 21 4 -0.4450 0.2833
12 21 5 -0.2168 0.6813
12 22 0 0.5380 -0.4228
12 22 1 0.1091 -0.4935
12 22 2 -0.4006 -0.2942
12 22 3 -0.3519 -0.2103
12 22 4 0.0092 -0.2820
12 23 0 1.4431 -0.1018
13 0 1 0.2680 -0.8893
13 0 2 0.2433 -1.5467
13 0 3 0.0313 -0.1847
13 0 4 -0.0545 2.3001
13 0 5 0.0497 2.4454
13 0 6 0.1252 0.8511
13 0 7 0.0475 0.9590
13 0 8 -0.0479 2.0232
13 0 9 -0.0226 1.5637
13 0 10 0.0765 0.3779
13 0 11 0.0955 -0.5860
13 0 12 -0.0391 -1.5766
13 0 13 -0.1690 -1.6378
13 1 0 1.7846 0.4168
13 1 1 1.1868 2.5185
13 1 2 -0.6893 3.4153
13 1 3 -2.9681 3.5642
13 1 4 -4.0322 3.1493
13 1 5 -3.2636 1.6833
13 1 6 -1.7071 -0.1978
13 1 7 -0.2421 -1.0163
13 1 8 0.6126 -0.7047
13 1 9 0.2039 -0.3627
13 1 10 -0.4671 -0.4223
13 1 11 0.0454 -0.6138
13 1 12 0.5820 -0.6667
13 1 13 -0.0071 -0.4466
13 2 0 -2.4349 0.6775
13 2 1 -1.4610 -0.2565
13 2 2 -0.4196 -1.1005
13 2 3 -0.2724 -0.9137
13 2 4 -0.0798 -0.3129
13 2 5 0.0908 -0.6638
13 2 6 -0.8451 -0.8764
13 2 7 -1.9346 0.5540
13 2 8 -1.6499 1.7385
13 2 9 -0.7392 0.9653
13 2 10 -0.1593 -0.1994
13 2 11 0.5207 -0.8328
13 2 12 1.0960 -1.3978
13 2 13 0.7741 -1.1543
13 3 0 4.2178 0.2433
13 3 1 4.0484 3.8638
13 3 2 2.9951 6.3026
13 3 3 1.6067 6.9305
13 3 4 0.4156 5.5620
13 3 5 -0.0424 2.6180
13 3 6 0.2118 -0.4521
13 3 7 0.8596 -1.8620
13 3 8 1.3801 -1.3595
13 3 9 0.9947 -0.2887
13 3 10 0.1651 0.1977
13 3 11 0.0308 0.0714
13 3 12 0.2064 0.0164
13 3 13 0.0839 0.3086
13 4 0 -5.4969 0.4702
13 4 1 -3.8322 -0.5700
13 4 2 -0.6097 -1.7932
13 4 3 1.6703 -2.4500
13 4 4 2.3884 -2.2622
13 4 5 2.3423 -2.1778
13 4 6 1.7038 -2.2939
13 4 7 0.3947 -1.3762
13 4 8 -0.9714 0.1457
13 4 9 -1.6980 0.7329
13 4 10 -1.4093 0.4291
13 4 11 -0.3719 -0.1537
13 4 12 0.3518 -0.5570
13 4 13 0.2482 -0.1564
13 5 0 1.7468 0.1071
13 5 1 1.7636 2.9201
13 5 2 1.0698 3.9077
13 5 3 -0.1668 2.6891
13 5 4 -0.9497 1.1494
13 5 5 -0.4578 0.5209
13 5 6 0.1512 -0.4370
13 5 7 -0.0631 -1.9171
13 5 8 -0.0882 -2.0029
13 5 9 0.5039 -0.4668
13 5 10 1.0375 0.6771
13 5 11 1.1988 0.6631
13 5 12 0.8136 0.6181
13 5 13 0.1541 0.9061
13 6 0 -3.4575 0.6306
13 6 1 -2.9310 0.4222
13 6 2 -1.1585 -0.1184
13 6 3 1.4164 -0.6300
13 6 4 3.6603 -0.7647
13 6 5 4.7972 -0.8990
13 6 6 4.0961 -0.9738
13 6 7 1.6738 -0.3528
13 6 8 -0.4240 -0.1020
13 6 9 -0.7703 -1.0728
13 6 10 -0.6166 -1.4812
13 6 11 -1.3798 -0.4731
13 6 12 -2.2946 0.4628
13 6 13 -2.0202 0.5953
13 7 0 0.7341 -0.0963
13 7 1 0.5717 1.4336
13 7 2 -0.6202 2.3424
13 7 3 -2.1770 1.8049
13 7 4 -2.4798 0.2719
13 7 5 -0.7579 -1.3206
13 7 6 0.7925 -2.6078
13 7 7 0.4831 -2.6798
13 7 8 -0.2041 -1.0225
13 7 9 0.0095 0.6557
13 7 10 0.5928 0.7192
13 7 11 0.6164 0.0585
13 7 12 -0.3275 0.0344
13 8 0 -2.2461 0.5438
13 8 1 -1.7331 0.4453
13 8 2 -0.1305 0.8235
13 8 3 1.5180 1.6145
13 8 4 2.4122 2.2548
13 8 5 2.7960 2.0916
13 8 6 2.4169 1.5352
13 8 7 0.4978 1.5151
13 8 8 -1.9254 1.1563
13 8 9 -2.6771 -0.1077
13 8 10 -1.6294 -0.7968
13 8 11 -0.5532 -0.6904
13 8 12 -0.2323 -0.6427
13 9 0 1.5605 -0.2503
13 9 1 1.1969 2.0095
13 9 2 0.2424 4.1262
13 9 3 -0.5853 4.5209
13 9 4 -1.1408 2.4911
13 9 5 -1.0294 -0.2434
13 9 6 -0.4822 -1.6284
13 9 7 0.0125 -1.6514
13 9 8 0.2677 -1.5789
13 9 9 -0.0381 -1.8931
13 9 10 -0.2951 -1.9341
13 9 11 0.1296 -1.1151
13 9 12 0.2903 0.1020
13 10 0 -3.2268 0.3220
13 10 1 -3.1717 0.2779
13 10 2 -1.9146 -0.4089
13 10 3 0.4748 -0.8962
13 10 4 2.2756 -0.1713
13 10 5 2.5947 0.6680
13 10 6 2.1544 0.3689
13 10 7 1.0445 -0.2778
13 10 8 -0.9287 -0.7136
13 10 9 -2.2635 -0.8126
13 10 10 -1.7210 -0.1298
13 10 11 -0.4921 0.3343
13 10 12 0.1020 -0.1500
13 11 0 0.0917 -0.3166
13 11 1 0.2418 1.8762
13 11 2 0.2063 3.4800
13 11 3 -0.5199 3.5495
13 11 4 -0.9423 2.1251
13 11 5 0.3023 0.6699
13 11 6 1.5317 0.0338
13 11 7 0.8582 -0.6621
13 11 8 -0.3232 -1.7972
13 11 9 -0.4170 -2.4203
13 11 10 0.2526 -2.1074
13 11 11 0.6517 -1.2762
13 12 0 -0.9544 0.0663
13 12 1 -1.0479 -0.0526
13 12 2 -0.4285 -1.0486
13 12 3 0.8139 -2.0495
13 12 4 1.5361 -1.4096
13 12 5 1.4230 -0.2140
13 12 6 1.1571 -0.4557
13 12 7 0.5642 -1.2525
13 12 8 -0.3719 -1.4770
13 12 9 -0.4646 -1.3714
13 12 10 0.0913 -0.7318
13 12 11 -0.1184 0.1117
13 13 0 0.9566 -0.2988
13 13 1 0.5600 1.3880
13 13 2 -0.0128 2.1229
13 13 3 -0.6632 1.7656
13 13 4 -1.0898 1.2267
13 13 5 -0.4865 1.1923
13 13 6 0.0878 1.0364
13 13 7 -0.2301 0.2384
13 13 8 0.0050 -0.2710
13 13 9 0.9065 -0.2462
13 13 10 0.9293 -0.5751
13 13 11 0.1725 -0.7795
13 14 0 -0.1702 -0.2451
13 14 1 -0.8112 0.4805
13 14 2 -1.4182 1.4548
13 14 3 -0.9917 1.4305
13 14 4 -0.0330 0.8390
13 14 5 0.9315 0.6846
13 14 6 1.6987 0.5777
13 14 7 1.3741 0.5074
13 14 8 0.3290 0.4433
13 14 9 0.3594 -0.0756
13 14 10 0.9349 -0.4147
13 15 0 0.4953 -0.1819
13 15 1 0.0698 1.2278
13 15 2 -0.1889 1.3595
13 15 3 -0.3306 0.2272
13 15 4 -0.5425 -0.6115
13 15 5 -0.2232 -0.1885
13 15 6 -0.0098 -0.0852
13 15 7 -0.4163 -1.5371
13 15 8 -0.1685 -2.4577
13 15 9 0.6894 -1.5130
13 15 10 0.7474 -0.5670
13 16 0 -0.8950 -0.4309
13 16 1 -1.3905 0.6532
13 16 2 -1.8608 2.4049
13 16 3 -1.2815 2.5717
13 16 4 -0.3567 0.9457
13 16 5 0.0809 -0.3778
13 16 6 0.5520 -0.7418
13 16 7 0.9325 -0.5556
13 16 8 0.6395 -0.2963
13 16 9 0.3709 -0.2894
13 17 0 -0.2298 -0.0612
13 17 1 -0.2015 -0.0835
13 17 2 0.2886 -0.1575
13 17 3 0.5435 -0.2145
13 17 4 0.6852 -0.3930
13 17 5 1.2559 -0.4638
13 17 6 1.3374 -0.4905
13 17 7 0.6150 -0.9980
13 17 8 0.3686 -1.1934
13 18 0 0.7207 -0.4893
13 18 1 0.6628 -0.7874
13 18 2 0.3398 -0.0988
13 18 3 0.2204 0.2167
13 18 4 0.5888 -0.2882
13 18 5 0.5713 -0.8429
13 18 6 -0.0553 -1.1571
13 18 7 -0.5864 -0.9091
13 18 8 -0.6365 -0.1703
13 19 0 -0.7699 0.0470
13 19 1 -1.0575 0.0790
13 19 2 -1.2003 -0.5709
13 19 3 -1.0162 -0.7572
13 19 4 -0.3205 -0.1218
13 19 5 0.5565 0.4003
13 19 6 0.5078 0.3644
13 19 7 -0.2006 0.0862
13 20 0 0.4996 -0.4512
13 20 1 0.4768 -0.8296
13 20 2 -0.0678 0.3061
13 20 3 -0.7663 1.2459
13 20 4 -0.5677 0.7838
13 20 5 0.3441 -0.0887
13 20 6 0.8812 -0.3244
13 21 0 -2.2352 -0.0546
13 21 1 -2.4480 -0.4506
13 21 2 -2.1470 -1.1011
13 21 3 -1.1356 -1.3041
13 21 4 -0.1730 -0.6544
13 22 0 1.1396 -0.3850
13 22 1 0.9050 0.3174
13 22 2 0.3381 1.0145
14 0 0 4.9977 0.1360
14 0 1 3.3477 0.1030
14 0 2 -0.0673 0.0333
14 0 3 -2.9242 0.0090
14 0 4 -4.4386 0.0523
14 0 5 -4.4506 0.0757
14 0 6 -2.6909 0.0323
14 0 7 0.2135 -0.0036
14 0 8 2.0332 0.0055
14 0 9 1.2745 0.0114
14 0 10 -0.2178 0.0059
14 0 11 -0.3618 -0.0012
14 0 12 -0.1066 -0.0209
14 0 13 -0.2931 -0.0457
14 1 0 -0.9032 -0.0551
14 1 1 -0.4850 -4.1119
14 1 2 -0.5245 -6.5288
14 1 3 -1.1388 -6.5001
14 1 4 -1.2225 -4.6649
14 1 5 -0.8421 -2.2286
14 1 6 -1.1536 0.5552
14 1 7 -1.7808 3.1001
14 1 8 -1.5182 3.5064
14 1 9 -0.6713 1.8175
14 1 10 -0.0658 0.1953
14 1 11 0.3617 -1.0614
14 1 12 0.5801 -2.2714
14 1 13 0.2797 -2.1215
14 2 0 6.4840 0.5715
14 2 1 4.7180 1.4886
14 2 2 1.2669 1.9682
14 2 3 -1.3677 2.5928
14 2 4 -2.4678 3.0514
14 2 5 -2.7205 2.2785
14 2 6 -2.3293 0.6993
14 2 7 -0.6852 -0.1350
14 2 8 1.4252 -0.1151
14 2 9 1.9638 -0.2415
14 2 10 1.0958 -0.5821
14 2 11 0.4236 -0.5690
14 2 12 -0.0615 -0.1830
14 2 13 -0.4678 0.1389
14 3 0 -0.3112 -0.2668
14 3 1 0.1703 -2.1813
14 3 2 0.2328 -3.1332
14 3 3 -0.5003 -2.9040
14 3 4 -0.7283 -2.2894
14 3 5 -0.3840 -1.9286
14 3 6 -0.8993 -0.8045
14 3 7 -1.9524 1.3269
14 3 8 -1.9534 2.1027
14 3 9 -0.9982 0.7326
14 3 10 -0.1112 -0.7017
14 3 11 0.4648 -1.5642
14 3 12 0.6508 -2.2535
14 3 13 0.3938 -1.8685
14 4 0 4.2238 0.3772
14 4 1 3.5313 0.5166
14 4 2 1.8751 0.8978
14 4 3 -0.6450 1.0364
14 4 4 -2.8572 0.7018
14 4 5 -3.5145 0.4267
14 4 6 -2.7169 0.4627
14 4 7 -1.0672 0.6958
14 4 8 0.5974 0.9846
14 4 9 1.2371 0.9623
14 4 10 1.2980 0.3854
14 4 11 1.6391 -0.2240
14 4 12 1.5397 -0.1587
14 5 0 -0.4015 -0.3846
14 5 1 -0.1741 -0.7325
14 5 2 0.4191 -0.5602
14 5 3 1.2028 -0.1640
14 5 4 1.4646 0.0161
14 5 5 0.9801 -0.0422
14 5 6 0.2757 0.4044
14 5 7 0.0721 1.2230
14 5 8 0.5564 0.6984
14 5 9 0.9110 -0.8853
14 5 10 0.3495 -1.1644
14 5 11 -0.5873 -0.3457
14 5 12 -0.8510 -0.1139
14 6 0 0.4131 -0.1119
14 6 1 -0.2641 -0.9362
14 6 2 -1.4270 -1.2119
14 6 3 -2.7736 -1.4343
14 6 4 -3.4204 -1.5251
14 6 5 -2.4066 -1.1744
14 6 6 -0.6613 -0.9274
14 6 7 0.3393 -0.6389
14 6 8 0.5746 0.3775
14 6 9 0.5924 1.1208
14 6 10 0.8067 0.4135
14 6 11 0.9873 -0.5465
14 6 12 0.3935 -0.3768
14 7 0 -0.8322 -0.3494
14 7 1 -1.3029 -0.1403
14 7 2 -1.5524 0.0407
14 7 3 -0.9916 -0.0295
14 7 4 0.0292 0.2012
14 7 5 1.0283 0.9541
14 7 6 1.1183 1.6189
14 7 7 -0.2231 1.4106
14 7 8 -1.4154 -0.1848
14 7 9 -0.8361 -1.8265
14 7 10 0.2567 -1.5626
14 7 11 0.0358 -0.4710
14 7 12 -0.7860 -0.3890
14 8 0 1.1874 -0.4206
14 8 1 0.2309 -0.7318
14 8 2 -1.1151 0.5240
14 8 3 -1.8303 1.4664
14 8 4 -1.8749 0.5599
14 8 5 -1.0693 -0.6376
14 8 6 0.0016 -0.2682
14 8 7 0.5246 1.2027
14 8 8 0.7188 1.9508
14 8 9 0.7548 1.0081
14 8 10 0.4885 -0.4632
14 8 11 -0.1449 -0.6113
14 8 12 -1.0192 0.2374
14 9 0 -1.0279 -0.2188
14 9 1 -1.8191 -1.0559
14 9 2 -2.1625 -0.7395
14 9 3 -1.1124 -0.0682
14 9 4 -0.2006 -0.0340
14 9 5 -0.2988 -0.6562
14 9 6 -0.3900 -0.9487
14 9 7 -0.3412 -0.3011
14 9 8 -0.8565 0.0864
14 9 9 -1.2740 -0.2548
14 9 10 -0.8459 -0.1269
14 9 11 -0.2897 0.1532
14 10 0 1.1952 -0.6721
14 10 1 0.5139 -0.5651
14 10 2 -0.2749 1.0657
14 10 3 -0.2881 2.3893
14 10 4 0.1952 1.8151
14 10 5 0.9715 1.0602
14 10 6 1.3862 1.7909
14 10 7 0.8811 2.4425
14 10 8 -0.0576 1.4128
14 10 9 -0.7554 -0.3387
14 10 10 -0.6138 -1.4206
14 10 11 0.1754 -1.4615
14 11 0 -0.4434 -0.0408
14 11 1 -1.2157 0.2093
14 11 2 -1.5990 0.5657
14 11 3 -0.9723 0.4094
14 11 4 -0.6704 -0.4627
14 11 5 -1.1229 -1.6366
14 11 6 -0.7135 -2.2826
14 11 7 0.4584 -2.0910
14 11 8 0.4024 -2.0956
14 11 9 -0.5578 -2.1558
14 11 10 -0.6892 -0.9528
14 11 11 -0.2442 0.4314
14 12 0 -0.2977 -0.7013
14 12 1 -0.6177 -0.3945
14 12 2 -0.6752 -0.2447
14 12 3 0.3095 -0.4662
14 12 4 1.5421 -0.4815
14 12 5 2.1006 0.6569
14 12 6 1.5124 2.2272
14 12 7 0.4877 2.0747
14 12 8 0.1189 0.3496
14 12 9 -0.0126 -0.7458
14 12 10 -0.3522 -0.6886
14 13 0 -0.1252 0.1429
14 13 1 -0.4079 0.9789
14 13 2 -0.5907 2.3023
14 13 3 -0.9408 2.7407
14 13 4 -1.3805 1.6319
14 13 5 -1.2135 0.0241
14 13 6 -0.0793 -0.8224
14 13 7 0.7276 -0.5712
14 13 8 0.2882 -0.4039
14 13 9 -0.0975 -0.8765
14 13 10 0.1826 -0.8412
14 14 0 -1.0834 -0.5103
14 14 1 -0.7724 0.4414
14 14 2 0.1636 0.1927
14 14 3 1.2800 -0.7827
14 14 4 1.5518 -0.7505
14 14 5 1.0335 0.7801
14 14 6 -0.1766 1.8051
14 14 7 -1.4644 0.8057
14 14 8 -1.3308 -0.3884
14 14 9 -0.1295 -0.1916
14 14 10 0.4437 0.1144
14 15 0 -1.1162 0.2363
14 15 1 -1.6571 1.5893
14 15 2 -2.0596 3.2655
14 15 3 -1.6246 3.1845
14 15 4 -1.2066 1.2996
14 15 5 -1.3499 -0.1538
14 15 6 -1.0694 -0.5933
14 15 7 -0.2549 -0.4642
14 15 8 0.2665 -0.0968
14 15 9 0.5980 -0.0014
14 16 0 -1.7962 -0.2465
14 16 1 -1.3412 0.8854
14 16 2 -0.3263 1.1014
14 16 3 0.6081 0.1508
14 16 4 0.8976 -0.8624
14 16 5 1.2715 -0.4047
14 16 6 1.4332 0.7376
14 16 7 0.5930 0.4809
14 16 8 -0.1456 -0.5141
14 17 0 -0.2851 0.2624
14 17 1 -0.1907 0.4963
14 17 2 0.0794 1.4913
14 17 3 0.4272 1.2277
14 17 4 0.3850 -0.5418
14 17 5 -0.4786 -1.7460
14 17 6 -1.2454 -2.1405
14 17 7 -1.1037 -2.2595
14 17 8 -0.4733 -1.6683
14 18 0 -0.9443 0.0821
14 18 1 -0.3938 1.2884
14 18 2 0.4707 0.6624
14 18 3 0.8670 -0.4562
14 18 4 0.6539 -0.5848
14 18 5 0.6556 0.0225
14 18 6 0.7975 0.4611
14 18 7 0.5031 0.2454
14 19 0 1.4056 0.3118
14 19 1 1.7857 -0.5375
14 19 2 1.8084 0.1502
14 19 3 1.1458 0.8013
14 19 4 0.8237 0.0691
14 19 5 0.7068 -0.9691
14 19 6 0.1573 -1.2857
14 20 0 -1.3482 0.2305
14 20 1 -0.9812 0.5347
14 20 2 -0.4080 -0.6537
14 20 3 0.0285 -1.5344
14 20 4 0.1743 -0.9331
14 21 0 0.9943 0.1755
14 21 1 1.0977 -0.0968
14 21 2 0.8168 0.2528
15 0 1 -0.2853 -1.6706
15 0 2 -0.2643 -2.6711
15 0 3 -0.0506 -3.5808
15 0 4 0.0455 -4.1902
15 0 5 -0.0419 -3.0672
15 0 6 -0.1201 -0.2348
15 0 7 -0.0587 1.9124
15 0 8 0.0465 1.7599
15 0 9 0.0295 0.8972
15 0 10 -0.0769 0.7946
15 0 11 -0.0902 0.1666
15 0 12 0.0017 -1.1767
15 1 0 1.7628 -0.4328
15 1 1 0.7479 -0.7040
15 1 2 -0.5641 -0.6445
15 1 3 -0.5441 -0.3989
15 1 4 -0.1169 0.0043
15 1 5 -0.1475 0.4884
15 1 6 0.3139 0.8222
15 1 7 1.7173 0.7600
15 1 8 2.2602 0.2795
15 1 9 0.7171 -0.1960
15 1 10 -1.0119 -0.1687
15 1 11 -1.2311 0.2036
15 1 12 -0.8599 0.3709
15 2 0 0.8606 -0.6077
15 2 1 0.1574 -0.7037
15 2 2 -1.0555 -0.8223
15 2 3 -1.9423 -1.1210
15 2 4 -1.6012 -1.4126
15 2 5 -0.6567 -1.4434
15 2 6 -0.5830 -0.8705
15 2 7 -1.2935 -0.1127
15 2 8 -1.6495 -0.2600
15 2 9 -1.5042 -0.8559
15 2 10 -1.1949 -0.8694
15 2 11 -0.6377 -1.0786
15 2 12 -0.0791 -1.6595
15 3 0 1.1718 -0.2504
15 3 1 0.6071 -1.7035
15 3 2 -0.1188 -2.3770
15 3 3 -0.6422 -2.2767
15 3 4 -0.5212 -1.4809
15 3 5 -0.0693 -0.1299
15 3 6 -0.0499 1.0946
15 3 7 -0.2174 1.4190
15 3 8 -0.2406 0.8191
15 3 9 -0.4427 -0.0039
15 3 10 -0.3491 -0.4125
15 3 11 0.2669 -0.3404
15 3 12 0.3487 -0.0528
15 4 0 3.2192 -0.4269
15 4 1 2.4598 0.9810
15 4 2 1.0318 1.7279
15 4 3 0.0681 1.5587
15 4 4 0.0882 0.5692
15 4 5 0.2367 -0.5811
15 4 6 -0.3601 -0.4544
15 4 7 -0.9221 0.5447
15 4 8 -0.3928 0.0070
15 4 9 0.5039 -1.6014
15 4 10 0.5072 -1.6049
15 4 11 -0.1587 -0.5177
15 4 12 -0.4741 -0.1925
15 5 0 0.8305 -0.0835
15 5 1 0.6193 -2.6656
15 5 2 0.2008 -3.4976
15 5 3 -0.8597 -2.8767
15 5 4 -1.5660 -1.8986
15 5 5 -1.1188 -1.0397
15 5 6 -0.3897 -0.2754
15 5 7 -0.1011 0.6158
15 5 8 -0.1068 1.4761
15 5 9 -0.2072 1.4170
15 5 10 0.1260 0.1986
15 5 11 0.7707 -0.8145
15 5 12 0.7334 -0.5722
15 6 0 1.9974 -0.5778
15 6 1 1.7881 0.3047
15 6 2 0.9518 0.7912
15 6 3 -0.5109 0.7228
15 6 4 -1.6501 0.4452
15 6 5 -1.4976 0.2466
15 6 6 -0.6349 0.4751
15 6 7 -0.2929 0.6261
15 6 8 -0.3279 -0.5494
15 6 9 0.0566 -2.0239
15 6 10 0.5252 -1.6908
15 6 11 0.4115 -0.5274
15 6 12 0.0567 -0.2472
15 7 0 -0.7808 0.1098
15 7 1 -1.3051 -1.2674
15 7 2 -1.7023 -1.9420
15 7 3 -1.7521 -1.8796
15 7 4 -1.3785 -1.1690
15 7 5 -0.4164 0.0778
15 7 6 0.4981 1.2513
15 7 7 0.9342 1.9211
15 7 8 1.3033 2.0826
15 7 9 1.4806 1.4956
15 7 10 1.0980 0.4278
15 7 11 0.3440 0.0267
15 8 0 0.2341 -0.4875
15 8 1 -0.1419 -0.1891
15 8 2 -1.1660 0.0182
15 8 3 -2.1726 -0.1510
15 8 4 -2.8374 -0.4678
15 8 5 -2.6905 -0.7389
15 8 6 -1.8769 -0.6007
15 8 7 -1.5763 -0.0109
15 8 8 -1.8542 -0.2040
15 8 9 -1.3622 -1.2008
15 8 10 -0.2100 -1.1897
15 8 11 0.1716 -0.3057
15 9 0 -0.4172 0.2707
15 9 1 -0.9322 -1.0110
15 9 2 -1.3603 -1.1429
15 9 3 -1.2595 -0.5088
15 9 4 -0.5148 0.1746
15 9 5 0.7947 1.2878
15 9 6 1.2581 2.7156
15 9 7 0.2101 3.2973
15 9 8 -0.5959 2.7227
15 9 9 -0.0857 1.6275
15 9 10 0.6724 0.4740
15 9 11 0.5972 -0.2434
15 10 0 0.8221 -0.2936
15 10 1 0.4751 -0.2684
15 10 2 -0.4574 0.4342
15 10 3 -1.2864 0.7207
15 10 4 -2.2951 -0.3692
15 10 5 -3.0374 -2.0983
15 10 6 -2.2722 -2.4274
15 10 7 -0.8500 -0.7746
15 10 8 -0.6300 0.5270
15 10 9 -0.9456 0.3024
15 10 10 -0.4570 0.2356
15 10 11 0.0923 0.6947
15 11 0 -0.0453 0.3318
15 11 1 -0.5296 -1.8053
15 11 2 -0.6280 -2.8487
15 11 3 0.5091 -2.6994
15 11 4 1.6911 -2.0158
15 11 5 1.7822 -0.5916
15 11 6 0.9160 1.3464
15 11 7 0.2096 2.0519
15 11 8 0.2134 1.1739
15 11 9 0.1088 0.3038
15 11 10 -0.2352 -0.0288
15 12 0 2.8019 -0.0480
15 12 1 2.2532 0.7540
15 12 2 0.5067 1.6589
15 12 3 -1.0953 1.5943
15 12 4 -1.6213 0.2027
15 12 5 -1.2472 -1.1753
15 12 6 -0.1598 -0.9908
15 12 7 0.8376 0.2595
15 12 8 0.5473 0.3839
15 12 9 -0.2759 -0.6131
15 12 10 -0.2226 -0.7160
15 13 0 -0.2306 0.2916
15 13 1 0.1286 -0.3885
15 13 2 0.9607 -1.3464
15 13 3 1.6020 -1.8655
15 13 4 1.5293 -1.6757
15 13 5 1.0567 -0.7337
15 13 6 0.3412 0.4865
15 13 7 -0.2546 0.6169
15 13 8 -0.1635 -0.1732
15 13 9 0.1365 -0.2775
15 14 0 1.1099 0.2111
15 14 1 0.7639 0.9893
15 14 2 -0.2435 1.6034
15 14 3 -0.7000 1.1484
15 14 4 -0.4378 0.1268
15 14 5 -0.6451 -0.1825
15 14 6 -1.1055 0.1542
15 14 7 -0.7564 0.4760
15 14 8 -0.0442 0.3689
15 14 9 0.1745 -0.0266
15 15 0 -1.5398 0.2166
15 15 1 -0.7086 0.1418
15 15 2 0.7194 0.3289
15 15 3 1.0738 0.5172
15 15 4 0.0572 0.1278
15 15 5 -0.4100 -0.0865
15 15 6 0.0425 0.5500
15 15 7 0.0254 0.9068
15 15 8 -0.3539 0.4332
15 16 0 -0.9094 0.3401
15 16 1 -1.0505 0.3165
15 16 2 -1.0887 0.7876
15 16 3 -0.1939 0.0414
15 16 4 0.6969 -1.4337
15 16 5 -0.1560 -1.5237
15 16 6 -1.8775 -1.0016
15 17 0 -1.4182 0.0822
15 17 1 -0.8576 0.7562
15 17 2 0.2366 0.6523
15 17 3 0.8588 0.1506
15 17 4 0.1814 -0.2084
15 17 5 -0.2784 -0.0043
15 17 6 0.3561 0.5497
15 17 7 0.6875 0.5628
15 18 0 0.2480 0.4229
15 18 1 0.2855 -0.6507
15 18 2 0.1848 0.0856
15 18 3 0.2347 0.3423
15 18 4 0.7136 -0.9936
15 18 5 0.7156 -1.7172
15 18 6 -0.0153 -1.2638
15 19 0 -0.1167 0.1428
15 19 1 0.4455 0.9550
15 19 2 1.2191 0.1272
15 19 3 1.3348 -0.7387
16 0 0 -1.1059 -0.1362
16 0 1 -1.0654 -0.0860
16 0 2 -0.2500 -0.0107
16 0 3 1.4370 -0.0046
16 0 4 2.3310 -0.0721
16 0 5 1.7619 -0.0947
16 0 6 1.1547 -0.0158
16 0 7 1.3138 0.0451
16 0 8 1.0224 -0.0025
16 0 9 -0.2447 -0.0474
16 0 10 -0.9674 0.0057
16 0 11 -0.6246 0.0152
16 0 12 -0.2971 -0.1122
16 1 0 0.4332 0.0653
16 1 1 -0.2482 1.7036
16 1 2 -1.0219 2.6207
16 1 3 -1.1784 2.0156
16 1 4 -0.7698 0.2956
16 1 5 -0.2289 -1.0968
16 1 6 0.1199 -1.4690
16 1 7 0.0910 -1.4190
16 1 8 -0.3255 -1.2878
16 1 9 -0.8277 -0.4463
16 1 10 -0.9329 0.6126
16 1 11 -0.5260 0.3550
16 2 0 -2.1602 -0.5312
16 2 1 -1.6420 -1.3339
16 2 2 -0.6304 -1.4402
16 2 3 0.3419 -1.5200
16 2 4 0.9871 -1.3971
16 2 5 1.3921 -0.1745
16 2 6 1.5905 1.3861
16 2 7 1.3162 1.5910
16 2 8 0.1256 0.6738
16 2 9 -1.4145 0.2973
16 2 10 -1.6466 0.7680
16 2 11 -0.6212 0.9275
16 3 0 -0.0132 0.2896
16 3 1 -0.5551 3.3690
16 3 2 -1.0120 4.1746
16 3 3 -0.6236 2.8814
16 3 4 0.2980 1.0046
16 3 5 0.9236 -0.3362
16 3 6 0.8356 -0.7511
16 3 7 0.2283 -0.9341
16 3 8 -0.4668 -1.7201
16 3 9 -0.9367 -2.0332
16 3 10 -0.9794 -0.9352
16 3 11 -0.5856 0.0165
16 4 0 -1.2935 -0.3328
16 4 1 -0.8412 -0.7873
16 4 2 -0.4173 -0.8690
16 4 3 -0.0517 -0.8589
16 4 4 0.9773 -0.5892
16 4 5 2.1855 0.1382
16 4 6 1.9564 0.5305
16 4 7 0.2043 0.0204
16 4 8 -1.6332 -0.5370
16 4 9 -2.3193 -0.4083
16 4 10 -1.4150 -0.1600
16 4 11 -0.1050 -0.2647
16 5 0 0.8433 0.4024
16 5 1 0.9914 1.8014
16 5 2 1.0956 2.0987
16 5 3 0.5704 1.5377
16 5 4 0.1885 0.5032
16 5 5 0.7122 -0.5936
16 5 6 1.1679 -0.8505
16 5 7 0.2447 -0.6405
16 5 8 -1.3251 -1.4217
16 5 9 -1.6862 -2.2851
16 5 10 -0.7015 -1.5297
16 5 11 0.0952 -0.3706
16 6 0 -0.3121 0.1040
16 6 1 0.0062 0.0095
16 6 2 0.1410 -0.0849
16 6 3 0.2642 -0.2683
16 6 4 1.1108 -0.4503
16 6 5 2.3471 -0.3520
16 6 6 2.5047 -0.0309
16 6 7 1.4905 0.3010
16 6 8 0.5844 0.7045
16 6 9 0.3435 1.0044
16 6 10 0.4788 0.8095
16 6 11 0.3673 0.4164
16 7 0 0.4387 0.3634
16 7 1 0.9133 0.3961
16 7 2 1.2493 0.2297
16 7 3 0.5587 0.2795
16 7 4 -0.7844 0.2200
16 7 5 -1.4267 -0.5780
16 7 6 -1.0062 -1.1660
16 7 7 -0.8261 -0.7447
16 7 8 -1.5064 -0.7810
16 7 9 -1.7929 -1.8026
16 7 10 -1.0197 -2.1283
16 7 11 -0.2126 -1.3982
16 8 0 -0.6806 0.3825
16 8 1 -0.4480 0.5829
16 8 2 -0.6312 0.2820
16 8 3 -1.2230 -0.0742
16 8 4 -0.7474 0.1278
16 8 5 1.2802 0.8479
16 8 6 2.4420 1.2355
16 8 7 1.4071 0.9429
16 8 8 0.3168 0.7920
16 8 9 0.6995 1.0271
16 8 10 1.3216 0.8259
16 9 0 -1.1329 0.2240
16 9 1 -0.8445 0.8834
16 9 2 -0.6120 0.6925
16 9 3 -0.5779 0.2299
16 9 4 -0.9644 0.1283
16 9 5 -1.2930 -0.0554
16 9 6 -1.0007 -0.1304
16 9 7 -0.8470 0.5917
16 9 8 -1.3044 0.9807
16 9 9 -1.1771 0.1988
16 9 10 -0.2151 -0.2666
16 10 0 -0.7560 0.5992
16 10 1 -0.5660 -0.4057
16 10 2 -0.4539 -1.0581
16 10 3 -0.7780 -1.1151
16 10 4 -0.9883 -0.7964
16 10 5 -0.3513 -0.0544
16 10 6 0.0824 0.7842
16 10 7 -0.5124 0.9074
16 10 8 -0.8689 0.5423
16 10 9 -0.3314 0.3677
16 10 10 0.0905 0.1881
16 11 0 0.6934 0.0578
16 11 1 0.7389 0.0121
16 11 2 0.1379 -0.0138
16 11 3 -0.5036 0.0701
16 11 4 -0.6879 0.3385
16 11 5 -0.5128 0.5541
16 11 6 -0.0123 0.8723
16 11 7 0.3139 1.5580
16 11 8 -0.1254 1.6789
16 11 9 -0.5064 0.8048
16 12 0 0.4568 0.6075
16 12 1 0.6800 -0.4287
16 12 2 0.9329 -1.2966
16 12 3 0.3735 -1.4431
16 12 4 -0.4881 -1.4280
16 12 5 -0.3904 -1.3936
16 12 6 0.2968 -0.7642
16 12 7 0.5479 -0.0802
16 12 8 0.4479 0.1372
16 12 9 0.2990 0.3700
16 13 0 2.3054 -0.1145
16 13 1 1.9450 0.0285
16 13 2 0.5917 -0.5372
16 13 3 0.0415 -1.2998
16 13 4 1.0698 -0.9286
16 13 5 1.5942 0.4732
16 13 6 0.8091 1.5480
16 13 7 0.3490 1.5809
16 13 8 0.4897 0.7050
16 14 0 1.2465 0.4426
16 14 1 1.5477 0.5033
16 14 2 1.6696 0.5298
16 14 3 0.1868 0.8779
16 14 4 -1.5642 0.6133
16 14 5 -1.2108 -0.2218
16 14 6 0.5447 -0.0998
16 14 7 1.4637 0.5255
16 14 8 1.1988 0.2431
16 15 0 0.0752 -0.2045
16 15 1 0.3354 -0.0416
16 15 2 0.2607 -0.0225
16 15 3 0.3048 -0.7405
16 15 4 1.0390 -1.2129
16 15 5 0.8950 -0.5244
16 15 6 -0.5750 0.2208
16 15 7 -1.3095 0.1750
16 16 0 -0.9417 0.2116
16 16 1 -0.6600 0.0960
16 16 2 0.2684 -0.2412
16 16 3 0.3975 -0.0265
16 16 4 -0.8328 0.4571
16 16 5 -1.5180 0.5244
16 16 6 -0.6821 0.4052
16 17 0 -1.0938 -0.2930
16 17 2 -0.6559 -0.5581
16 17 3 -0.3911 0.1570
16 17 4 0.2453 -0.8528
16 17 5 0.4297 -1.2711
16 18 0 -0.3252 -0.0163
16 18 1 -0.3066 0.3970
16 18 2 0.5142 -0.1811
16 18 4 1.0120 -0.4222
16 19 0 -0.9331 -0.2146
16 19 1 -0.7092 -1.1502
16 19 2 -0.4445 -0.3591
17 0 1 0.2614 0.9140
17 0 2 0.2684 1.7414
17 0 3 0.1012 1.9412
17 0 4 -0.0098 0.9862
17 0 5 0.0111 -0.7566
17 0 6 0.0700 -2.0523
17 0 7 0.0609 -2.1537
17 0 8 -0.0104 -1.3383
17 0 9 -0.0389 -0.2000
17 0 10 0.0444 0.3412
17 0 11 0.1526 -0.0995
17 1 0 0.3588 0.4332
17 1 1 0.6067 -0.5406
17 1 2 0.9316 -0.5710
17 1 3 0.8882 -0.0927
17 1 4 0.3713 0.0983
17 1 5 -0.4629 0.2744
17 1 6 -1.1047 0.6000
17 1 7 -1.0540 0.6355
17 1 8 -0.7363 0.4759
17 1 9 -0.6029 0.6190
17 1 10 -0.1953 0.8667
17 1 11 0.3175 0.6700
17 2 0 -0.6648 0.5250
17 2 1 -0.7170 1.7048
17 2 2 -0.8045 2.0348
17 2 3 -0.2669 1.3403
17 2 4 0.2928 -0.0448
17 2 5 0.3058 -1.0750
17 2 6 0.0632 -0.8568
17 2 7 -0.1705 -0.1361
17 2 8 -0.3908 -0.0950
17 2 9 -0.4708 -0.1375
17 2 10 -0.3332 0.3358
17 2 11 -0.0880 0.4005
17 3 0 -0.3291 0.2469
17 3 1 -0.2901 0.7322
17 3 2 -0.7861 1.4557
17 3 3 -1.1954 1.5447
17 3 4 -0.8092 0.9064
17 3 5 0.0028 0.6627
17 3 6 0.4407 0.7519
17 3 7 0.4137 0.2998
17 3 8 -0.0608 -0.2360
17 3 9 -0.7091 -0.0492
17 3 10 -0.5873 0.3470
17 3 11 0.1011 0.2551
17 4 0 -1.9899 0.3692
17 4 1 -1.4861 1.0610
17 4 2 -0.5654 1.1119
17 4 3 0.0553 0.7646
17 4 4 0.2123 0.3544
17 4 5 0.5786 0.2172
17 4 6 1.1571 0.5996
17 4 7 0.8316 0.5675
17 4 8 -0.4727 -0.6647
17 4 9 -1.2155 -1.4281
17 4 10 -0.6962 -0.5019
17 4 11 0.0825 0.3526
17 5 0 -0.5343 0.0752
17 5 1 -0.6571 2.1389
17 5 2 -1.2027 3.1728
17 5 3 -1.0330 2.5747
17 5 4 0.5150 1.2376
17 5 5 2.2991 0.6739
17 5 6 2.6739 0.6692
17 5 7 1.6390 0.0771
17 5 8 0.2107 -0.6730
17 5 9 -0.6864 -0.5198
17 5 10 -0.4591 0.1153
17 6 0 -1.0793 0.4892
17 6 1 -0.7039 0.1828
17 6 2 0.2489 0.1599
17 6 3 1.0823 0.7418
17 6 4 1.1190 1.1598
17 6 5 0.7171 0.8193
17 6 6 0.5227 0.5279
17 6 7 -0.0540 0.2793
17 6 8 -1.4600 -1.0721
17 6 9 -2.3222 -2.5145
17 6 10 -1.6659 -2.2071
17 7 0 0.8529 -0.1200
17 7 1 0.9585 0.4598
17 7 2 0.2070 1.5879
17 7 3 -0.9486 2.2571
17 7 4 -0.5208 1.4829
17 7 5 1.7835 0.0645
17 7 6 3.3064 -0.8367
17 7 7 2.3906 -1.1333
17 7 8 0.5232 -0.7824
17 7 9 -0.2797 0.1424
17 7 10 0.1217 0.6203
17 8 0 -1.5209 0.4053
17 8 1 -1.6858 0.1995
17 8 2 -1.0291 0.0117
17 8 3 0.8438 0.5197
17 8 4 2.2964 1.1979
17 8 5 2.2008 0.8520
17 8 6 1.5881 0.2028
17 8 7 1.0569 0.3926
17 8 8 0.0958 0.4007
17 8 9 -0.6939 -0.4133
17 8 10 -0.5090 -0.8190
17 9 0 0.7034 -0.2588
17 9 1 0.7172 0.0356
17 9 2 0.0274 0.9451
17 9 3 -1.1021 1.5910
17 9 4 -1.2201 1.0743
17 9 5 0.1794 0.1412
17 9 6 1.1195 -0.2403
17 9 7 0.3472 -0.3760
17 9 8 -0.6235 -0.5183
17 9 9 -0.5312 -0.4921
17 10 0 -1.5908 0.2494
17 10 1 -2.0531 0.2689
17 10 2 -2.0900 0.1622
17 10 3 -0.8248 0.5035
17 10 4 0.8282 1.3633
17 10 5 1.5599 1.7139
17 10 6 1.5856 1.2862
17 10 7 1.3481 1.0065
17 10 8 0.7750 0.8645
17 10 9 0.3776 0.3624
17 11 0 -0.6309 -0.3075
17 11 1 -0.4144 -0.2334
17 11 2 -0.4222 0.2696
17 11 3 -1.2102 0.7534
17 11 4 -1.8355 0.5566
17 11 5 -1.0352 0.1912
17 11 6 0.0474 0.3802
17 11 7 -0.1934 0.5408
17 11 8 -0.8314 0.3043
17 11 9 -0.5603 0.1300
17 12 0 -0.5327 0.0530
17 12 1 -0.9026 -0.7583
17 12 2 -1.1653 -1.2365
17 12 3 -0.5469 -0.8512
17 12 4 0.7331 0.5493
17 12 5 1.1330 1.7976
17 12 6 0.6422 1.7694
17 12 7 0.5114 1.0269
17 12 8 0.5819 0.4593
17 13 0 1.2355 -0.2865
17 13 1 1.3061 0.0433
17 13 2 0.9154 0.3354
17 13 3 -0.6119 0.8755
17 13 4 -1.8430 1.0720
17 13 5 -1.0479 0.8318
17 13 6 0.7197 1.0872
17 13 7 1.4331 1.3465
17 14 0 -0.0110 -0.1433
17 14 1 0.3161 0.1192
17 14 2 0.5568 -0.1684
17 14 3 0.4921 -0.6740
17 14 4 1.3066 -0.4554
17 14 5 1.8615 0.3027
17 14 6 1.0619 0.6008
17 14 7 0.3508 0.3481
17 15 0 0.4990 -0.2277
17 15 1 0.4878 0.8635
17 15 2 0.3119 0.3111
17 15 3 -0.5176 -0.2097
17 15 4 -1.1782 0.2678
17 15 5 -0.6710 0.7059
17 15 6 0.2802 0.7732
17 16 0 -1.2116 -0.2827
17 16 1 -0.3153 -0.9597
17 16 2 0.5333 -0.0783
17 16 3 -0.1925 0.7903
17 16 4 -0.7074 0.4195
17 16 5 -0.3496 -0.2305
17 17 1 -0.5530 0.7399
17 17 2 0.1895 -0.0702
17 17 3 0.7141 -1.0410
17 17 4 0.2329 -0.6792
17 18 0 -2.0822 -0.4325
17 18 1 -1.2499 -1.8035
17 18 2 0.0561 -0.9909
18 0 0 2.8765 0.1305
18 0 1 2.8405 0.0821
18 0 2 2.0688 0.0101
18 0 3 0.3645 0.0230
18 0 4 -1.1118 0.0845
18 0 5 -1.8483 0.0875
18 0 6 -2.0224 0.0142
18 0 7 -1.4019 -0.0391
18 0 8 -0.4058 0.0006
18 0 9 0.1135 0.0643
18 0 10 0.3015 0.0434
18 1 0 0.4069 -0.0672
18 1 1 0.5087 -0.5167
18 1 2 0.4608 -0.7483
18 1 3 0.4897 -0.6655
18 1 4 0.3022 -0.7771
18 1 5 -0.3152 -1.1147
18 1 6 -1.0940 -0.7424
18 1 7 -1.5996 0.1407
18 1 8 -1.4776 0.3001
18 1 9 -0.8069 -0.0532
18 1 10 -0.1958 -0.1433
18 2 0 1.9021 0.4545
18 2 1 1.2164 -0.2178
18 2 2 -0.2655 0.3209
18 2 3 -1.4801 1.2304
18 2 4 -1.6528 1.1329
18 2 5 -1.5577 0.3229
18 2 6 -1.6623 -0.2744
18 2 7 -1.0637 -0.3383
18 2 8 0.0827 -0.0215
18 2 9 0.5799 0.1905
18 2 10 0.4989 -0.0044
18 3 0 0.3791 -0.2955
18 3 1 0.3704 -1.9501
18 3 2 0.1494 -1.9609
18 3 3 -0.1757 -0.7814
18 3 4 -0.6682 -0.1594
18 3 5 -1.0133 -0.2304
18 3 6 -1.0442 0.5226
18 3 7 -1.0766 1.6631
18 3 8 -0.9198 1.3822
18 3 9 -0.2086 0.4056
18 3 10 0.4144 0.3206
18 4 0 0.4040 0.2745
18 4 1 -0.6057 1.0516
18 4 2 -2.2092 1.8780
18 4 3 -2.6817 1.7227
18 4 4 -1.5905 0.4318
18 4 5 -0.3868 -0.4280
18 4 6 0.1214 -0.1730
18 4 7 0.7424 0.2437
18 4 8 1.3958 0.2306
18 4 9 1.1811 0.0298
18 4 10 0.5870 -0.1307
18 5 0 -0.7119 -0.3825
18 5 1 -0.8328 -0.4896
18 5 2 -0.9086 -0.1676
18 5 3 -0.6893 0.4611
18 5 4 -0.8388 0.8542
18 5 5 -1.1671 1.1376
18 5 6 -0.6913 2.0641
18 5 7 0.2270 2.5557
18 5 8 0.5029 0.9489
18 5 9 0.2563 -1.1380
18 5 10 0.0542 -1.2507
18 6 0 0.5994 -0.0913
18 6 1 0.0903 -0.1901
18 6 2 -0.9188 0.7473
18 6 3 -1.9720 1.6030
18 6 4 -1.8535 1.2854
18 6 5 -0.4808 0.6537
18 6 6 0.8215 0.3824
18 6 7 1.2156 -0.1848
18 6 8 0.7893 -0.8796
18 6 9 0.1528 -0.7493
18 7 0 -0.6608 -0.3733
18 7 1 -1.3957 -0.1069
18 7 2 -1.7644 0.3603
18 7 3 -0.3812 1.0797
18 7 4 1.0943 1.5102
18 7 5 1.2108 1.4363
18 7 6 1.1323 1.7427
18 7 7 1.3625 2.0529
18 7 8 0.7081 0.8623
18 7 9 -0.4912 -0.8579
18 8 0 1.2811 -0.3120
18 8 1 0.9354 -1.5280
18 8 2 0.2170 -0.4540
18 8 3 -0.6789 1.3642
18 8 4 -0.8976 1.4245
18 8 5 -0.2921 0.3490
18 8 6 0.1785 -0.0937
18 8 7 0.0076 -0.2652
18 8 8 -0.4614 -0.7664
18 8 9 -0.7506 -0.9103
18 9 0 0.3700 -0.2356
18 9 1 -0.7070 -0.5737
18 9 2 -1.6012 0.0890
18 9 3 -0.2035 1.2861
18 9 4 1.9754 1.4803
18 9 5 2.6851 0.2941
18 9 6 2.6191 -0.5174
18 9 7 2.7293 0.0328
18 9 8 2.0977 0.6144
18 10 0 -0.1752 -0.4672
18 10 1 -0.6004 -1.0852
18 10 2 -1.0128 -0.2747
18 10 3 -0.6076 0.9038
18 10 4 0.4254 0.8802
18 10 5 1.1886 0.3386
18 10 6 0.8278 0.5439
18 10 7 -0.3308 0.8082
18 10 8 -0.9447 0.3984
18 11 0 0.0359 -0.0918
18 11 1 -1.2882 -0.6551
18 11 2 -2.7510 0.0043
18 11 3 -1.8160 1.0411
18 11 4 0.5544 1.1710
18 11 5 1.5648 0.4369
18 11 6 1.1634 -0.1885
18 11 7 0.9135 -0.1366
18 11 8 0.8023 0.1519
18 12 0 -0.1303 -0.4642
18 12 1 -0.4310 -0.9351
18 12 2 -0.8761 -0.1869
18 12 3 -1.0452 1.1225
18 12 4 -1.0210 1.5832
18 12 5 -0.6593 1.4758
18 12 6 -0.1478 1.7341
18 12 7 0.0315 1.6370
18 13 0 -0.9338 0.0546
18 13 1 -1.0920 -0.5060
18 13 2 -1.1636 -0.1283
18 13 3 -0.7090 0.5646
18 13 4 0.4894 0.7660
18 13 5 1.0417 0.5426
18 13 6 0.5516 0.2326
18 14 0 0.5664 -0.3684
18 14 1 0.4265 0.0077
18 14 2 0.0465 -0.2385
18 14 3 -0.1398 -0.0727
18 14 4 0.0356 0.6826
18 14 5 0.3708 1.1924
18 14 6 0.4258 1.3261
18 15 0 -0.2442 0.1307
18 15 2 0.7572 0.0828
18 15 3 -0.0415 0.8212
18 15 4 -0.1871 0.8015
18 15 5 0.3632 0.1965
18 16 0 -0.4157 -0.2468
18 16 1 -0.1309 1.2204
18 16 2 0.0950 0.4284
18 16 3 0.0022 -0.8204
18 17 0 -1.6671 0.0952
18 17 1 -0.7574 -0.6946
19 0 1 -0.2215 0.1218
19 0 2 -0.2165 -0.4311
19 0 3 -0.1055 -1.0951
19 0 4 -0.0562 -1.4410
19 0 5 -0.0313 -1.2728
19 0 6 -0.0135 -0.1862
19 0 7 -0.0546 0.8615
19 0 8 -0.0778 0.5721
19 0 9 -0.0166 -0.0899
19 1 0 1.2302 -0.3920
19 1 1 1.2081 -0.1805
19 1 2 0.6201 0.0959
19 1 3 -0.3084 0.0826
19 1 4 -0.4183 -0.1053
19 1 5 -0.0791 -0.1570
19 1 6 -0.0289 -0.1345
19 1 7 0.3079 -0.1337
19 1 8 0.8092 -0.0655
19 1 9 0.6375 -0.0494
19 2 0 2.7202 -0.4273
19 2 1 2.3482 -1.7300
19 2 2 1.7796 -1.8505
19 2 3 0.8124 -0.7472
19 2 4 -0.3822 0.1018
19 2 5 -1.1809 0.0164
19 2 6 -1.5996 0.2930
19 2 7 -2.0857 1.0291
19 2 8 -2.1585 0.8709
19 2 9 -1.2441 0.2454
19 3 0 0.5596 -0.2393
19 3 1 -0.0938 -0.9373
19 3 2 -1.2253 -0.7672
19 3 3 -1.6010 -0.4520
19 3 4 -0.6858 -0.7080
19 3 5 -0.1306 -1.0886
19 3 6 -0.8151 -1.0564
19 3 7 -1.1104 -0.6869
19 3 8 -0.3727 -0.2707
19 3 9 0.1477 -0.1152
19 4 0 1.0517 -0.2911
19 4 1 0.5383 -0.8832
19 4 2 -0.3024 -0.6845
19 4 3 -0.9809 0.1451
19 4 4 -1.4911 0.2791
19 4 5 -1.6298 -0.3544
19 4 6 -1.2547 0.2008
19 4 7 -0.7480 1.8144
19 4 8 -0.1997 1.9676
19 4 9 0.4951 0.6473
19 5 0 0.4596 -0.0880
19 5 1 0.1475 -1.5847
19 5 2 -0.5717 -1.5050
19 5 3 -1.3471 -0.6007
19 5 4 -1.2330 -0.3171
19 5 5 -0.7054 -0.6199
19 5 6 -0.6529 -0.7924
19 5 7 -0.4133 -0.6743
19 5 8 0.4399 -0.3436
19 5 9 0.9725 0.0318
19 6 0 0.1248 -0.3814
19 6 1 -0.6283 0.8124
19 6 2 -1.7189 1.1512
19 6 3 -1.7944 0.9172
19 6 4 -1.4527 0.4300
19 6 5 -1.2496 0.0514
19 6 6 -0.5039 0.8544
19 6 7 0.6262 2.1953
19 6 8 1.0326 1.8710
19 7 0 -0.1331 0.0974
19 7 1 -0.1648 -1.3180
19 7 2 -0.3472 -1.4354
19 7 3 -1.1602 -0.6650
19 7 4 -1.8944 -0.1058
19 7 5 -2.1238 0.3111
19 7 6 -1.9575 0.7773
19 7 7 -1.1902 0.5554
19 7 8 -0.1430 -0.2953
19 8 0 1.2572 -0.3089
19 8 1 0.8447 -0.0344
19 8 2 0.1442 0.4035
19 8 3 0.1226 0.9382
19 8 4 0.1270 0.8420
19 8 5 -0.2526 0.0952
19 8 6 0.1527 0.0812
19 8 7 1.2758 0.8053
19 8 8 1.3060 0.7119
19 9 0 -0.5216 0.2140
19 9 1 -0.4601 -0.9535
19 9 2 -0.0886 -1.1722
19 9 3 0.3221 -0.5833
19 9 4 0.5232 -0.2158
19 9 5 0.2353 -0.0072
19 9 6 -0.3444 0.5711
19 9 7 -0.5680 0.8193
19 10 0 1.9696 -0.1912
19 10 1 1.1261 -0.8210
19 10 2 -0.2474 -0.1344
19 10 3 0.1379 0.8582
19 10 4 1.5584 0.4403
19 10 5 1.7755 -0.9025
19 10 6 1.1101 -1.2016
19 10 7 0.9186 -0.2889
19 11 0 0.2460 0.2760
19 11 1 -0.1970 -0.6096
19 11 2 -0.4877 -0.5833
19 11 3 0.1651 0.0161
19 11 4 0.8438 0.0384
19 11 5 0.6717 -0.1470
19 11 6 0.1746 0.3526
19 12 0 -0.2545 -0.0739
19 12 1 -0.9569 -0.7042
19 12 2 -2.1178 0.0714
19 12 3 -1.4316 0.8638
19 12 4 0.6925 0.3565
19 12 5 1.5288 -0.3850
19 12 6 0.6167 -0.2139
19 13 0 0.7149 0.2485
19 13 1 0.0092 -0.1936
19 13 2 -0.8572 0.0483
19 13 3 -0.5350 0.7970
19 13 4 0.1330 0.9234
19 13 5 0.1420 0.4974
19 14 0 0.2508 0.0763
19 14 1 0.2446 -1.0623
19 14 2 -0.1900 -0.3159
19 14 3 -0.3868 1.0406
19 14 4 0.2467 1.1834
19 15 0 0.0182 0.1322
19 15 1 0.0495 0.3224
19 15 2 0.1437 -0.0492
20 0 0 -1.6540 -0.1055
20 0 1 -1.1085 -0.0561
20 0 2 -0.4847 -0.0147
20 0 3 -0.2605 -0.0614
20 0 4 0.5311 -0.0929
20 0 5 1.4556 -0.0660
20 0 6 1.5707 -0.0348
20 0 7 1.4342 0.0357
20 0 8 1.2906 0.1355
20 1 0 1.7805 0.0512
20 1 1 1.6130 0.1400
20 1 2 1.5108 -0.0860
20 1 3 1.0681 -0.0167
20 1 4 0.3842 0.1392
20 1 5 0.0920 -0.0558
20 1 6 0.1317 0.1015
20 1 7 -0.1349 0.5168
20 1 8 -0.5180 0.2979
20 2 0 0.3512 -0.3518
20 2 1 0.5346 -0.0201
20 2 2 0.1861 -0.2034
20 2 3 -0.4082 -0.9879
20 2 4 -0.0387 -1.4226
20 2 5 0.5962 -0.8830
20 2 6 0.3256 -0.1727
20 2 7 -0.1567 -0.1481
20 2 8 -0.2541 -0.4092
20 3 0 1.2426 0.2411
20 3 1 1.1661 0.2850
20 3 2 1.0652 -0.1920
20 3 3 0.5891 -0.2925
20 3 4 -0.1429 -0.0335
20 3 5 -0.4111 -0.0090
20 3 6 -0.2458 0.4120
20 3 7 -0.4850 1.1732
20 3 8 -0.9173 1.0546
20 4 0 1.1824 -0.2106
20 4 1 1.4761 -1.4643
20 4 2 1.1496 -1.6756
20 4 3 0.2447 -1.0419
20 4 4 0.1867 -0.4090
20 4 5 0.5428 -0.2826
20 4 6 -0.0887 -0.6701
20 4 7 -1.0495 -1.1065
20 4 8 -1.1528 -0.9909
20 5 0 0.0409 0.3154
20 5 1 -0.3579 1.0356
20 5 2 -0.9709 0.7335
20 5 3 -1.2041 0.3466
20 5 4 -1.0079 0.0225
20 5 5 -0.4847 -0.7468
20 5 6 0.0478 -0.8365
20 5 7 0.0268 0.2760
20 6 0 -0.3832 0.0594
20 6 1 -0.0088 -0.8273
20 6 2 -0.1594 -1.1054
20 6 3 -0.9842 -0.7801
20 6 4 -1.0760 -0.4560
20 6 5 -0.5169 -0.4648
20 6 6 -0.5283 -0.5601
20 6 7 -0.7121 -0.4090
20 7 0 0.4376 0.3357
20 7 1 0.4060 0.8342
20 7 2 0.1939 0.4562
20 7 3 -0.1331 0.2795
20 7 4 -0.6489 0.4276
20 7 5 -1.0112 -0.0017
20 7 6 -0.6565 -0.3769
20 7 7 0.0327 0.0104
20 8 0 -1.4943 0.2331
20 8 1 -0.9971 0.4198
20 8 2 -0.7587 -0.1511
20 8 3 -1.3202 -0.7233
20 8 4 -1.6474 -0.6696
20 8 5 -1.3744 -0.2513
20 8 6 -1.0890 0.0984
20 9 0 1.0456 0.2803
20 9 1 1.1300 -0.0799
20 9 2 1.0324 -0.3158
20 9 3 0.8655 0.0247
20 9 4 0.5436 0.3126
20 9 5 -0.1270 -0.0541
20 9 6 -0.5145 -0.3224
20 10 0 -0.2511 0.3724
20 10 1 0.4075 0.4773
20 10 2 1.2773 -0.1618
20 10 3 1.2448 -0.7167
20 10 4 0.4708 -0.7512
20 10 5 -0.2491 -0.4755
20 11 0 0.0680 0.1389
20 11 2 -0.1066 -0.3070
20 11 3 0.3490 -0.1115
20 11 4 1.2576 -0.2097
20 11 5 1.2462 -0.3346
20 12 0 0.8538 0.4094
20 12 1 0.4982 0.5027
20 12 2 0.0256 0.2781
20 12 3 0.1473 0.0061
20 12 4 0.4656 -0.3662
20 13 0 0.0434 0.0175
20 13 1 -0.2829 -0.6778
20 13 2 -1.0014 -0.2149
21 0 1 0.1361 0.1240
21 0 2 0.1743 0.0050
21 0 3 0.1096 0.5486
21 0 4 0.0497 1.2625
21 0 5 0.0316 0.8991
21 0 6 -0.0332 0.1330
21 0 7 -0.1280 -0.1626
21 1 0 -1.0977 0.3178
21 1 1 -0.6405 0.4289
21 1 2 -0.4879 0.2606
21 1 3 -1.2049 -0.1388
21 1 4 -1.1553 -0.4488
21 1 5 -0.1448 -0.3858
21 1 6 0.4856 -0.1736
21 1 7 0.5208 -0.1172
21 2 0 -0.3487 0.2924
21 2 1 0.1081 0.7756
21 2 2 0.7685 0.1146
21 2 3 1.0929 -0.4446
21 2 4 0.9348 -0.1396
21 2 5 0.8059 0.3248
21 2 6 0.8428 0.7431
21 2 7 0.5283 0.9501
21 3 0 1.6094 0.2322
21 3 1 1.8745 0.2502
21 3 2 1.4488 0.0146
21 3 3 0.1574 -0.3527
21 3 4 -0.3417 -0.4140
21 3 5 0.1408 0.0078
21 3 6 0.3281 0.2421
21 4 0 0.1073 0.1949
21 4 1 0.1232 1.0744
21 4 2 0.0044 0.3796
21 4 3 -0.1252 -0.5207
21 4 4 -0.2256 -0.4550
21 4 5 -0.0386 -0.0677
21 4 6 0.2751 0.2616
21 5 0 0.4141 0.1335
21 5 1 0.8308 -0.0411
21 5 2 0.8312 -0.1623
21 5 3 0.0688 -0.1383
21 5 4 -0.0299 -0.0011
21 5 5 0.5889 0.1629
21 5 6 0.6179 0.1817
21 6 0 0.3900 0.2737
21 6 1 0.4821 0.8988
21 6 2 0.6153 0.3646
21 6 3 0.5403 0.0354
21 6 4 0.2131 0.4233
21 6 5 0.0600 0.3384
21 6 6 0.2184 -0.1714
21 7 0 -0.8649 -0.0565
21 7 1 -0.6251 0.5506
21 7 2 -0.9316 0.5281
21 7 3 -1.7721 0.2359
21 7 4 -1.6057 0.0664
21 7 5 -0.4668 -0.1777
21 8 0 0.2507 0.2872
21 8 1 0.0536 0.1358
21 8 2 -0.1797 -0.3495
21 8 3 -0.2016 -0.1782
21 8 4 -0.0631 0.4369
21 8 5 -0.0616 0.2848
21 9 0 -1.2395 -0.0951
21 9 1 -0.5558 0.6492
21 9 2 0.1319 0.2879
21 9 3 -0.1928 -0.2828
21 9 4 -0.6526 -0.2187
21 10 0 -0.1669 0.2564
21 10 1 -0.1253 0.4941
21 10 2 -0.0780 0.2316
21 10 3 -0.0928 0.1315
21 11 0 -0.2028 -0.0449
21 11 1 0.4062 0.2978
21 11 2 1.1266 -0.0661
22 0 0 -0.3151 0.0711
22 0 1 0.1614 0.0418
22 0 2 0.0687 0.0305
22 0 3 -1.3820 0.0816
22 0 4 -2.1094 0.0668
22 0 5 -1.3147 -0.0356
22 1 0 -0.9345 -0.0545
22 1 1 -0.5126 0.5452
22 1 2 0.0251 0.1951
22 1 3 0.2684 0.0476
22 1 4 0.2511 0.5100
22 1 5 0.2444 0.5680
22 2 0 0.0498 0.2650
22 2 1 0.4231 0.2688
22 2 2 0.5832 0.2991
22 2 3 -0.3636 0.3686
22 2 4 -0.9902 0.3518
22 2 5 -0.6085 0.2370
22 3 0 -0.2856 -0.2485
22 3 1 -0.2733 0.4718
22 3 2 -0.3721 0.0968
22 3 3 -0.4444 -0.4900
22 3 4 -0.4356 -0.4271
22 3 5 -0.1503 -0.1205
22 4 0 0.1410 0.2421
22 4 1 0.3117 0.2298
22 4 2 0.4290 0.1108
22 4 3 0.0856 -0.1192
22 4 4 0.0199 -0.2070
22 5 0 0.5335 -0.2436
22 5 1 0.5168 1.1022
22 5 2 0.4566 0.7908
22 5 3 0.3787 -0.1172
22 5 4 0.0521 -0.2653
22 6 0 0.1330 0.0084
22 6 1 0.2214 0.5601
22 6 2 0.1141 0.7202
22 6 3 -0.4570 0.4702
22 6 4 -0.5476 0.1726
22 7 0 0.7130 -0.2232
22 7 1 0.5200 0.2410
22 7 2 0.3259 0.0473
22 7 3 0.3547 -0.0793
22 8 0 -0.4543 -0.2000
22 8 1 -0.2517 0.3299
22 8 2 -0.0232 0.3475
22 9 0 0.3641 -0.1224
23 0 1 -0.0388 0.6322
23 0 2 -0.1556 0.4470
23 1 0 0.1959 -0.2284
23 1 1 0.5865 0.1632
23 1 2 0.7366 0.3178
23 2 0 0.0880 -0.3213
23 2 1 0.0847 0.0763
23 2 2 -0.0223 0.0311
23 3 0 -0.2998 -0.1064
23 3 1 0.0391 -0.3479
23 3 2 0.4442 -0.3104
23 4 0 -0.1038 -0.3088
23 4 1 -0.2456 0.5033
0 0 0 0.0 0.0
;
_shelx_fab_checksum              76599
_olex2_submission_special_instructions 'No special instructions were received'
_chemical_properties_physical    
Air-sensitive,Moisture-sensitive,Oxygen-sensitive
####################################################################### 
# 
# This file contains crystal structure data downloaded from the 
# Cambridge Structural Database (CSD) hosted by the Cambridge 
# Crystallographic Data Centre (CCDC).
# 
# Full information about CCDC data access policies and citation 
# guidelines are available at http://www.ccdc.cam.ac.uk/access/V1 
# 
# Audit and citation data items may have been added by the CCDC. 
# Please retain this information to preserve the provenance of 
# this file and to allow appropriate attribution of the data. 
# 
#######################################################################

data_1_a
_database_code_depnum_ccdc_archive 'CCDC 2040009'
loop_
_audit_author_name
_audit_author_address
'Francisco Jose Fernandez de Cordova Martin'
;Instituto de Investigaciones Quimicas (CSIC US)
Spain
;
_audit_update_record             
;
2020-10-22 deposited with the CCDC.	2020-12-22 downloaded from the CCDC.
;
_audit_creation_date             2020-09-21
_audit_creation_method           
;
Olex2 1.3
(compiled 2020.07.31 svn.rc2a77460 for OlexSys, GUI svn.r6145)
;
_shelx_SHELXL_version_number     2018/3
_chemical_name_common            ?
_chemical_name_systematic        ?
_chemical_formula_moiety         'C30 H48 B2 N2 Ni O2 P2'
_chemical_formula_sum            'C30 H48 B2 N2 Ni O2 P2'
_chemical_formula_weight         610.97
_chemical_melting_point          ?
loop_
_atom_type_symbol
_atom_type_description
_atom_type_scat_dispersion_real
_atom_type_scat_dispersion_imag
_atom_type_scat_source
C C 0.0033 0.0016 'International Tables Vol C Tables 4.2.6.8 and 6.1.1.4'
H H 0.0000 0.0000 'International Tables Vol C Tables 4.2.6.8 and 6.1.1.4'
B B 0.0013 0.0007 'International Tables Vol C Tables 4.2.6.8 and 6.1.1.4'
N N 0.0061 0.0033 'International Tables Vol C Tables 4.2.6.8 and 6.1.1.4'
Ni Ni 0.3393 1.1124 'International Tables Vol C Tables 4.2.6.8 and 6.1.1.4'
O O 0.0106 0.0060 'International Tables Vol C Tables 4.2.6.8 and 6.1.1.4'
P P 0.1023 0.0942 'International Tables Vol C Tables 4.2.6.8 and 6.1.1.4'

_shelx_space_group_comment       
;
The symmetry employed for this shelxl refinement is uniquely defined
by the following loop, which should always be used as a source of
symmetry information in preference to the above space-group names.
They are only intended as comments.
;
_space_group_crystal_system      monoclinic
_space_group_IT_number           15
_space_group_name_H-M_alt        'C 1 2/c 1'
_space_group_name_Hall           '-C 2yc'
loop_
_space_group_symop_operation_xyz
'x, y, z'
'-x, y, -z+1/2'
'x+1/2, y+1/2, z'
'-x+1/2, y+1/2, -z+1/2'
'-x, -y, -z'
'x, -y, z-1/2'
'-x+1/2, -y+1/2, -z'
'x+1/2, -y+1/2, z-1/2'

_cell_length_a                   22.532(2)
_cell_length_b                   11.3598(9)
_cell_length_c                   26.302(2)
_cell_angle_alpha                90
_cell_angle_beta                 104.066(4)
_cell_angle_gamma                90
_cell_volume                     6530.4(10)
_cell_formula_units_Z            8
_cell_measurement_reflns_used    9893
_cell_measurement_temperature    193.0
_cell_measurement_theta_max      27.44
_cell_measurement_theta_min      2.43
_shelx_estimated_absorpt_T_max   0.912
_shelx_estimated_absorpt_T_min   0.887
_exptl_absorpt_coefficient_mu    0.721
_exptl_absorpt_correction_T_max  0.7461
_exptl_absorpt_correction_T_min  0.6855
_exptl_absorpt_correction_type   multi-scan
_exptl_absorpt_process_details   
'SADABS-2016/2 (Bruker,2016/2) was used for absorption correction. wR2(int) was 0.1490 before and 0.0791 after correction. The Ratio of minimum to maximum transmission is 0.9313. The \l/2 correction factor is Not present.'
_exptl_absorpt_special_details   ?
_exptl_crystal_colour            'clear light yellow'
_exptl_crystal_colour_lustre     clear
_exptl_crystal_colour_modifier   light
_exptl_crystal_colour_primary    yellow
_exptl_crystal_density_diffrn    1.243
_exptl_crystal_density_meas      ?
_exptl_crystal_density_method    ?
_exptl_crystal_description       block
_exptl_crystal_F_000             2608
_exptl_crystal_size_max          0.17
_exptl_crystal_size_mid          0.13
_exptl_crystal_size_min          0.13
_exptl_transmission_factor_max   ?
_exptl_transmission_factor_min   ?
_diffrn_reflns_av_R_equivalents  0.0875
_diffrn_reflns_av_unetI/netI     0.0371
_diffrn_reflns_Laue_measured_fraction_full 0.999
_diffrn_reflns_Laue_measured_fraction_max 0.970
_diffrn_reflns_limit_h_max       29
_diffrn_reflns_limit_h_min       -29
_diffrn_reflns_limit_k_max       14
_diffrn_reflns_limit_k_min       -14
_diffrn_reflns_limit_l_max       34
_diffrn_reflns_limit_l_min       -34
_diffrn_reflns_number            189783
_diffrn_reflns_point_group_measured_fraction_full 0.999
_diffrn_reflns_point_group_measured_fraction_max 0.970
_diffrn_reflns_theta_full        25.242
_diffrn_reflns_theta_max         27.849
_diffrn_reflns_theta_min         2.020
_diffrn_ambient_temperature      193.0
_diffrn_detector_area_resol_mean ?
_diffrn_measured_fraction_theta_full 0.999
_diffrn_measured_fraction_theta_max 0.970
_diffrn_measurement_device_type  'Bruker APEX-II CCD'
_diffrn_measurement_method       '\f and \w scans'
_diffrn_radiation_type           MoK\a
_diffrn_radiation_wavelength     0.71073
_diffrn_source                   ?
_diffrn_source_current           1.4
_diffrn_source_power             0.07
_diffrn_source_voltage           50.0
_diffrn_standards_number         0
_reflns_Friedel_coverage         0.000
_reflns_Friedel_fraction_full    .
_reflns_Friedel_fraction_max     .
_reflns_number_gt                6010
_reflns_number_total             7541
_reflns_special_details          
;
 Reflections were merged by SHELXL according to the crystal
 class for the calculation of statistics and refinement.
 
 _reflns_Friedel_fraction is defined as the number of unique
 Friedel pairs measured divided by the number that would be
 possible theoretically, ignoring centric projections and
 systematic absences.
;
_reflns_threshold_expression     'I > 2\s(I)'
_computing_cell_refinement       'SAINT V8.38A (Bruker, 2018)'
_computing_data_collection       ?
_computing_data_reduction        'SAINT V8.38A (Bruker, 2018)'
_computing_molecular_graphics    'Olex2 1.3 (Dolomanov et al., 2009)'
_computing_publication_material  'Olex2 1.3 (Dolomanov et al., 2009)'
_computing_structure_refinement  'XL  (Sheldrick, 2008)'
_computing_structure_solution    'SHELXT 2014/5 (Sheldrick, 2014)'
_refine_diff_density_max         0.883
_refine_diff_density_min         -0.289
_refine_diff_density_rms         0.056
_refine_ls_extinction_coef       .
_refine_ls_extinction_method     none
_refine_ls_goodness_of_fit_ref   1.149
_refine_ls_hydrogen_treatment    constr
_refine_ls_matrix_type           full
_refine_ls_number_parameters     364
_refine_ls_number_reflns         7541
_refine_ls_number_restraints     18
_refine_ls_R_factor_all          0.0650
_refine_ls_R_factor_gt           0.0397
_refine_ls_restrained_S_all      1.148
_refine_ls_shift/su_max          0.001
_refine_ls_shift/su_mean         0.000
_refine_ls_structure_factor_coef Fsqd
_refine_ls_weighting_details     
'w=1/[\s^2^(Fo^2^)+(0.0289P)^2^+10.6579P] where P=(Fo^2^+2Fc^2^)/3'
_refine_ls_weighting_scheme      calc
_refine_ls_wR_factor_gt          0.0807
_refine_ls_wR_factor_ref         0.0961
_refine_special_details          ?
_olex2_refinement_description    
;
1. Fixed Uiso
 At 1.2 times of:
  All C(H) groups, All C(H,H) groups
 At 1.5 times of:
  All C(H,H,H) groups
2. Uiso/Uaniso restraints and constraints
C19 \\sim C22 \\sim C20 \\sim C21: within 2A with sigma of 0.05 and sigma for
terminal atoms of 0.1 within 2A
3.a Secondary CH2 refined with riding coordinates:
 C008(H00A,H00B), C009(H00C,H00D)
3.b Aromatic/amide H refined with riding coordinates:
 C2(H2), C3(H3), C5(H5), C4(H4), C27(H27), C26(H26), C24(H24), C25(H25)
3.c Idealised Me refined as rotating group:
 C9(H9A,H9B,H9C), C13(H13A,H13B,H13C), C8(H8A,H8B,H8C), C10(H10A,H10B,H10C),
 C14(H14A,H14B,H14C), C18(H18A,H18B,H18C), C22(H22A,H22B,H22C), C12(H12A,H12B,
 H12C), C20(H20A,H20B,H20C), C16(H16A,H16B,H16C), C21(H21A,H21B,H21C), C17(H17A,
 H17B,H17C)
;
_atom_sites_solution_hydrogens   geom
_atom_sites_solution_primary     dual
_atom_sites_solution_secondary   ?
loop_
_atom_site_label
_atom_site_type_symbol
_atom_site_fract_x
_atom_site_fract_y
_atom_site_fract_z
_atom_site_U_iso_or_equiv
_atom_site_adp_type
_atom_site_occupancy
_atom_site_site_symmetry_order
_atom_site_calc_flag
_atom_site_refinement_flags_posn
_atom_site_refinement_flags_adp
_atom_site_refinement_flags_occupancy
_atom_site_disorder_assembly
_atom_site_disorder_group
Ni1 Ni 0.37034(2) 0.26963(2) 0.37178(2) 0.02770(8) Uani 1 1 d . . . . .
P1 P 0.36148(2) 0.41012(5) 0.31484(2) 0.02822(12) Uani 1 1 d . . . . .
P2 P 0.34126(2) 0.12953(5) 0.41646(2) 0.02794(12) Uani 1 1 d . . . . .
O1 O 0.50368(7) 0.19418(14) 0.37786(6) 0.0386(4) Uani 1 1 d . . . . .
O2 O 0.49678(7) 0.33780(15) 0.43667(7) 0.0450(4) Uani 1 1 d . . . . .
N1 N 0.24911(8) 0.38500(16) 0.32119(8) 0.0345(4) Uani 1 1 d . . . . .
N2 N 0.23622(8) 0.21937(16) 0.36536(7) 0.0311(4) Uani 1 1 d . . . . .
C008 C 0.25462(9) 0.12325(19) 0.40133(9) 0.0338(5) Uani 1 1 d . . . . .
H00A H 0.239109 0.047253 0.384937 0.041 Uiso 1 1 calc R U . . .
H00B H 0.239755 0.134452 0.433459 0.041 Uiso 1 1 calc R U . . .
C009 C 0.28266(9) 0.47694(19) 0.30217(9) 0.0343(5) Uani 1 1 d . . . . .
H00C H 0.282823 0.551034 0.322020 0.041 Uiso 1 1 calc R U . . .
H00D H 0.265651 0.492258 0.264379 0.041 Uiso 1 1 calc R U . . .
C1 C 0.18704(9) 0.37469(18) 0.31902(8) 0.0303(4) Uani 1 1 d . . . . .
C2 C 0.13777(10) 0.4458(2) 0.29650(9) 0.0386(5) Uani 1 1 d . . . . .
H2 H 0.143165 0.515248 0.278024 0.046 Uiso 1 1 calc R U . . .
C9 C 0.47699(11) 0.5189(2) 0.32827(11) 0.0456(6) Uani 1 1 d . . . . .
H9A H 0.490898 0.445418 0.346886 0.068 Uiso 1 1 calc R U . . .
H9B H 0.503754 0.583608 0.344486 0.068 Uiso 1 1 calc R U . . .
H9C H 0.478391 0.511134 0.291476 0.068 Uiso 1 1 calc R U . . .
C7 C 0.41116(10) 0.54490(19) 0.33137(9) 0.0364(5) Uani 1 1 d . . . . .
C13 C 0.36403(12) 0.4420(2) 0.20678(9) 0.0462(6) Uani 1 1 d . . . . .
H13A H 0.330146 0.497128 0.205032 0.069 Uiso 1 1 calc R U . . .
H13B H 0.359470 0.403755 0.172641 0.069 Uiso 1 1 calc R U . . .
H13C H 0.402907 0.484888 0.215909 0.069 Uiso 1 1 calc R U . . .
C3 C 0.08010(10) 0.4125(2) 0.30173(10) 0.0441(6) Uani 1 1 d . . . . .
H3 H 0.045764 0.460706 0.287030 0.053 Uiso 1 1 calc R U . . .
C19 C 0.36026(11) -0.02284(19) 0.39767(10) 0.0391(5) Uani 1 1 d . U . . .
C8 C 0.38745(12) 0.6539(2) 0.29756(11) 0.0483(6) Uani 1 1 d . . . . .
H8A H 0.388995 0.638834 0.261210 0.072 Uiso 1 1 calc R U . . .
H8B H 0.413138 0.721980 0.311070 0.072 Uiso 1 1 calc R U . . .
H8C H 0.345128 0.669994 0.298897 0.072 Uiso 1 1 calc R U . . .
C10 C 0.41114(13) 0.5723(2) 0.38883(10) 0.0477(6) Uani 1 1 d . . . . .
H10A H 0.369052 0.585761 0.391541 0.072 Uiso 1 1 calc R U . . .
H10B H 0.435678 0.642993 0.400339 0.072 Uiso 1 1 calc R U . . .
H10C H 0.428662 0.505650 0.411104 0.072 Uiso 1 1 calc R U . . .
C6 C 0.17875(9) 0.27034(18) 0.34642(8) 0.0285(4) Uani 1 1 d . . . . .
C14 C 0.30624(11) 0.2708(2) 0.22948(10) 0.0410(5) Uani 1 1 d . . . . .
H14A H 0.305734 0.208683 0.255221 0.061 Uiso 1 1 calc R U . . .
H14B H 0.307199 0.235089 0.195773 0.061 Uiso 1 1 calc R U . . .
H14C H 0.269404 0.319382 0.225190 0.061 Uiso 1 1 calc R U . . .
C18 C 0.32952(13) 0.0759(3) 0.52075(10) 0.0553(7) Uani 1 1 d . . . . .
H18A H 0.285151 0.081440 0.506718 0.083 Uiso 1 1 calc R U . . .
H18B H 0.340049 0.100653 0.557545 0.083 Uiso 1 1 calc R U . . .
H18C H 0.342678 -0.005706 0.518254 0.083 Uiso 1 1 calc R U . . .
C5 C 0.12100(9) 0.2373(2) 0.35067(9) 0.0338(5) Uani 1 1 d . . . . .
H5 H 0.115000 0.167184 0.368458 0.041 Uiso 1 1 calc R U . . .
C4 C 0.07184(10) 0.3104(2) 0.32797(10) 0.0424(5) Uani 1 1 d . . . . .
H4 H 0.031846 0.289620 0.330581 0.051 Uiso 1 1 calc R U . . .
C22 C 0.32810(14) -0.1220(2) 0.41909(14) 0.0603(8) Uani 1 1 d . U . . .
H22A H 0.341197 -0.122378 0.457451 0.090 Uiso 1 1 calc R U . . .
H22B H 0.338635 -0.197465 0.405480 0.090 Uiso 1 1 calc R U . . .
H22C H 0.283739 -0.110144 0.408146 0.090 Uiso 1 1 calc R U . . .
C12 C 0.41968(11) 0.2682(2) 0.25543(10) 0.0444(6) Uani 1 1 d . . . . .
H12A H 0.456854 0.314697 0.268806 0.067 Uiso 1 1 calc R U . . .
H12B H 0.420755 0.233886 0.221490 0.067 Uiso 1 1 calc R U . . .
H12C H 0.417399 0.205137 0.280290 0.067 Uiso 1 1 calc R U . . .
C11 C 0.36334(10) 0.3482(2) 0.24871(9) 0.0351(5) Uani 1 1 d . . . . .
C15 C 0.36183(11) 0.1559(2) 0.48911(9) 0.0409(5) Uani 1 1 d . . . . .
C28 C 0.55770(10) 0.3158(2) 0.43947(10) 0.0430(6) Uani 1 1 d . . . . .
C27 C 0.60896(13) 0.3705(3) 0.47039(12) 0.0615(8) Uani 1 1 d . . . . .
H27 H 0.605959 0.431333 0.494435 0.074 Uiso 1 1 calc R U . . .
B1 B 0.28214(11) 0.2898(2) 0.35076(10) 0.0323(5) Uani 1 1 d . . . . .
C23 C 0.56226(10) 0.2286(2) 0.40444(10) 0.0400(5) Uani 1 1 d . . . . .
C26 C 0.66533(13) 0.3304(3) 0.46388(13) 0.0694(10) Uani 1 1 d . . . . .
H26 H 0.701786 0.365802 0.483857 0.083 Uiso 1 1 calc R U . . .
B2 B 0.46231(11) 0.2619(2) 0.39655(10) 0.0362(5) Uani 1 1 d . . . . .
C20 C 0.42858(13) -0.0461(3) 0.41326(19) 0.0862(13) Uani 1 1 d . U . . .
H20A H 0.450074 0.017062 0.399679 0.129 Uiso 1 1 calc R U . . .
H20B H 0.437299 -0.121605 0.398610 0.129 Uiso 1 1 calc R U . . .
H20C H 0.442502 -0.048629 0.451558 0.129 Uiso 1 1 calc R U . . .
C24 C 0.61817(11) 0.1882(3) 0.39861(11) 0.0516(7) Uani 1 1 d . . . . .
H24 H 0.621053 0.127035 0.374674 0.062 Uiso 1 1 calc R U . . .
C25 C 0.66975(12) 0.2416(3) 0.42957(13) 0.0650(9) Uani 1 1 d . . . . .
H25 H 0.709080 0.216158 0.426990 0.078 Uiso 1 1 calc R U . . .
C16 C 0.34319(19) 0.2833(3) 0.49443(12) 0.0732(10) Uani 1 1 d . . . . .
H16A H 0.367208 0.335154 0.477321 0.110 Uiso 1 1 calc R U . . .
H16B H 0.350784 0.303918 0.531641 0.110 Uiso 1 1 calc R U . . .
H16C H 0.299575 0.292914 0.477750 0.110 Uiso 1 1 calc R U . . .
C21 C 0.3400(2) -0.0218(3) 0.33774(13) 0.0843(12) Uani 1 1 d . U . . .
H21A H 0.296504 -0.000957 0.326735 0.126 Uiso 1 1 calc R U . . .
H21B H 0.346220 -0.099995 0.324216 0.126 Uiso 1 1 calc R U . . .
H21C H 0.364129 0.036285 0.323919 0.126 Uiso 1 1 calc R U . . .
C17 C 0.43045(13) 0.1418(4) 0.51213(12) 0.0890(14) Uani 1 1 d . . . . .
H17A H 0.441962 0.059177 0.509692 0.134 Uiso 1 1 calc R U . . .
H17B H 0.440604 0.166179 0.548970 0.134 Uiso 1 1 calc R U . . .
H17C H 0.452850 0.190999 0.492497 0.134 Uiso 1 1 calc R U . . .

loop_
_atom_site_aniso_label
_atom_site_aniso_U_11
_atom_site_aniso_U_22
_atom_site_aniso_U_33
_atom_site_aniso_U_23
_atom_site_aniso_U_13
_atom_site_aniso_U_12
Ni1 0.02224(13) 0.02611(13) 0.03486(15) 0.00257(11) 0.00717(10) 0.00122(10)
P1 0.0253(2) 0.0243(2) 0.0366(3) 0.0019(2) 0.0105(2) 0.00003(19)
P2 0.0242(2) 0.0275(3) 0.0308(3) 0.0035(2) 0.0043(2) 0.0022(2)
O1 0.0339(8) 0.0380(8) 0.0420(9) 0.0011(7) 0.0056(7) -0.0020(7)
O2 0.0342(8) 0.0456(10) 0.0509(10) -0.0065(8) 0.0024(7) -0.0045(7)
N1 0.0247(8) 0.0347(10) 0.0461(11) 0.0139(8) 0.0124(8) 0.0054(7)
N2 0.0231(8) 0.0329(9) 0.0371(10) 0.0096(8) 0.0066(7) 0.0037(7)
C008 0.0271(10) 0.0336(11) 0.0394(12) 0.0097(9) 0.0058(9) 0.0002(8)
C009 0.0297(10) 0.0303(10) 0.0452(12) 0.0090(9) 0.0132(9) 0.0050(8)
C1 0.0247(10) 0.0312(10) 0.0350(11) 0.0026(9) 0.0073(8) 0.0024(8)
C2 0.0304(11) 0.0366(12) 0.0473(13) 0.0068(10) 0.0066(10) 0.0069(9)
C9 0.0352(12) 0.0405(13) 0.0614(16) 0.0009(12) 0.0127(11) -0.0086(10)
C7 0.0349(11) 0.0265(10) 0.0491(13) -0.0004(9) 0.0123(10) -0.0040(9)
C13 0.0519(15) 0.0503(14) 0.0382(13) 0.0046(11) 0.0143(11) -0.0055(12)
C3 0.0249(11) 0.0463(14) 0.0567(15) 0.0042(12) 0.0012(10) 0.0078(10)
C19 0.0384(12) 0.0271(11) 0.0523(14) 0.0017(10) 0.0125(11) 0.0029(9)
C8 0.0516(15) 0.0285(11) 0.0669(17) 0.0074(11) 0.0182(13) -0.0042(11)
C10 0.0546(15) 0.0332(12) 0.0537(15) -0.0095(11) 0.0102(12) -0.0020(11)
C6 0.0233(9) 0.0321(10) 0.0293(10) -0.0001(8) 0.0050(8) 0.0020(8)
C14 0.0392(12) 0.0369(12) 0.0442(13) -0.0051(10) 0.0049(10) -0.0044(10)
C18 0.0623(17) 0.0658(18) 0.0369(13) 0.0147(13) 0.0104(12) -0.0030(14)
C5 0.0266(10) 0.0365(11) 0.0372(11) -0.0014(9) 0.0057(9) -0.0034(9)
C4 0.0222(10) 0.0485(14) 0.0549(15) -0.0005(11) 0.0060(10) -0.0027(9)
C22 0.0648(18) 0.0298(12) 0.094(2) 0.0096(14) 0.0338(17) 0.0027(12)
C12 0.0403(13) 0.0510(14) 0.0436(13) -0.0103(11) 0.0136(11) 0.0056(11)
C11 0.0332(11) 0.0356(11) 0.0376(12) -0.0006(9) 0.0105(9) -0.0001(9)
C15 0.0366(12) 0.0535(14) 0.0311(11) 0.0004(10) 0.0056(9) -0.0029(11)
C28 0.0297(11) 0.0466(14) 0.0478(14) 0.0106(11) -0.0001(10) -0.0065(10)
C27 0.0508(16) 0.0662(19) 0.0572(17) 0.0091(15) -0.0070(13) -0.0206(14)
B1 0.0267(11) 0.0342(12) 0.0368(13) 0.0073(10) 0.0095(10) 0.0041(9)
C23 0.0261(10) 0.0468(13) 0.0450(13) 0.0158(11) 0.0045(9) -0.0019(10)
C26 0.0328(14) 0.092(2) 0.072(2) 0.0326(19) -0.0099(14) -0.0234(15)
B2 0.0286(12) 0.0393(13) 0.0369(13) 0.0088(11) 0.0007(10) -0.0085(10)
C20 0.0425(16) 0.0402(15) 0.180(4) -0.013(2) 0.035(2) 0.0091(13)
C24 0.0336(12) 0.0658(17) 0.0563(16) 0.0241(14) 0.0126(11) 0.0070(12)
C25 0.0261(12) 0.092(2) 0.074(2) 0.0423(19) 0.0066(13) -0.0015(14)
C16 0.129(3) 0.0524(17) 0.0438(16) -0.0134(14) 0.0315(18) -0.0103(19)
C21 0.155(4) 0.0414(16) 0.0583(19) -0.0124(14) 0.029(2) 0.012(2)
C17 0.0413(16) 0.182(4) 0.0366(15) 0.001(2) -0.0039(12) -0.012(2)

_geom_special_details            
;
 All esds (except the esd in the dihedral angle between two l.s. planes)
 are estimated using the full covariance matrix.  The cell esds are taken
 into account individually in the estimation of esds in distances, angles
 and torsion angles; correlations between esds in cell parameters are only
 used when they are defined by crystal symmetry.  An approximate (isotropic)
 treatment of cell esds is used for estimating esds involving l.s. planes.
;
loop_
_geom_bond_atom_site_label_1
_geom_bond_atom_site_label_2
_geom_bond_distance
_geom_bond_site_symmetry_2
_geom_bond_publ_flag
Ni1 P1 2.1643(6) . ?
Ni1 P2 2.1720(6) . ?
Ni1 B1 1.943(2) . ?
Ni1 B2 2.017(3) . ?
P1 C009 1.885(2) . ?
P1 C7 1.884(2) . ?
P1 C11 1.886(2) . ?
P2 C008 1.896(2) . ?
P2 C19 1.878(2) . ?
P2 C15 1.878(2) . ?
O1 C23 1.391(3) . ?
O1 B2 1.388(3) . ?
O2 C28 1.380(3) . ?
O2 B2 1.436(3) . ?
N1 C009 1.448(3) . ?
N1 C1 1.391(3) . ?
N1 B1 1.430(3) . ?
N2 C008 1.438(3) . ?
N2 C6 1.395(2) . ?
N2 B1 1.432(3) . ?
C008 H00A 0.9900 . ?
C008 H00B 0.9900 . ?
C009 H00C 0.9900 . ?
C009 H00D 0.9900 . ?
C1 C2 1.384(3) . ?
C1 C6 1.423(3) . ?
C2 H2 0.9500 . ?
C2 C3 1.392(3) . ?
C9 H9A 0.9800 . ?
C9 H9B 0.9800 . ?
C9 H9C 0.9800 . ?
C9 C7 1.534(3) . ?
C7 C8 1.542(3) . ?
C7 C10 1.543(3) . ?
C13 H13A 0.9800 . ?
C13 H13B 0.9800 . ?
C13 H13C 0.9800 . ?
C13 C11 1.536(3) . ?
C3 H3 0.9500 . ?
C3 C4 1.385(4) . ?
C19 C22 1.520(3) . ?
C19 C20 1.517(4) . ?
C19 C21 1.531(4) . ?
C8 H8A 0.9800 . ?
C8 H8B 0.9800 . ?
C8 H8C 0.9800 . ?
C10 H10A 0.9800 . ?
C10 H10B 0.9800 . ?
C10 H10C 0.9800 . ?
C6 C5 1.385(3) . ?
C14 H14A 0.9800 . ?
C14 H14B 0.9800 . ?
C14 H14C 0.9800 . ?
C14 C11 1.539(3) . ?
C18 H18A 0.9800 . ?
C18 H18B 0.9800 . ?
C18 H18C 0.9800 . ?
C18 C15 1.531(3) . ?
C5 H5 0.9500 . ?
C5 C4 1.397(3) . ?
C4 H4 0.9500 . ?
C22 H22A 0.9800 . ?
C22 H22B 0.9800 . ?
C22 H22C 0.9800 . ?
C12 H12A 0.9800 . ?
C12 H12B 0.9800 . ?
C12 H12C 0.9800 . ?
C12 C11 1.536(3) . ?
C15 C16 1.524(4) . ?
C15 C17 1.526(4) . ?
C28 C27 1.387(3) . ?
C28 C23 1.374(4) . ?
C27 H27 0.9500 . ?
C27 C26 1.399(5) . ?
C23 C24 1.384(3) . ?
C26 H26 0.9500 . ?
C26 C25 1.373(5) . ?
C20 H20A 0.9800 . ?
C20 H20B 0.9800 . ?
C20 H20C 0.9800 . ?
C24 H24 0.9500 . ?
C24 C25 1.386(4) . ?
C25 H25 0.9500 . ?
C16 H16A 0.9800 . ?
C16 H16B 0.9800 . ?
C16 H16C 0.9800 . ?
C21 H21A 0.9800 . ?
C21 H21B 0.9800 . ?
C21 H21C 0.9800 . ?
C17 H17A 0.9800 . ?
C17 H17B 0.9800 . ?
C17 H17C 0.9800 . ?

loop_
_geom_angle_atom_site_label_1
_geom_angle_atom_site_label_2
_geom_angle_atom_site_label_3
_geom_angle
_geom_angle_site_symmetry_1
_geom_angle_site_symmetry_3
_geom_angle_publ_flag
P1 Ni1 P2 157.74(2) . . ?
B1 Ni1 P1 78.47(7) . . ?
B1 Ni1 P2 79.53(7) . . ?
B1 Ni1 B2 175.21(11) . . ?
B2 Ni1 P1 99.80(7) . . ?
B2 Ni1 P2 102.40(7) . . ?
C009 P1 Ni1 110.10(7) . . ?
C009 P1 C11 102.61(10) . . ?
C7 P1 Ni1 119.34(8) . . ?
C7 P1 C009 101.25(10) . . ?
C7 P1 C11 111.76(10) . . ?
C11 P1 Ni1 110.12(7) . . ?
C008 P2 Ni1 110.15(7) . . ?
C19 P2 Ni1 114.52(8) . . ?
C19 P2 C008 101.48(10) . . ?
C15 P2 Ni1 113.67(8) . . ?
C15 P2 C008 101.92(10) . . ?
C15 P2 C19 113.51(11) . . ?
B2 O1 C23 107.65(19) . . ?
C28 O2 B2 106.50(19) . . ?
C1 N1 C009 130.60(17) . . ?
C1 N1 B1 110.10(17) . . ?
B1 N1 C009 119.13(17) . . ?
C6 N2 C008 130.09(17) . . ?
C6 N2 B1 109.91(17) . . ?
B1 N2 C008 119.28(17) . . ?
P2 C008 H00A 111.1 . . ?
P2 C008 H00B 111.1 . . ?
N2 C008 P2 103.11(13) . . ?
N2 C008 H00A 111.1 . . ?
N2 C008 H00B 111.1 . . ?
H00A C008 H00B 109.1 . . ?
P1 C009 H00C 111.5 . . ?
P1 C009 H00D 111.5 . . ?
N1 C009 P1 101.36(13) . . ?
N1 C009 H00C 111.5 . . ?
N1 C009 H00D 111.5 . . ?
H00C C009 H00D 109.3 . . ?
N1 C1 C6 107.68(17) . . ?
C2 C1 N1 131.5(2) . . ?
C2 C1 C6 120.83(19) . . ?
C1 C2 H2 121.0 . . ?
C1 C2 C3 118.0(2) . . ?
C3 C2 H2 121.0 . . ?
H9A C9 H9B 109.5 . . ?
H9A C9 H9C 109.5 . . ?
H9B C9 H9C 109.5 . . ?
C7 C9 H9A 109.5 . . ?
C7 C9 H9B 109.5 . . ?
C7 C9 H9C 109.5 . . ?
C9 C7 P1 111.07(16) . . ?
C9 C7 C8 109.15(19) . . ?
C9 C7 C10 108.7(2) . . ?
C8 C7 P1 114.59(17) . . ?
C8 C7 C10 108.7(2) . . ?
C10 C7 P1 104.38(15) . . ?
H13A C13 H13B 109.5 . . ?
H13A C13 H13C 109.5 . . ?
H13B C13 H13C 109.5 . . ?
C11 C13 H13A 109.5 . . ?
C11 C13 H13B 109.5 . . ?
C11 C13 H13C 109.5 . . ?
C2 C3 H3 119.4 . . ?
C4 C3 C2 121.2(2) . . ?
C4 C3 H3 119.4 . . ?
C22 C19 P2 115.21(18) . . ?
C22 C19 C21 109.7(2) . . ?
C20 C19 P2 111.75(18) . . ?
C20 C19 C22 108.4(2) . . ?
C20 C19 C21 108.0(3) . . ?
C21 C19 P2 103.50(17) . . ?
C7 C8 H8A 109.5 . . ?
C7 C8 H8B 109.5 . . ?
C7 C8 H8C 109.5 . . ?
H8A C8 H8B 109.5 . . ?
H8A C8 H8C 109.5 . . ?
H8B C8 H8C 109.5 . . ?
C7 C10 H10A 109.5 . . ?
C7 C10 H10B 109.5 . . ?
C7 C10 H10C 109.5 . . ?
H10A C10 H10B 109.5 . . ?
H10A C10 H10C 109.5 . . ?
H10B C10 H10C 109.5 . . ?
N2 C6 C1 107.58(17) . . ?
C5 C6 N2 131.9(2) . . ?
C5 C6 C1 120.54(19) . . ?
H14A C14 H14B 109.5 . . ?
H14A C14 H14C 109.5 . . ?
H14B C14 H14C 109.5 . . ?
C11 C14 H14A 109.5 . . ?
C11 C14 H14B 109.5 . . ?
C11 C14 H14C 109.5 . . ?
H18A C18 H18B 109.5 . . ?
H18A C18 H18C 109.5 . . ?
H18B C18 H18C 109.5 . . ?
C15 C18 H18A 109.5 . . ?
C15 C18 H18B 109.5 . . ?
C15 C18 H18C 109.5 . . ?
C6 C5 H5 121.1 . . ?
C6 C5 C4 117.9(2) . . ?
C4 C5 H5 121.1 . . ?
C3 C4 C5 121.5(2) . . ?
C3 C4 H4 119.3 . . ?
C5 C4 H4 119.3 . . ?
C19 C22 H22A 109.5 . . ?
C19 C22 H22B 109.5 . . ?
C19 C22 H22C 109.5 . . ?
H22A C22 H22B 109.5 . . ?
H22A C22 H22C 109.5 . . ?
H22B C22 H22C 109.5 . . ?
H12A C12 H12B 109.5 . . ?
H12A C12 H12C 109.5 . . ?
H12B C12 H12C 109.5 . . ?
C11 C12 H12A 109.5 . . ?
C11 C12 H12B 109.5 . . ?
C11 C12 H12C 109.5 . . ?
C13 C11 P1 114.19(16) . . ?
C13 C11 C14 108.28(19) . . ?
C14 C11 P1 108.18(15) . . ?
C12 C11 P1 108.51(16) . . ?
C12 C11 C13 109.91(19) . . ?
C12 C11 C14 107.57(19) . . ?
C18 C15 P2 115.23(18) . . ?
C16 C15 P2 103.86(18) . . ?
C16 C15 C18 109.6(2) . . ?
C16 C15 C17 109.8(3) . . ?
C17 C15 P2 111.28(18) . . ?
C17 C15 C18 107.0(2) . . ?
O2 C28 C27 128.8(3) . . ?
C23 C28 O2 109.3(2) . . ?
C23 C28 C27 121.9(3) . . ?
C28 C27 H27 122.1 . . ?
C28 C27 C26 115.7(3) . . ?
C26 C27 H27 122.1 . . ?
N1 B1 Ni1 127.23(17) . . ?
N1 B1 N2 104.71(18) . . ?
N2 B1 Ni1 127.83(16) . . ?
C28 C23 O1 108.9(2) . . ?
C28 C23 C24 122.1(2) . . ?
C24 C23 O1 129.0(3) . . ?
C27 C26 H26 118.9 . . ?
C25 C26 C27 122.2(3) . . ?
C25 C26 H26 118.9 . . ?
O1 B2 Ni1 129.46(18) . . ?
O1 B2 O2 107.65(19) . . ?
O2 B2 Ni1 122.75(19) . . ?
C19 C20 H20A 109.5 . . ?
C19 C20 H20B 109.5 . . ?
C19 C20 H20C 109.5 . . ?
H20A C20 H20B 109.5 . . ?
H20A C20 H20C 109.5 . . ?
H20B C20 H20C 109.5 . . ?
C23 C24 H24 121.8 . . ?
C23 C24 C25 116.4(3) . . ?
C25 C24 H24 121.8 . . ?
C26 C25 C24 121.6(3) . . ?
C26 C25 H25 119.2 . . ?
C24 C25 H25 119.2 . . ?
C15 C16 H16A 109.5 . . ?
C15 C16 H16B 109.5 . . ?
C15 C16 H16C 109.5 . . ?
H16A C16 H16B 109.5 . . ?
H16A C16 H16C 109.5 . . ?
H16B C16 H16C 109.5 . . ?
C19 C21 H21A 109.5 . . ?
C19 C21 H21B 109.5 . . ?
C19 C21 H21C 109.5 . . ?
H21A C21 H21B 109.5 . . ?
H21A C21 H21C 109.5 . . ?
H21B C21 H21C 109.5 . . ?
C15 C17 H17A 109.5 . . ?
C15 C17 H17B 109.5 . . ?
C15 C17 H17C 109.5 . . ?
H17A C17 H17B 109.5 . . ?
H17A C17 H17C 109.5 . . ?
H17B C17 H17C 109.5 . . ?

loop_
_geom_torsion_atom_site_label_1
_geom_torsion_atom_site_label_2
_geom_torsion_atom_site_label_3
_geom_torsion_atom_site_label_4
_geom_torsion
_geom_torsion_site_symmetry_1
_geom_torsion_site_symmetry_2
_geom_torsion_site_symmetry_3
_geom_torsion_site_symmetry_4
_geom_torsion_publ_flag
Ni1 P1 C009 N1 -18.98(16) . . . . ?
Ni1 P1 C7 C9 75.11(18) . . . . ?
Ni1 P1 C7 C8 -160.64(15) . . . . ?
Ni1 P1 C7 C10 -41.91(17) . . . . ?
Ni1 P1 C11 C13 -174.02(15) . . . . ?
Ni1 P1 C11 C14 65.36(16) . . . . ?
Ni1 P1 C11 C12 -51.07(17) . . . . ?
Ni1 P2 C008 N2 -1.97(16) . . . . ?
Ni1 P2 C19 C22 -166.55(18) . . . . ?
Ni1 P2 C19 C20 69.2(2) . . . . ?
Ni1 P2 C19 C21 -46.8(2) . . . . ?
Ni1 P2 C15 C18 166.02(17) . . . . ?
Ni1 P2 C15 C16 46.1(2) . . . . ?
Ni1 P2 C15 C17 -72.0(3) . . . . ?
O1 C23 C24 C25 178.0(2) . . . . ?
O2 C28 C27 C26 -178.8(2) . . . . ?
O2 C28 C23 O1 0.8(3) . . . . ?
O2 C28 C23 C24 180.0(2) . . . . ?
N1 C1 C2 C3 -178.9(2) . . . . ?
N1 C1 C6 N2 0.6(2) . . . . ?
N1 C1 C6 C5 -179.97(19) . . . . ?
N2 C6 C5 C4 178.3(2) . . . . ?
C008 P2 C19 C22 -47.9(2) . . . . ?
C008 P2 C19 C20 -172.2(2) . . . . ?
C008 P2 C19 C21 71.8(2) . . . . ?
C008 P2 C15 C18 47.5(2) . . . . ?
C008 P2 C15 C16 -72.4(2) . . . . ?
C008 P2 C15 C17 169.5(2) . . . . ?
C008 N2 C6 C1 170.3(2) . . . . ?
C008 N2 C6 C5 -9.0(4) . . . . ?
C008 N2 B1 Ni1 2.5(3) . . . . ?
C008 N2 B1 N1 -172.26(19) . . . . ?
C009 P1 C7 C9 -163.98(17) . . . . ?
C009 P1 C7 C8 -39.73(19) . . . . ?
C009 P1 C7 C10 79.01(17) . . . . ?
C009 P1 C11 C13 68.78(18) . . . . ?
C009 P1 C11 C14 -51.84(17) . . . . ?
C009 P1 C11 C12 -168.27(16) . . . . ?
C009 N1 C1 C2 2.9(4) . . . . ?
C009 N1 C1 C6 -176.5(2) . . . . ?
C009 N1 B1 Ni1 2.4(3) . . . . ?
C009 N1 B1 N2 177.24(19) . . . . ?
C1 N1 C009 P1 -173.8(2) . . . . ?
C1 N1 B1 Ni1 -173.44(18) . . . . ?
C1 N1 B1 N2 1.4(3) . . . . ?
C1 C2 C3 C4 -1.0(4) . . . . ?
C1 C6 C5 C4 -0.9(3) . . . . ?
C2 C1 C6 N2 -178.8(2) . . . . ?
C2 C1 C6 C5 0.6(3) . . . . ?
C2 C3 C4 C5 0.6(4) . . . . ?
C7 P1 C009 N1 -146.19(15) . . . . ?
C7 P1 C11 C13 -38.9(2) . . . . ?
C7 P1 C11 C14 -159.56(15) . . . . ?
C7 P1 C11 C12 84.01(18) . . . . ?
C19 P2 C008 N2 -123.68(15) . . . . ?
C19 P2 C15 C18 -60.8(2) . . . . ?
C19 P2 C15 C16 179.32(19) . . . . ?
C19 P2 C15 C17 61.3(3) . . . . ?
C6 N2 C008 P2 -169.21(19) . . . . ?
C6 N2 B1 Ni1 173.80(17) . . . . ?
C6 N2 B1 N1 -1.0(2) . . . . ?
C6 C1 C2 C3 0.4(3) . . . . ?
C6 C5 C4 C3 0.3(4) . . . . ?
C11 P1 C009 N1 98.23(16) . . . . ?
C11 P1 C7 C9 -55.4(2) . . . . ?
C11 P1 C7 C8 68.88(19) . . . . ?
C11 P1 C7 C10 -172.39(15) . . . . ?
C15 P2 C008 N2 119.00(16) . . . . ?
C15 P2 C19 C22 60.6(2) . . . . ?
C15 P2 C19 C20 -63.6(3) . . . . ?
C15 P2 C19 C21 -179.6(2) . . . . ?
C28 O2 B2 Ni1 -174.09(17) . . . . ?
C28 O2 B2 O1 2.0(2) . . . . ?
C28 C27 C26 C25 -0.8(4) . . . . ?
C28 C23 C24 C25 -0.9(4) . . . . ?
C27 C28 C23 O1 -177.7(2) . . . . ?
C27 C28 C23 C24 1.4(4) . . . . ?
C27 C26 C25 C24 1.3(5) . . . . ?
B1 N1 C009 P1 11.4(2) . . . . ?
B1 N1 C1 C2 178.1(2) . . . . ?
B1 N1 C1 C6 -1.3(3) . . . . ?
B1 N2 C008 P2 0.0(2) . . . . ?
B1 N2 C6 C1 0.2(2) . . . . ?
B1 N2 C6 C5 -179.1(2) . . . . ?
C23 O1 B2 Ni1 174.23(18) . . . . ?
C23 O1 B2 O2 -1.5(2) . . . . ?
C23 C28 C27 C26 -0.6(4) . . . . ?
C23 C24 C25 C26 -0.4(4) . . . . ?
B2 O1 C23 C28 0.4(2) . . . . ?
B2 O1 C23 C24 -178.6(2) . . . . ?
B2 O2 C28 C27 176.7(3) . . . . ?
B2 O2 C28 C23 -1.7(3) . . . . ?

_shelx_res_file                  
;
TITL 1_a.res in C2/c
    1_a.res
    created by SHELXL-2018/3 at 11:03:33 on 21-Sep-2020
REM Old TITL 1 in C2/c
REM SHELXT solution in C2/c
REM R1 0.135, Rweak 0.004, Alpha 0.035, Orientation as input
REM Formula found by SHELXT: C31 N3 O2 P2 Ni
CELL 0.71073 22.5321 11.3598 26.302 90 104.066 90
ZERR 8 0.002 0.0009 0.0024 0 0.004 0
LATT 7
SYMM -X,+Y,0.5-Z
SFAC C H B N Ni O P
UNIT 240 384 16 16 8 16 16
SIMU 0.05 0.1 2 C19 C22 C20 C21

L.S. 10
PLAN  11
SIZE 0.13 0.13 0.17
TEMP -80.15
CONF
BOND $H
LIST 6
MORE -1
fmap 2
acta
OMIT 0 2 0
OMIT 4 0 0
OMIT -2 0 2
OMIT -1 1 3
OMIT -1 1 7
OMIT 1 1 1
REM <olex2.extras>
REM <HklSrc "%.\\1_a.hkl">
REM </olex2.extras>

WGHT    0.028900   10.657901
FVAR       0.19808
NI1   5    0.370336    0.269628    0.371780    11.00000    0.02224    0.02611 =
         0.03486    0.00257    0.00717    0.00122
P1    7    0.361481    0.410122    0.314845    11.00000    0.02533    0.02430 =
         0.03658    0.00193    0.01054    0.00003
P2    7    0.341258    0.129527    0.416459    11.00000    0.02425    0.02754 =
         0.03083    0.00350    0.00435    0.00217
O1    6    0.503685    0.194179    0.377855    11.00000    0.03392    0.03802 =
         0.04203    0.00114    0.00565   -0.00202
O2    6    0.496781    0.337795    0.436672    11.00000    0.03425    0.04560 =
         0.05092   -0.00652    0.00238   -0.00450
N1    4    0.249113    0.385001    0.321188    11.00000    0.02471    0.03472 =
         0.04605    0.01394    0.01243    0.00543
N2    4    0.236224    0.219373    0.365357    11.00000    0.02307    0.03295 =
         0.03706    0.00964    0.00661    0.00366
C008  1    0.254623    0.123247    0.401331    11.00000    0.02714    0.03364 =
         0.03944    0.00969    0.00583    0.00023
AFIX  23
H00A  2    0.239109    0.047253    0.384937    11.00000   -1.20000
H00B  2    0.239755    0.134452    0.433459    11.00000   -1.20000
AFIX   0
C009  1    0.282659    0.476938    0.302172    11.00000    0.02969    0.03027 =
         0.04517    0.00900    0.01321    0.00501
AFIX  23
H00C  2    0.282823    0.551034    0.322020    11.00000   -1.20000
H00D  2    0.265651    0.492258    0.264379    11.00000   -1.20000
AFIX   0
C1    1    0.187036    0.374693    0.319020    11.00000    0.02469    0.03117 =
         0.03501    0.00260    0.00729    0.00243
C2    1    0.137774    0.445778    0.296504    11.00000    0.03044    0.03657 =
[truncated: 8,174 more chars]
